# Supplementary material for: HPV-driven transcriptome and splicing rewiring under SRPK1 inhibition in cervical cancer
Source: Front Oncol. 2026 Jan 2;15:1712170. doi: 10.3389/fonc.2025.1712170 (PMC12807931; doi:10.3389/fonc.2025.1712170)
Supplement: Supplementary file 1 [file DataSheet1.xlsx]

## Sheet: C33A upregulated BP
Category	Term	Count	%	PValue	Genes	List Total	Pop Hits	Pop Total	Fold Enrichment	Bonferroni	Benjamini	FDR
GOTERM_BP_DIRECT	GO:0006412~translation	11	8.208955223880597	6.996344819708796E-7	55168, 51023, 6233, 6139, 438, 100526842, 6204, 100529097, 6193, 140801, 6173	112	227	19478	8.42739144115796	4.210914216197237E-4	4.2117995814646954E-4	4.12784344362819E-4
GOTERM_BP_DIRECT	GO:0006486~protein glycosylation	8	5.970149253731343	6.30275787739917E-6	2526, 2524, 148789, 56052, 440138, 2529, 135152, 2527	112	122	19478	11.403981264637002	0.0037870830440382974	0.00189713012109715	0.001859313573832755
GOTERM_BP_DIRECT	GO:0036065~fucosylation	4	2.9850746268656714	2.0994027118277316E-5	2526, 2524, 2529, 2527	112	10	19478	69.56428571428572	0.012559006087930147	0.003159601081300736	0.003096618999945904
GOTERM_BP_DIRECT	GO:0000353~formation of quadruple SL/U4/U5/U6 snRNP	4	2.9850746268656714	2.0994027118277316E-5	101954275, 26827, 101954271, 26835	112	10	19478	69.56428571428572	0.012559006087930147	0.003159601081300736	0.003096618999945904
GOTERM_BP_DIRECT	GO:0042355~L-fucose catabolic process	4	2.9850746268656714	2.8746925487055362E-5	2526, 2524, 2529, 2527	112	11	19478	63.24025974025974	0.017157010950439533	0.0034611298286414656	0.0033921372074725326
GOTERM_BP_DIRECT	GO:0006493~protein O-linked glycosylation	6	4.477611940298507	4.614728181756576E-5	2526, 8693, 79369, 148789, 2591, 2527	112	69	19478	15.122670807453416	0.027398953153617844	0.004630110609029098	0.0045378160453939664
GOTERM_BP_DIRECT	GO:0006805~xenobiotic metabolic process	7	5.223880597014925	7.067975778790018E-5	1557, 1577, 873, 874, 11309, 28234, 2329	112	122	19478	9.978483606557377	0.041658140839647695	0.006078459169759416	0.005957293870694444
GOTERM_BP_DIRECT	GO:0002181~cytoplasmic translation	6	4.477611940298507	1.8201179596984826E-4	6233, 6139, 6204, 6193, 140801, 6173	112	92	19478	11.342003105590061	0.10379049787294636	0.013696387646731081	0.01342336995277631
GOTERM_BP_DIRECT	GO:0008202~steroid metabolic process	5	3.731343283582089	2.1904318331271915E-4	1557, 1589, 10901, 1577, 622	112	52	19478	16.722184065934066	0.12355247080082998	0.014651555150472992	0.0143594975727227
GOTERM_BP_DIRECT	GO:0009312~oligosaccharide biosynthetic process	4	2.9850746268656714	4.2562540614737117E-4	2526, 2524, 2529, 2527	112	26	19478	26.755494505494504	0.22607556412818397	0.025622649450071745	0.0251118989626949
GOTERM_BP_DIRECT	GO:0000244~spliceosomal tri-snRNP complex assembly	4	2.9850746268656714	4.768480806018199E-4	101954275, 26827, 101954271, 26835	112	27	19478	25.764550264550262	0.24958658843827186	0.026096594956572326	0.025576397050461247
GOTERM_BP_DIRECT	GO:0030388~fructose 1,6-bisphosphate metabolic process	3	2.2388059701492535	8.81205580720008E-4	226, 229, 8789	112	8	19478	65.21651785714286	0.4118184560379765	0.04420714663278707	0.04332594105206706
GOTERM_BP_DIRECT	GO:0006730~one-carbon metabolic process	4	2.9850746268656714	0.0010322374734361905	760, 761, 762, 11238	112	35	19478	19.875510204081632	0.46298427382512986	0.04780053530835282	0.04684770071748865
GOTERM_BP_DIRECT	GO:0035999~tetrahydrofolate interconversion	3	2.2388059701492535	0.001405704352001729	7298, 100528021, 10588	112	10	19478	52.17321428571429	0.5712277364929654	0.056415601327002726	0.05529103784540135
GOTERM_BP_DIRECT	GO:0006000~fructose metabolic process	3	2.2388059701492535	0.001405704352001729	226, 229, 8789	112	10	19478	52.17321428571429	0.5712277364929654	0.056415601327002726	0.05529103784540135
GOTERM_BP_DIRECT	GO:0043252~sodium-independent organic anion transport	3	2.2388059701492535	0.0036657803498266503	11309, 28234, 115072896	112	16	19478	32.60825892857143	0.8903930511346474	0.13792498566222772	0.13517565039985774
GOTERM_BP_DIRECT	GO:0006629~lipid metabolic process	7	5.223880597014925	0.003905854791470905	2524, 246, 873, 39, 622, 2342, 438	112	262	19478	4.646469465648855	0.9051945652553982	0.1383132108509109	0.1355561368804608
GOTERM_BP_DIRECT	GO:0042574~retinal metabolic process	3	2.2388059701492535	0.004639275735828513	317749, 220, 10901	112	18	19478	28.985119047619047	0.9391499407785252	0.15515799960937582	0.1520651491188235
GOTERM_BP_DIRECT	GO:0006487~protein N-linked glycosylation	4	2.9850746268656714	0.005580382034982024	2526, 56052, 440138, 2527	112	63	19478	11.041950113378684	0.9655690132564849	0.176809999213641	0.1732855474020734
GOTERM_BP_DIRECT	GO:0046580~negative regulation of Ras protein signal transduction	3	2.2388059701492535	0.008863594044337193	8831, 10156, 64926	112	25	19478	20.869285714285716	0.9952975509815992	0.2667941807345495	0.2614760243079472
GOTERM_BP_DIRECT	GO:0042178~xenobiotic catabolic process	3	2.2388059701492535	0.009566758097278551	1557, 1577, 2329	112	26	19478	20.06662087912088	0.9969325654711044	0.27424706545531846	0.26878034654258787
GOTERM_BP_DIRECT	GO:0009396~folic acid-containing compound biosynthetic process	2	1.4925373134328357	0.011365289389825048	100528021, 10588	112	2	19478	173.91071428571428	0.9989729672367124	0.29747409620324694	0.2915443799998599
GOTERM_BP_DIRECT	GO:0046657~folic acid catabolic process	2	1.4925373134328357	0.011365289389825048	100528021, 10588	112	2	19478	173.91071428571428	0.9989729672367124	0.29747409620324694	0.2915443799998599
GOTERM_BP_DIRECT	GO:0015721~bile acid and bile salt transport	3	2.2388059701492535	0.012616798340292185	11309, 28234, 115072896	112	30	19478	17.391071428571426	0.9995209155797791	0.3101182419952299	0.30393648301858084
GOTERM_BP_DIRECT	GO:0005975~carbohydrate metabolic process	5	3.731343283582089	0.013041541879103488	2526, 2524, 2591, 135152, 2527	112	159	19478	5.468890386343217	0.9996302384951128	0.3101182419952299	0.30393648301858084
GOTERM_BP_DIRECT	GO:0001958~endochondral ossification	3	2.2388059701492535	0.016032923500965968	875, 2591, 55790	112	34	19478	15.345063025210083	0.9999405295187472	0.3101182419952299	0.30393648301858084
GOTERM_BP_DIRECT	GO:0046513~ceramide biosynthetic process	3	2.2388059701492535	0.016032923500965968	253782, 10715, 123099	112	34	19478	15.345063025210083	0.9999405295187472	0.3101182419952299	0.30393648301858084
GOTERM_BP_DIRECT	GO:0043408~regulation of MAPK cascade	3	2.2388059701492535	0.016942055987250935	8831, 3791, 56924	112	35	19478	14.906632653061223	0.9999659098855473	0.3101182419952299	0.30393648301858084
GOTERM_BP_DIRECT	GO:2000379~positive regulation of reactive oxygen species metabolic process	3	2.2388059701492535	0.016942055987250935	10901, 5155, 873	112	35	19478	14.906632653061223	0.9999659098855473	0.3101182419952299	0.30393648301858084
GOTERM_BP_DIRECT	GO:1903037~regulation of leukocyte cell-cell adhesion	2	1.4925373134328357	0.01699983718578503	2526, 2529	112	3	19478	115.94047619047618	0.9999670950649343	0.3101182419952299	0.30393648301858084
GOTERM_BP_DIRECT	GO:0097354~prenylation	2	1.4925373134328357	0.01699983718578503	2342, 100529261	112	3	19478	115.94047619047618	0.9999670950649343	0.3101182419952299	0.30393648301858084
GOTERM_BP_DIRECT	GO:0015942~formate metabolic process	2	1.4925373134328357	0.01699983718578503	100528021, 10588	112	3	19478	115.94047619047618	0.9999670950649343	0.3101182419952299	0.30393648301858084
GOTERM_BP_DIRECT	GO:0000350~generation of catalytic spliceosome for second transesterification step	2	1.4925373134328357	0.01699983718578503	100534599, 57461	112	3	19478	115.94047619047618	0.9999670950649343	0.3101182419952299	0.30393648301858084
GOTERM_BP_DIRECT	GO:0016266~O-glycan processing	3	2.2388059701492535	0.021804745236771707	8693, 79369, 2591	112	40	19478	13.043303571428572	0.9999982774091458	0.3860722538981344	0.3783764614616266
GOTERM_BP_DIRECT	GO:0097022~lymphocyte migration into lymph node	2	1.4925373134328357	0.022602559551512177	2526, 2529	112	4	19478	86.95535714285714	0.9999989459509336	0.3887640242860094	0.38101457529691957
GOTERM_BP_DIRECT	GO:0030148~sphingolipid biosynthetic process	3	2.2388059701492535	0.026059519234230964	253782, 10715, 123099	112	44	19478	11.8575487012987	0.999999875113601	0.43577307163908446	0.42708656522767413
GOTERM_BP_DIRECT	GO:1902624~positive regulation of neutrophil migration	2	1.4925373134328357	0.03371323953715875	2526, 2529	112	6	19478	57.97023809523809	0.9999999989189905	0.5485235189559342	0.5375894953222611
GOTERM_BP_DIRECT	GO:0042572~retinol metabolic process	3	2.2388059701492535	0.038002573521019524	220, 10901, 1577	112	54	19478	9.661706349206348	0.9999999999257504	0.6020407699908883	0.59003995730004
GOTERM_BP_DIRECT	GO:0000389~mRNA 3'-splice site recognition	2	1.4925373134328357	0.03922155046657465	100534599, 57461	112	7	19478	49.68877551020408	0.9999999999653902	0.6054198302789215	0.5933516609045908
GOTERM_BP_DIRECT	GO:0018243~protein O-linked glycosylation via threonine	2	1.4925373134328357	0.05014499013323496	8693, 2591	112	9	19478	38.6468253968254	0.9999999999999646	0.7020298618652894	0.6880359111304332
GOTERM_BP_DIRECT	GO:0036148~phosphatidylglycerol acyl-chain remodeling	2	1.4925373134328357	0.05014499013323496	100137049, 255189	112	9	19478	38.6468253968254	0.9999999999999646	0.7020298618652894	0.6880359111304332
GOTERM_BP_DIRECT	GO:0051593~response to folic acid	2	1.4925373134328357	0.05014499013323496	7298, 875	112	9	19478	38.6468253968254	0.9999999999999646	0.7020298618652894	0.6880359111304332
GOTERM_BP_DIRECT	GO:0046653~tetrahydrofolate metabolic process	2	1.4925373134328357	0.05014499013323496	100528021, 10588	112	9	19478	38.6468253968254	0.9999999999999646	0.7020298618652894	0.6880359111304332
GOTERM_BP_DIRECT	GO:0050650~chondroitin sulfate proteoglycan biosynthetic process	2	1.4925373134328357	0.055560466329425684	55790, 135152	112	10	19478	34.78214285714286	0.9999999999999989	0.7271174071807448	0.712623372486112
GOTERM_BP_DIRECT	GO:0006646~phosphatidylethanolamine biosynthetic process	2	1.4925373134328357	0.055560466329425684	246, 1120	112	10	19478	34.78214285714286	0.9999999999999989	0.7271174071807448	0.712623372486112
GOTERM_BP_DIRECT	GO:0018242~protein O-linked glycosylation via serine	2	1.4925373134328357	0.055560466329425684	8693, 2591	112	10	19478	34.78214285714286	0.9999999999999989	0.7271174071807448	0.712623372486112
GOTERM_BP_DIRECT	GO:0006082~organic acid metabolic process	2	1.4925373134328357	0.060945343474049146	1557, 2329	112	11	19478	31.62012987012987	1.0	0.764356182737033	0.7491198468685207
GOTERM_BP_DIRECT	GO:0042167~heme catabolic process	2	1.4925373134328357	0.060945343474049146	11309, 28234	112	11	19478	31.62012987012987	1.0	0.764356182737033	0.7491198468685207
GOTERM_BP_DIRECT	GO:1903238~positive regulation of leukocyte tethering or rolling	2	1.4925373134328357	0.0716239849701728	2526, 2529	112	13	19478	26.755494505494504	1.0	0.8799518153478374	0.8624112476000398
GOTERM_BP_DIRECT	GO:0042274~ribosomal small subunit biogenesis	3	2.2388059701492535	0.07309114992477388	6233, 6193, 102157402	112	78	19478	6.688873626373626	1.0	0.8800174450942774	0.8624755691123318
GOTERM_BP_DIRECT	GO:0000050~urea cycle	2	1.4925373134328357	0.07691808914064825	79814, 384	112	14	19478	24.84438775510204	1.0	0.9079350914249069	0.8898367175094601
GOTERM_BP_DIRECT	GO:1902600~proton transmembrane transport	4	2.9850746268656714	0.08053232076435363	9551, 479, 514, 245973	112	177	19478	3.9301856335754644	1.0	0.9161801645842303	0.8979174370509898
GOTERM_BP_DIRECT	GO:0046655~folic acid metabolic process	2	1.4925373134328357	0.08218227389958212	100528021, 10588	112	15	19478	23.188095238095237	1.0	0.9161801645842303	0.8979174370509898
GOTERM_BP_DIRECT	GO:0046475~glycerophospholipid catabolic process	2	1.4925373134328357	0.08218227389958212	100137049, 255189	112	15	19478	23.188095238095237	1.0	0.9161801645842303	0.8979174370509898
GOTERM_BP_DIRECT	GO:2000573~positive regulation of DNA biosynthetic process	2	1.4925373134328357	0.09262155448076213	3082, 5155	112	17	19478	20.460084033613445	1.0	0.9956817106681929	0.9758342347080297
GOTERM_BP_DIRECT	GO:0006536~glutamate metabolic process	2	1.4925373134328357	0.09262155448076213	100528021, 10588	112	17	19478	20.460084033613445	1.0	0.9956817106681929	0.9758342347080297
GOTERM_BP_DIRECT	GO:0006754~ATP biosynthetic process	2	1.4925373134328357	0.09779698264302393	9551, 226	112	18	19478	19.3234126984127	1.0	1.0	0.9816971713810316
GOTERM_BP_DIRECT	GO:0060135~maternal process involved in female pregnancy	2	1.4925373134328357	0.09779698264302393	113, 875	112	18	19478	19.3234126984127	1.0	1.0	0.9816971713810316

## Sheet: Siha upregulated BP
Category	Term	Count	%	PValue	Genes	List Total	Pop Hits	Pop Total	Fold Enrichment	Bonferroni	Benjamini	FDR
GOTERM_BP_DIRECT	GO:0042573~retinoic acid metabolic process	6	4.477611940298507	5.417059260641024E-7	1577, 54600, 1551, 54659, 54658, 130	129	25	19478	36.23813953488372	5.106983758553785E-4	5.108286882784486E-4	5.043282171656794E-4
GOTERM_BP_DIRECT	GO:0007187~G protein-coupled receptor signaling pathway, coupled to cyclic nucleotide second messenger	6	4.477611940298507	2.768454228452226E-5	3357, 1132, 4985, 3362, 1815, 1812	129	54	19478	16.776916451335055	0.025769046392778328	0.013053261687152247	0.012887154433445113
GOTERM_BP_DIRECT	GO:0008210~estrogen metabolic process	5	3.731343283582089	6.280906096636083E-5	1577, 1551, 54659, 54658, 3292	129	33	19478	22.87761334272962	0.05751078681907573	0.019742981497092752	0.01949174525322731
GOTERM_BP_DIRECT	GO:0007218~neuropeptide signaling pathway	7	5.223880597014925	1.122189275886777E-4	256933, 56413, 5540, 2741, 5367, 4985, 4987	129	115	19478	9.190832490731378	0.10042098553792789	0.02645561217903077	0.026118955396264736
GOTERM_BP_DIRECT	GO:0006805~xenobiotic metabolic process	7	5.223880597014925	1.5529628508914245E-4	1577, 54600, 1551, 54659, 54658, 54905, 1549	129	122	19478	8.66348964290253	0.13623606349864603	0.029288879367812264	0.02891616828359832
GOTERM_BP_DIRECT	GO:0016338~calcium-independent cell-cell adhesion via plasma membrane cell-adhesion molecules	4	2.9850746268656714	3.3809485506929856E-4	1365, 23562, 53842, 9071	129	21	19478	28.76042820228867	0.27303529885821154	0.05313724138839142	0.052461051678252824
GOTERM_BP_DIRECT	GO:0042572~retinol metabolic process	5	3.731343283582089	4.3637765267577595E-4	112724, 1577, 1551, 151056, 130	129	54	19478	13.98076370944588	0.33740672475168676	0.05878630378189382	0.0580382278058782
GOTERM_BP_DIRECT	GO:0006633~fatty acid biosynthetic process	5	3.731343283582089	5.016995341981229E-4	6296, 9388, 109703458, 31, 142827	129	56	19478	13.481450719822812	0.3770078609363836	0.05913783259360374	0.05838528329230655
GOTERM_BP_DIRECT	GO:0006569~L-tryptophan catabolic process	3	2.2388059701492535	6.31735892730733E-4	8564, 130013, 23498	129	6	19478	75.49612403100775	0.44894199171671645	0.0661918829827868	0.06534956845914583
GOTERM_BP_DIRECT	GO:0007268~chemical synaptic transmission	8	5.970149253731343	8.243160300426923E-4	2897, 3357, 1145, 5367, 1144, 1132, 3362, 1815	129	230	19478	5.25190428041793	0.5405157321439815	0.07378987290846829	0.07285087134441567
GOTERM_BP_DIRECT	GO:0098664~G protein-coupled serotonin receptor signaling pathway	3	2.2388059701492535	8.806233899331893E-4	3357, 3362, 1815	129	7	19478	64.7109634551495	0.5642966767954709	0.07378987290846829	0.07285087134441567
GOTERM_BP_DIRECT	GO:0006631~fatty acid metabolic process	6	4.477611940298507	9.390015640526189E-4	6296, 2687, 8309, 23205, 570, 142827	129	114	19478	7.946960424316606	0.5876548213609307	0.07378987290846829	0.07285087134441567
GOTERM_BP_DIRECT	GO:0034113~heterotypic cell-cell adhesion	4	2.9850746268656714	0.0010891681739578466	83700, 3695, 3676, 5788	129	31	19478	19.482870717679422	0.6421514150017856	0.07835390900258582	0.07735682850626446
GOTERM_BP_DIRECT	GO:0007155~cell adhesion	12	8.955223880597014	0.001163260579041571	83700, 3683, 1365, 1013, 1002, 3695, 57152, 23562, 53842, 6900, 3676, 9071	129	559	19478	3.2413362732454134	0.666326811760876	0.07835390900258582	0.07735682850626446
GOTERM_BP_DIRECT	GO:0006811~monoatomic ion transport	6	4.477611940298507	0.002188315885573563	2741, 1135, 1145, 1144, 6547, 9071	129	138	19478	6.564880350522413	0.8732885803105599	0.13361073409419924	0.1319104914546124
GOTERM_BP_DIRECT	GO:0045922~negative regulation of fatty acid metabolic process	3	2.2388059701492535	0.0022669901861157877	54600, 54659, 54658	129	11	19478	41.17970401691332	0.8823685171111275	0.13361073409419924	0.1319104914546124
GOTERM_BP_DIRECT	GO:0009812~flavonoid metabolic process	3	2.2388059701492535	0.0027087085434739882	54600, 54659, 54658	129	12	19478	37.748062015503876	0.9225232865880932	0.15025365626446888	0.1483416267043696
GOTERM_BP_DIRECT	GO:0070830~bicellular tight junction assembly	4	2.9850746268656714	0.004586613418228099	1365, 23562, 53842, 9071	129	51	19478	11.842529259765922	0.9868997746141505	0.2402875807438387	0.23722983846502
GOTERM_BP_DIRECT	GO:0007160~cell-matrix adhesion	5	3.731343283582089	0.00563407826731836	83700, 3611, 3683, 3695, 3676	129	108	19478	6.99038185472294	0.995146033186635	0.27962820032006386	0.2760698350985996
GOTERM_BP_DIRECT	GO:0006874~intracellular calcium ion homeostasis	5	3.731343283582089	0.0060089301912618	5350, 3357, 9104, 6547, 1815	129	110	19478	6.863284002818886	0.9965984165780664	0.28332105851799383	0.2797157004032368
GOTERM_BP_DIRECT	GO:0007200~phospholipase C-activating G protein-coupled receptor signaling pathway	5	3.731343283582089	0.006601784166196662	7201, 4985, 6869, 4987, 719	129	113	19478	6.68107292309803	0.9980620469805815	0.2918029287341528	0.28808963589766307
GOTERM_BP_DIRECT	GO:0045471~response to ethanol	5	3.731343283582089	0.00680770353356454	1365, 3158, 4985, 1581, 6869	129	114	19478	6.622467020263838	0.9984061705513154	0.2918029287341528	0.28808963589766307
GOTERM_BP_DIRECT	GO:0042552~myelination	4	2.9850746268656714	0.008626913018155803	83700, 6547, 23114, 23205	129	64	19478	9.437015503875969	0.999717115776483	0.35370343374438795	0.34920243564795883
GOTERM_BP_DIRECT	GO:0051924~regulation of calcium ion transport	3	2.2388059701492535	0.009904840390262246	5350, 116444, 4985	129	23	19478	19.69464105156724	0.9999161791801607	0.3814422879168743	0.3765883033410498
GOTERM_BP_DIRECT	GO:0060079~excitatory postsynaptic potential	4	2.9850746268656714	0.0110169332571094	2741, 1135, 1145, 1144	129	70	19478	8.6281284606866	0.99997095369165	0.3814422879168743	0.3765883033410498
GOTERM_BP_DIRECT	GO:0006637~acyl-CoA metabolic process	3	2.2388059701492535	0.01164488068502483	6296, 570, 142827	129	25	19478	18.11906976744186	0.9999840421574072	0.3814422879168743	0.3765883033410498
GOTERM_BP_DIRECT	GO:0007271~synaptic transmission, cholinergic	3	2.2388059701492535	0.01164488068502483	1135, 1145, 1144	129	25	19478	18.11906976744186	0.9999840421574072	0.3814422879168743	0.3765883033410498
GOTERM_BP_DIRECT	GO:0043113~receptor clustering	3	2.2388059701492535	0.01256151486756426	3683, 3695, 3676	129	26	19478	17.422182468694096	0.9999933476225504	0.3814422879168743	0.3765883033410498
GOTERM_BP_DIRECT	GO:0071267~L-methionine salvage	2	1.4925373134328357	0.013100183517028702	635, 23743	129	2	19478	150.9922480620155	0.9999960234785765	0.3814422879168743	0.3765883033410498
GOTERM_BP_DIRECT	GO:0019547~arginine catabolic process to ornithine	2	1.4925373134328357	0.013100183517028702	383, 384	129	2	19478	150.9922480620155	0.9999960234785765	0.3814422879168743	0.3765883033410498
GOTERM_BP_DIRECT	GO:0002387~immune response in gut-associated lymphoid tissue	2	1.4925373134328357	0.013100183517028702	3695, 3676	129	2	19478	150.9922480620155	0.9999960234785765	0.3814422879168743	0.3765883033410498
GOTERM_BP_DIRECT	GO:0003366~cell-matrix adhesion involved in ameboidal cell migration	2	1.4925373134328357	0.013100183517028702	3695, 3676	129	2	19478	150.9922480620155	0.9999960234785765	0.3814422879168743	0.3765883033410498
GOTERM_BP_DIRECT	GO:0006699~bile acid biosynthetic process	3	2.2388059701492535	0.013508639436345822	1581, 8309, 570	129	27	19478	16.776916451335055	0.9999973086582125	0.3814422879168743	0.3765883033410498
GOTERM_BP_DIRECT	GO:0006936~muscle contraction	4	2.9850746268656714	0.01375295629816938	2741, 1145, 1144, 1160	129	76	19478	7.946960424316606	0.9999978692686772	0.3814422879168743	0.3765883033410498
GOTERM_BP_DIRECT	GO:0042755~eating behavior	3	2.2388059701492535	0.014485820600993142	4985, 6869, 4987	129	28	19478	16.177740863787374	0.9999989429556492	0.38622697796726335	0.38131210656152936
GOTERM_BP_DIRECT	GO:0034220~monoatomic ion transmembrane transport	5	3.731343283582089	0.014744614217201996	2897, 1135, 1145, 1144, 492	129	143	19478	5.279449232937605	0.9999991748460885	0.38622697796726335	0.38131210656152936
GOTERM_BP_DIRECT	GO:0095500~acetylcholine receptor signaling pathway	3	2.2388059701492535	0.0154926288793086	1135, 1145, 1144	129	29	19478	15.619887730553327	0.9999995968276968	0.39485267657264894	0.3898280401793596
GOTERM_BP_DIRECT	GO:0099505~regulation of presynaptic membrane potential	3	2.2388059701492535	0.01759343015134266	2741, 116444, 2550	129	31	19478	14.612153038259565	0.9999999462155863	0.4365948587556876	0.4310390387078952
GOTERM_BP_DIRECT	GO:0001889~liver development	4	2.9850746268656714	0.018519838404017573	54600, 3158, 54658, 570	129	85	19478	7.105517555859553	0.9999999779057749	0.4405362503219213	0.4349302747080686
GOTERM_BP_DIRECT	GO:0007159~leukocyte cell-cell adhesion	3	2.2388059701492535	0.018686585379508857	3683, 3676, 5788	129	32	19478	14.155523255813954	0.9999999811767425	0.4405362503219213	0.4349302747080686
GOTERM_BP_DIRECT	GO:0043420~anthranilate metabolic process	2	1.4925373134328357	0.01958627801809097	8564, 23498	129	3	19478	100.66149870801033	0.9999999920741411	0.4447298491040377	0.4390705085003808
GOTERM_BP_DIRECT	GO:0051899~membrane depolarization	3	2.2388059701492535	0.019807692112799133	1135, 1145, 1144	129	33	19478	13.726568005637773	0.9999999935945962	0.4447298491040377	0.4390705085003808
GOTERM_BP_DIRECT	GO:0006730~one-carbon metabolic process	3	2.2388059701492535	0.022132130177240816	762, 766, 759	129	35	19478	12.9421926910299	0.9999999993173367	0.4743317899349566	0.4682957544320727
GOTERM_BP_DIRECT	GO:0007628~adult walking behavior	3	2.2388059701492535	0.022132130177240816	2741, 6900, 1812	129	35	19478	12.9421926910299	0.9999999993173367	0.4743317899349566	0.4682957544320727
GOTERM_BP_DIRECT	GO:0060078~regulation of postsynaptic membrane potential	3	2.2388059701492535	0.023334656730939436	2897, 116444, 2550	129	36	19478	12.582687338501293	0.9999999997860719	0.4889906954950197	0.48276812036676925
GOTERM_BP_DIRECT	GO:0035106~operant conditioning	2	1.4925373134328357	0.02603007552360215	6869, 1812	129	4	19478	75.49612403100775	0.9999999999842075	0.5222630046544006	0.5156170279249702
GOTERM_BP_DIRECT	GO:0019805~quinolinate biosynthetic process	2	1.4925373134328357	0.02603007552360215	8564, 23498	129	4	19478	75.49612403100775	0.9999999999842075	0.5222630046544006	0.5156170279249702
GOTERM_BP_DIRECT	GO:0033627~cell adhesion mediated by integrin	3	2.2388059701492535	0.027098722187481834	3683, 3695, 3676	129	39	19478	11.61478831246273	0.9999999999943914	0.5323769796415702	0.5256022990946997
GOTERM_BP_DIRECT	GO:0035094~response to nicotine	3	2.2388059701492535	0.03108940037931903	1135, 4985, 6869	129	42	19478	10.785160575858251	0.9999999999998838	0.598312337912201	0.5906986072070616
GOTERM_BP_DIRECT	GO:0006084~acetyl-CoA metabolic process	2	1.4925373134328357	0.03243184970112449	3158, 31	129	5	19478	60.396899224806205	0.9999999999999686	0.5996712601600077	0.5920402367009195
GOTERM_BP_DIRECT	GO:0051552~flavone metabolic process	2	1.4925373134328357	0.03243184970112449	54600, 54658	129	5	19478	60.396899224806205	0.9999999999999686	0.5996712601600077	0.5920402367009195
GOTERM_BP_DIRECT	GO:0016042~lipid catabolic process	4	2.9850746268656714	0.03517350817488139	9388, 84812, 255189, 122618	129	109	19478	5.540999928881303	0.9999999999999978	0.6161186455950042	0.6082783234877507
GOTERM_BP_DIRECT	GO:0035249~synaptic transmission, glutamatergic	3	2.2388059701492535	0.03529651749424908	2897, 116444, 1812	129	45	19478	10.066149870801034	0.9999999999999981	0.6161186455950042	0.6082783234877507
GOTERM_BP_DIRECT	GO:0007229~integrin-mediated signaling pathway	4	2.9850746268656714	0.03765588259867346	3611, 3683, 3695, 3676	129	112	19478	5.392580287929125	0.9999999999999998	0.6161186455950042	0.6082783234877507
GOTERM_BP_DIRECT	GO:0021853~cerebral cortex GABAergic interneuron migration	2	1.4925373134328357	0.03879187246351261	6900, 1812	129	6	19478	50.330749354005164	0.9999999999999999	0.6161186455950042	0.6082783234877507
GOTERM_BP_DIRECT	GO:0034354~'de novo' NAD biosynthetic process from L-tryptophan	2	1.4925373134328357	0.03879187246351261	8564, 23498	129	6	19478	50.330749354005164	0.9999999999999999	0.6161186455950042	0.6082783234877507
GOTERM_BP_DIRECT	GO:0046689~response to mercury ion	2	1.4925373134328357	0.03879187246351261	5224, 6898	129	6	19478	50.330749354005164	0.9999999999999999	0.6161186455950042	0.6082783234877507
GOTERM_BP_DIRECT	GO:0006572~tyrosine catabolic process	2	1.4925373134328357	0.03879187246351261	3081, 6898	129	6	19478	50.330749354005164	0.9999999999999999	0.6161186455950042	0.6082783234877507
GOTERM_BP_DIRECT	GO:0046222~aflatoxin metabolic process	2	1.4925373134328357	0.03879187246351261	1577, 54905	129	6	19478	50.330749354005164	0.9999999999999999	0.6161186455950042	0.6082783234877507
GOTERM_BP_DIRECT	GO:0034446~substrate adhesion-dependent cell spreading	3	2.2388059701492535	0.0397102058772702	3611, 3695, 3676	129	48	19478	9.437015503875969	1.0	0.6161186455950042	0.6082783234877507
GOTERM_BP_DIRECT	GO:0019722~calcium-mediated signaling	4	2.9850746268656714	0.04022573006330876	2897, 3357, 4987, 719	129	115	19478	5.25190428041793	1.0	0.6161186455950042	0.6082783234877507
GOTERM_BP_DIRECT	GO:0098609~cell-cell adhesion	5	3.731343283582089	0.040508330887476414	83700, 3683, 3695, 3676, 23114	129	196	19478	3.851843062806518	1.0	0.6161186455950042	0.6082783234877507
GOTERM_BP_DIRECT	GO:0002933~lipid hydroxylation	2	1.4925373134328357	0.04511041397637522	1577, 1551	129	7	19478	43.140642303433	1.0	0.6752241330114577	0.6666316732064338
GOTERM_BP_DIRECT	GO:0008202~steroid metabolic process	3	2.2388059701492535	0.04589995902959796	1577, 1551, 54658	129	52	19478	8.711091234347048	1.0	0.6763072088267325	0.6677009665086828
GOTERM_BP_DIRECT	GO:0006559~L-phenylalanine catabolic process	2	1.4925373134328357	0.05138774267033097	3081, 6898	129	8	19478	37.748062015503876	1.0	0.7232633035540612	0.7140595287474348
GOTERM_BP_DIRECT	GO:0046949~fatty-acyl-CoA biosynthetic process	2	1.4925373134328357	0.05138774267033097	109703458, 31	129	8	19478	37.748062015503876	1.0	0.7232633035540612	0.7140595287474348
GOTERM_BP_DIRECT	GO:0009086~methionine biosynthetic process	2	1.4925373134328357	0.05138774267033097	635, 23743	129	8	19478	37.748062015503876	1.0	0.7232633035540612	0.7140595287474348
GOTERM_BP_DIRECT	GO:0006979~response to oxidative stress	4	2.9850746268656714	0.05231902532547292	2877, 6898, 4700, 3163	129	128	19478	4.7185077519379846	1.0	0.7255417776753083	0.7163090085002248
GOTERM_BP_DIRECT	GO:0007584~response to nutrient	3	2.2388059701492535	0.057509517535961174	9388, 3158, 54658	129	59	19478	7.6775719353567204	1.0	0.74437739888873	0.7349049399421077
GOTERM_BP_DIRECT	GO:0038003~G protein-coupled opioid receptor signaling pathway	2	1.4925373134328357	0.05762412525861854	4985, 4987	129	9	19478	33.553832902670116	1.0	0.74437739888873	0.7349049399421077
GOTERM_BP_DIRECT	GO:0042053~regulation of dopamine metabolic process	2	1.4925373134328357	0.05762412525861854	1815, 1812	129	9	19478	33.553832902670116	1.0	0.74437739888873	0.7349049399421077
GOTERM_BP_DIRECT	GO:0051901~positive regulation of mitochondrial depolarization	2	1.4925373134328357	0.05762412525861854	3791, 55811	129	9	19478	33.553832902670116	1.0	0.74437739888873	0.7349049399421077
GOTERM_BP_DIRECT	GO:0070989~oxidative demethylation	2	1.4925373134328357	0.05762412525861854	1577, 1551	129	9	19478	33.553832902670116	1.0	0.74437739888873	0.7349049399421077
GOTERM_BP_DIRECT	GO:0007193~adenylate cyclase-inhibiting G protein-coupled receptor signaling pathway	3	2.2388059701492535	0.06099562148541992	2550, 4985, 4987	129	61	19478	7.425848265345024	1.0	0.7715653410836911	0.7617469062024566
GOTERM_BP_DIRECT	GO:0009967~positive regulation of signal transduction	2	1.4925373134328357	0.06381982672802536	3611, 941	129	10	19478	30.198449612403103	1.0	0.7715653410836911	0.7617469062024566
GOTERM_BP_DIRECT	GO:0060080~inhibitory postsynaptic potential	2	1.4925373134328357	0.06381982672802536	2741, 1815	129	10	19478	30.198449612403103	1.0	0.7715653410836911	0.7617469062024566
GOTERM_BP_DIRECT	GO:0006650~glycerophospholipid metabolic process	2	1.4925373134328357	0.06381982672802536	255189, 150763	129	10	19478	30.198449612403103	1.0	0.7715653410836911	0.7617469062024566
GOTERM_BP_DIRECT	GO:0060158~phospholipase C-activating dopamine receptor signaling pathway	2	1.4925373134328357	0.06381982672802536	1815, 1812	129	10	19478	30.198449612403103	1.0	0.7715653410836911	0.7617469062024566
GOTERM_BP_DIRECT	GO:0006954~inflammatory response	7	5.223880597014925	0.0657380231291621	4282, 5729, 2687, 3683, 122618, 6869, 719	129	432	19478	2.446633649153029	1.0	0.7846956431746818	0.7747101206740497
GOTERM_BP_DIRECT	GO:0048598~embryonic morphogenesis	2	1.4925373134328357	0.0699751103835916	3357, 2321	129	11	19478	27.453136011275546	1.0	0.8248316136465859	0.8143353470890472
GOTERM_BP_DIRECT	GO:0001963~synaptic transmission, dopaminergic	2	1.4925373134328357	0.07609023782462894	1815, 1812	129	12	19478	25.165374677002582	1.0	0.8750377349832328	0.8639025782284091
GOTERM_BP_DIRECT	GO:2000344~positive regulation of acrosome reaction	2	1.4925373134328357	0.07609023782462894	2741, 151056	129	12	19478	25.165374677002582	1.0	0.8750377349832328	0.8639025782284091
GOTERM_BP_DIRECT	GO:0042110~T cell activation	3	2.2388059701492535	0.07752199432544812	941, 5788, 926	129	70	19478	6.47109634551495	1.0	0.8807619355288865	0.8695539363493036
GOTERM_BP_DIRECT	GO:0002244~hematopoietic progenitor cell differentiation	3	2.2388059701492535	0.08527006411358111	122618, 5788, 6547	129	74	19478	6.121307353865493	1.0	0.9560184085718062	0.9438527448360038
GOTERM_BP_DIRECT	GO:0010867~positive regulation of triglyceride biosynthetic process	2	1.4925373134328357	0.08820106208456749	9104, 440503	129	14	19478	21.5703211517165	1.0	0.9560184085718062	0.9438527448360038
GOTERM_BP_DIRECT	GO:0000050~urea cycle	2	1.4925373134328357	0.08820106208456749	383, 384	129	14	19478	21.5703211517165	1.0	0.9560184085718062	0.9438527448360038
GOTERM_BP_DIRECT	GO:0050884~neuromuscular process controlling posture	2	1.4925373134328357	0.08820106208456749	2741, 57152	129	14	19478	21.5703211517165	1.0	0.9560184085718062	0.9438527448360038
GOTERM_BP_DIRECT	GO:0006629~lipid metabolic process	5	3.731343283582089	0.09450092091310658	5360, 9388, 84812, 122618, 151056	129	262	19478	2.8815314515651815	1.0	1.0	0.9883227176220807

## Sheet: Siha downregulated GO
Category	Term	Count	%	PValue	Genes	List Total	Pop Hits	Pop Total	Fold Enrichment	Bonferroni	Benjamini	FDR
GOTERM_BP_DIRECT	GO:0043524~negative regulation of neuron apoptotic process	7	17.073170731707318	7.6262256509439E-7	8200, 595, 332, 5582, 7423, 3265, 4803	41	157	19478	21.18160633835638	6.106743700322603E-4	5.852966675979641E-4	5.662982738931613E-4
GOTERM_BP_DIRECT	GO:0048144~fibroblast proliferation	5	12.195121951219512	1.4614149003694486E-6	54331, 7477, 983, 3265, 1164	41	41	19478	57.935752528256984	0.0011699093124005744	5.852966675979641E-4	5.662982738931613E-4
GOTERM_BP_DIRECT	GO:0060070~canonical Wnt signaling pathway	6	14.634146341463413	2.454415942553403E-6	3728, 51384, 8325, 7477, 1454, 7855	41	106	19478	26.89093419236079	0.00196405829102142	6.553290566617586E-4	6.340574518262957E-4
GOTERM_BP_DIRECT	GO:0051897~positive regulation of phosphatidylinositol 3-kinase/protein kinase B signal transduction	6	14.634146341463413	5.859947047838538E-5	83667, 3815, 51384, 5154, 5156, 7423	41	204	19478	13.972740315638449	0.04585492721197704	0.009760805983195335	0.009443975826437433
GOTERM_BP_DIRECT	GO:0070374~positive regulation of ERK1 and ERK2 cascade	6	14.634146341463413	6.279934058517913E-5	650, 5154, 5320, 5156, 7423, 3265	41	207	19478	13.770236832803109	0.04905956393671629	0.009760805983195335	0.009443975826437433
GOTERM_BP_DIRECT	GO:0008284~positive regulation of cell population proliferation	8	19.51219512195122	7.311465155951562E-5	3815, 650, 332, 5154, 5156, 3575, 7423, 3265	41	512	19478	7.423018292682928	0.056884928712528815	0.009760805983195335	0.009443975826437433
GOTERM_BP_DIRECT	GO:0048146~positive regulation of fibroblast proliferation	4	9.75609756097561	1.653598321231014E-4	891, 5154, 5156, 3265	41	52	19478	36.54409005628518	0.12406568870147394	0.018921889361514888	0.018307695699343367
GOTERM_BP_DIRECT	GO:0001525~angiogenesis	6	14.634146341463413	2.071989947542225E-4	5054, 5154, 8325, 3576, 7855, 3162	41	267	19478	10.675801589476569	0.1529398666916154	0.020745799349766527	0.020072402616815307
GOTERM_BP_DIRECT	GO:0030335~positive regulation of cell migration	6	14.634146341463413	2.9398695049013624E-4	3815, 650, 5154, 5156, 3265, 6591	41	288	19478	9.897357723577235	0.2098386933041665	0.026164838593622126	0.025315542958872842
GOTERM_BP_DIRECT	GO:0030182~neuron differentiation	5	12.195121951219512	4.374190161538404E-4	595, 51384, 8325, 7477, 7855	41	174	19478	13.651527894589291	0.29562844433646673	0.032875832878369406	0.03180870222314144
GOTERM_BP_DIRECT	GO:0010628~positive regulation of gene expression	7	17.073170731707318	4.5147835413491074E-4	650, 51384, 983, 3576, 655, 3575, 4803	41	489	19478	6.800638435832211	0.3035197353802277	0.032875832878369406	0.03180870222314144
GOTERM_BP_DIRECT	GO:0045666~positive regulation of neuron differentiation	4	9.75609756097561	7.801456950989157E-4	8200, 650, 655, 4803	41	88	19478	21.594235033259423	0.4648138153099617	0.05207472514785262	0.0503844094751383
GOTERM_BP_DIRECT	GO:0010971~positive regulation of G2/M transition of mitotic cell cycle	3	7.317073170731707	0.001502712116241694	891, 595, 983	41	28	19478	50.900696864111495	0.7001814134408713	0.09259018500843053	0.08958476077594714
GOTERM_BP_DIRECT	GO:0008285~negative regulation of cell population proliferation	6	14.634146341463413	0.0018390360513997656	650, 3576, 655, 7855, 3265, 4803	41	433	19478	6.583000056328507	0.7710894704888677	0.10521913408365802	0.10180378141677274
GOTERM_BP_DIRECT	GO:0016477~cell migration	5	12.195121951219512	0.002259197337721159	3815, 3728, 983, 5156, 23513	41	271	19478	8.76518765187652	0.8366180050278739	0.12064113783430988	0.11672519578225987
GOTERM_BP_DIRECT	GO:0033077~T cell differentiation in thymus	3	7.317073170731707	0.0030529669650668665	8325, 3575, 7855	41	40	19478	35.63048780487805	0.913634505944186	0.15283915868866	0.14787808737042635
GOTERM_BP_DIRECT	GO:0042307~positive regulation of protein import into nucleus	3	7.317073170731707	0.0035206896477271883	3728, 983, 3320	41	43	19478	33.14463981849121	0.9406942130700847	0.15442663039532187	0.14941403065714665
GOTERM_BP_DIRECT	GO:0060391~positive regulation of SMAD protein signal transduction	3	7.317073170731707	0.0035206896477271883	8200, 650, 655	41	43	19478	33.14463981849121	0.9406942130700847	0.15442663039532187	0.14941403065714665
GOTERM_BP_DIRECT	GO:0010629~negative regulation of gene expression	5	12.195121951219512	0.0036630536548203693	650, 983, 3576, 7423, 3265	41	310	19478	7.6624704956726974	0.947107463166539	0.15442663039532187	0.14941403065714665
GOTERM_BP_DIRECT	GO:0042127~regulation of cell population proliferation	4	9.75609756097561	0.0040793529028078975	3815, 3728, 3265, 3725	41	157	19478	12.103775050489359	0.96215455404938	0.15796553838118058	0.15283806772211603
GOTERM_BP_DIRECT	GO:0045995~regulation of embryonic development	3	7.317073170731707	0.0041929210114238615	983, 3908, 3910	41	47	19478	30.323819408406848	0.9654583866875318	0.15796553838118058	0.15283806772211603
GOTERM_BP_DIRECT	GO:0045766~positive regulation of angiogenesis	4	9.75609756097561	0.004376465132686644	3728, 5054, 3576, 3162	41	161	19478	11.803060142402666	0.9701998538661499	0.15796553838118058	0.15283806772211603
GOTERM_BP_DIRECT	GO:0034198~cellular response to amino acid starvation	3	7.317073170731707	0.004733049839136497	83667, 64121, 220441	41	50	19478	28.50439024390244	0.9776331032505637	0.15796553838118058	0.15283806772211603
GOTERM_BP_DIRECT	GO:0035790~platelet-derived growth factor receptor-alpha signaling pathway	3	7.317073170731707	0.004733049839136497	3815, 5154, 5156	41	50	19478	28.50439024390244	0.9776331032505637	0.15796553838118058	0.15283806772211603
GOTERM_BP_DIRECT	GO:0000086~G2/M transition of mitotic cell cycle	3	7.317073170731707	0.0051100467688674775	891, 332, 983	41	52	19478	27.40806754221388	0.9834875611763654	0.16372589847451396	0.1584114498348918
GOTERM_BP_DIRECT	GO:0001837~epithelial to mesenchymal transition	3	7.317073170731707	0.00550044258235121	650, 655, 6591	41	54	19478	26.392953929539296	0.9879418705130688	0.16945594263320457	0.16395550005085338
GOTERM_BP_DIRECT	GO:0045165~cell fate commitment	3	7.317073170731707	0.006110917317902761	650, 51384, 7477	41	57	19478	25.00385109114249	0.9926264940328943	0.17481588470143256	0.1691414614776657
GOTERM_BP_DIRECT	GO:0030155~regulation of cell adhesion	3	7.317073170731707	0.006110917317902761	3908, 3576, 3910	41	57	19478	25.00385109114249	0.9926264940328943	0.17481588470143256	0.1691414614776657
GOTERM_BP_DIRECT	GO:0042475~odontogenesis of dentin-containing tooth	3	7.317073170731707	0.006534327609898543	650, 5156, 655	41	59	19478	24.15626291856139	0.9947586259875545	0.18048263501823214	0.17462427233349553
GOTERM_BP_DIRECT	GO:0071230~cellular response to amino acid stimulus	3	7.317073170731707	0.007649554254366867	83667, 64121, 5156	41	64	19478	22.26905487804878	0.9978683281303962	0.20418602886951145	0.19755826763279824
GOTERM_BP_DIRECT	GO:1905448~positive regulation of mitochondrial ATP synthesis coupled electron transport	2	4.878048780487805	0.008189755517599902	891, 983	41	4	19478	237.53658536585368	0.9986218373980039	0.20418602886951145	0.19755826763279824
GOTERM_BP_DIRECT	GO:0042752~regulation of circadian rhythm	3	7.317073170731707	0.008357031513733551	5582, 983, 1454	41	67	19478	21.27193301783764	0.9987960048639741	0.20418602886951145	0.19755826763279824
GOTERM_BP_DIRECT	GO:0043410~positive regulation of MAPK cascade	4	9.75609756097561	0.008412158492751409	3815, 650, 5154, 3265	41	204	19478	9.315160210425633	0.9988484426655149	0.20418602886951145	0.19755826763279824
GOTERM_BP_DIRECT	GO:0051301~cell division	5	12.195121951219512	0.008709021004678559	891, 595, 332, 983, 1164	41	397	19478	5.983289303925785	0.9990940080116887	0.2051742889631625	0.1985144493713495
GOTERM_BP_DIRECT	GO:0060561~apoptotic process involved in morphogenesis	2	4.878048780487805	0.010226954335497022	7855, 23513	41	5	19478	190.02926829268296	0.9997345188610168	0.23405115493523185	0.22645398885743406
GOTERM_BP_DIRECT	GO:0001701~in utero embryonic development	4	9.75609756097561	0.010711733290030553	891, 650, 7477, 5156	41	223	19478	8.521491851689817	0.9998206879638117	0.2358873848003841	0.22823061575567752
GOTERM_BP_DIRECT	GO:0042060~wound healing	3	7.317073170731707	0.0111906624499558	5154, 5156, 23513	41	78	19478	18.27204502814259	0.9998783366745532	0.2358873848003841	0.22823061575567752
GOTERM_BP_DIRECT	GO:0032729~positive regulation of type II interferon production	3	7.317073170731707	0.0111906624499558	7855, 3265, 23513	41	78	19478	18.27204502814259	0.9998783366745532	0.2358873848003841	0.22823061575567752
GOTERM_BP_DIRECT	GO:0045669~positive regulation of osteoblast differentiation	3	7.317073170731707	0.011745404607875124	650, 7477, 655	41	80	19478	17.815243902439025	0.9999223855049026	0.24053548970164473	0.2327278458411669
GOTERM_BP_DIRECT	GO:0060485~mesenchyme development	2	4.878048780487805	0.012260073106410389	650, 655	41	6	19478	158.35772357723576	0.9999488636042012	0.24053548970164473	0.2327278458411669
GOTERM_BP_DIRECT	GO:0000082~G1/S transition of mitotic cell cycle	3	7.317073170731707	0.012312053779984313	891, 595, 983	41	82	19478	17.380725758477094	0.9999509744270616	0.24053548970164473	0.2327278458411669
GOTERM_BP_DIRECT	GO:0030509~BMP signaling pathway	3	7.317073170731707	0.013480665992568999	8200, 650, 655	41	86	19478	16.572319909245603	0.9999810073112149	0.2488170642171014	0.2407406052038122
GOTERM_BP_DIRECT	GO:0048511~rhythmic process	3	7.317073170731707	0.013780102368351664	5582, 983, 1454	41	87	19478	16.38183347350715	0.9999851070021261	0.2488170642171014	0.2407406052038122
GOTERM_BP_DIRECT	GO:0060710~chorio-allantoic fusion	2	4.878048780487805	0.0142891197927424	7477, 655	41	7	19478	135.73519163763066	0.9999901510533594	0.2488170642171014	0.2407406052038122
GOTERM_BP_DIRECT	GO:0044772~mitotic cell cycle phase transition	2	4.878048780487805	0.0142891197927424	891, 1164	41	7	19478	135.73519163763066	0.9999901510533594	0.2488170642171014	0.2407406052038122
GOTERM_BP_DIRECT	GO:1901331~positive regulation of odontoblast differentiation	2	4.878048780487805	0.0142891197927424	650, 5054	41	7	19478	135.73519163763066	0.9999901510533594	0.2488170642171014	0.2407406052038122
GOTERM_BP_DIRECT	GO:0035556~intracellular signal transduction	5	12.195121951219512	0.015410609667993914	3815, 5582, 3576, 10156, 3162	41	470	19478	5.053969901401142	0.9999960429052468	0.2562273720749587	0.24791037872421098
GOTERM_BP_DIRECT	GO:0007165~signal transduction	8	19.51219512195122	0.016037384203420317	3815, 1454, 11186, 3576, 3575, 3265, 2790, 4803	41	1308	19478	2.905646304169464	0.9999976239406013	0.2562273720749587	0.24791037872421098
GOTERM_BP_DIRECT	GO:0009887~animal organ morphogenesis	3	7.317073170731707	0.016278523084880404	650, 5154, 3265	41	95	19478	15.002310654685493	0.9999980474836935	0.2562273720749587	0.24791037872421098
GOTERM_BP_DIRECT	GO:0048762~mesenchymal cell differentiation	2	4.878048780487805	0.016314102341851305	650, 655	41	8	19478	118.76829268292684	0.9999981032387104	0.2562273720749587	0.24791037872421098
GOTERM_BP_DIRECT	GO:0010544~negative regulation of platelet activation	2	4.878048780487805	0.016314102341851305	5154, 5156	41	8	19478	118.76829268292684	0.9999981032387104	0.2562273720749587	0.24791037872421098
GOTERM_BP_DIRECT	GO:0046330~positive regulation of JNK cascade	3	7.317073170731707	0.017595069399815214	51384, 7477, 3265	41	99	19478	14.396156688839614	0.999999332090958	0.27103174210099973	0.2622342074010921
GOTERM_BP_DIRECT	GO:0001775~cell activation	2	4.878048780487805	0.018335028685016352	5154, 5156	41	9	19478	105.5718157181572	0.9999996347427957	0.276303005061041	0.26733436819264267
GOTERM_BP_DIRECT	GO:0032956~regulation of actin cytoskeleton organization	3	7.317073170731707	0.019302326649457354	5154, 5156, 3265	41	104	19478	13.70403377110694	0.9999998341745766	0.276303005061041	0.26733436819264267
GOTERM_BP_DIRECT	GO:0036305~ameloblast differentiation	2	4.878048780487805	0.02035190673982699	650, 655	41	10	19478	95.01463414634148	0.9999999296687851	0.276303005061041	0.26733436819264267
GOTERM_BP_DIRECT	GO:0033629~negative regulation of cell adhesion mediated by integrin	2	4.878048780487805	0.02035190673982699	5054, 6591	41	10	19478	95.01463414634148	0.9999999296687851	0.276303005061041	0.26733436819264267
GOTERM_BP_DIRECT	GO:1903432~regulation of TORC1 signaling	2	4.878048780487805	0.02035190673982699	83667, 64121	41	10	19478	95.01463414634148	0.9999999296687851	0.276303005061041	0.26733436819264267
GOTERM_BP_DIRECT	GO:0007127~meiosis I	2	4.878048780487805	0.02035190673982699	332, 1164	41	10	19478	95.01463414634148	0.9999999296687851	0.276303005061041	0.26733436819264267
GOTERM_BP_DIRECT	GO:2000810~regulation of bicellular tight junction assembly	2	4.878048780487805	0.02035190673982699	7855, 6591	41	10	19478	95.01463414634148	0.9999999296687851	0.276303005061041	0.26733436819264267
GOTERM_BP_DIRECT	GO:0007169~cell surface receptor protein tyrosine kinase signaling pathway	3	7.317073170731707	0.02143936856959953	3815, 5156, 4803	41	110	19478	12.956541019955653	0.9999999711078777	0.28621557040415374	0.27692517735732725
GOTERM_BP_DIRECT	GO:0003272~endocardial cushion formation	2	4.878048780487805	0.024373549576897666	650, 655	41	12	19478	79.17886178861788	0.9999999973930277	0.3156777383045575	0.3054310202072809
GOTERM_BP_DIRECT	GO:0008286~insulin receptor signaling pathway	3	7.317073170731707	0.024434481616582474	3815, 5156, 3265	41	118	19478	12.078131459280694	0.9999999975202393	0.3156777383045575	0.3054310202072809
GOTERM_BP_DIRECT	GO:0001934~positive regulation of protein phosphorylation	3	7.317073170731707	0.027590721625759335	595, 650, 3265	41	126	19478	11.311265969802553	0.9999999998150202	0.3497177570061009	0.3383661194503473
GOTERM_BP_DIRECT	GO:0060317~cardiac epithelial to mesenchymal transition	2	4.878048780487805	0.028379093889383967	650, 51384	41	14	19478	67.86759581881533	0.9999999999033999	0.3497177570061009	0.3383661194503473
GOTERM_BP_DIRECT	GO:0048596~embryonic camera-type eye morphogenesis	2	4.878048780487805	0.028379093889383967	655, 7855	41	14	19478	67.86759581881533	0.9999999999033999	0.3497177570061009	0.3383661194503473
GOTERM_BP_DIRECT	GO:0043065~positive regulation of apoptotic process	4	9.75609756097561	0.029545933122860225	650, 655, 23513, 3725	41	328	19478	5.793575252825699	0.9999999999631054	0.3585801883547127	0.3469408813669193
GOTERM_BP_DIRECT	GO:0050930~induction of positive chemotaxis	2	4.878048780487805	0.030375848731620286	3576, 7423	41	15	19478	63.34308943089431	0.9999999999814073	0.3631500721496694	0.3513624293582943
GOTERM_BP_DIRECT	GO:0001649~osteoblast differentiation	3	7.317073170731707	0.03175382089194251	650, 655, 6591	41	136	19478	10.479555236728837	0.9999999999940486	0.374041331388911	0.3619001645772859
GOTERM_BP_DIRECT	GO:0090399~replicative senescence	2	4.878048780487805	0.03236860247182362	51384, 5054	41	16	19478	59.38414634146342	0.9999999999964218	0.3757572547816046	0.36356039008207686
GOTERM_BP_DIRECT	GO:0050872~white fat cell differentiation	2	4.878048780487805	0.036342137882401905	5156, 6591	41	18	19478	52.7859078590786	0.9999999999998676	0.4158578920543418	0.4023593836980211
GOTERM_BP_DIRECT	GO:0034260~negative regulation of GTPase activity	2	4.878048780487805	0.040299762440922024	3265, 10156	41	20	19478	47.50731707317074	0.9999999999999951	0.45464943260814844	0.43989177312274036
GOTERM_BP_DIRECT	GO:0043473~pigmentation	2	4.878048780487805	0.046206502174183796	3815, 6591	41	23	19478	41.310710498409335	1.0	0.5140473366877947	0.4973616553471173
GOTERM_BP_DIRECT	GO:0032331~negative regulation of chondrocyte differentiation	2	4.878048780487805	0.04816752709784976	8200, 6591	41	24	19478	39.58943089430894	1.0	0.528523139799694	0.5113675822031994
GOTERM_BP_DIRECT	GO:0046686~response to cadmium ion	2	4.878048780487805	0.05012462070008324	3815, 983	41	25	19478	38.00585365853659	1.0	0.535330949076889	0.5179544139008602
GOTERM_BP_DIRECT	GO:0046580~negative regulation of Ras protein signal transduction	2	4.878048780487805	0.05012462070008324	10156, 64926	41	25	19478	38.00585365853659	1.0	0.535330949076889	0.5179544139008602
GOTERM_BP_DIRECT	GO:0035567~non-canonical Wnt signaling pathway	2	4.878048780487805	0.05402704463340265	8325, 7855	41	27	19478	35.19060523938573	1.0	0.5694166151494148	0.5509336788274612
GOTERM_BP_DIRECT	GO:0048662~negative regulation of smooth muscle cell proliferation	2	4.878048780487805	0.05791383523668041	650, 3162	41	29	19478	32.7636669470143	1.0	0.5992620135568357	0.5798103127422568
GOTERM_BP_DIRECT	GO:0006954~inflammatory response	4	9.75609756097561	0.0585349713427858	3815, 650, 5320, 3576	41	432	19478	4.3988256549232165	1.0	0.5992620135568357	0.5798103127422568
GOTERM_BP_DIRECT	GO:1902042~negative regulation of extrinsic apoptotic signaling pathway via death domain receptors	2	4.878048780487805	0.05985138712178135	5054, 3162	41	30	19478	31.671544715447155	1.0	0.5992620135568357	0.5798103127422568
GOTERM_BP_DIRECT	GO:0071773~cellular response to BMP stimulus	2	4.878048780487805	0.05985138712178135	650, 655	41	30	19478	31.671544715447155	1.0	0.5992620135568357	0.5798103127422568
GOTERM_BP_DIRECT	GO:0048565~digestive tract development	2	4.878048780487805	0.06371484208593085	3815, 5154	41	32	19478	29.69207317073171	1.0	0.6223852257418367	0.6021829587389806
GOTERM_BP_DIRECT	GO:0016239~positive regulation of macroautophagy	2	4.878048780487805	0.06371484208593085	83667, 3162	41	32	19478	29.69207317073171	1.0	0.6223852257418367	0.6021829587389806
GOTERM_BP_DIRECT	GO:0048008~platelet-derived growth factor receptor signaling pathway	2	4.878048780487805	0.0656407603381474	5154, 5156	41	33	19478	28.792313377679232	1.0	0.6263288964348886	0.6059986201461157
GOTERM_BP_DIRECT	GO:0016055~Wnt signaling pathway	3	7.317073170731707	0.0656824310868048	595, 51384, 7477	41	204	19478	6.986370157819224	1.0	0.6263288964348886	0.6059986201461157
GOTERM_BP_DIRECT	GO:0045931~positive regulation of mitotic cell cycle	2	4.878048780487805	0.06948101619625931	891, 332	41	35	19478	27.147038327526133	1.0	0.6547563996847495	0.6335033829658937
GOTERM_BP_DIRECT	GO:1900182~positive regulation of protein localization to nucleus	2	4.878048780487805	0.07901445335999023	83667, 983	41	40	19478	23.75365853658537	1.0	0.7274778981764618	0.7038643833792233
GOTERM_BP_DIRECT	GO:0030326~embryonic limb morphogenesis	2	4.878048780487805	0.07901445335999023	8200, 655	41	40	19478	23.75365853658537	1.0	0.7274778981764618	0.7038643833792233
GOTERM_BP_DIRECT	GO:0043588~skin development	2	4.878048780487805	0.08090968033232236	3728, 5154	41	41	19478	23.174301011302795	1.0	0.7364619766612523	0.7125568438357935
GOTERM_BP_DIRECT	GO:0007267~cell-cell signaling	3	7.317073170731707	0.08204361238768781	8200, 650, 5154	41	232	19478	6.1431875525651805	1.0	0.7369298306059469	0.7130095115101233
GOTERM_BP_DIRECT	GO:0046427~positive regulation of receptor signaling pathway via JAK-STAT	2	4.878048780487805	0.08280110456246594	3815, 3575	41	42	19478	22.62253193960511	1.0	0.7369298306059469	0.7130095115101233
GOTERM_BP_DIRECT	GO:0030501~positive regulation of bone mineralization	2	4.878048780487805	0.08468873349071031	650, 655	41	43	19478	22.096426545660805	1.0	0.7454469838028457	0.7212502028054999
GOTERM_BP_DIRECT	GO:0051726~regulation of cell cycle	3	7.317073170731707	0.08754739704309987	11186, 3265, 3725	41	241	19478	5.913773909523327	1.0	0.7618339861611961	0.7371052924780612
GOTERM_BP_DIRECT	GO:0043406~positive regulation of MAP kinase activity	2	4.878048780487805	0.08845263509736734	5154, 3265	41	45	19478	21.11436314363144	1.0	0.7618339861611961	0.7371052924780612
GOTERM_BP_DIRECT	GO:0036323~vascular endothelial growth factor receptor-1 signaling pathway	2	4.878048780487805	0.09593522021697265	3815, 5156	41	49	19478	19.390741662518668	1.0	0.7985378546061416	0.7726177744316601
GOTERM_BP_DIRECT	GO:0051781~positive regulation of cell division	2	4.878048780487805	0.09593522021697265	5154, 7423	41	49	19478	19.390741662518668	1.0	0.7985378546061416	0.7726177744316601
GOTERM_BP_DIRECT	GO:0009410~response to xenobiotic stimulus	3	7.317073170731707	0.0963236641200172	595, 983, 3320	41	255	19478	5.58909612625538	1.0	0.7985378546061416	0.7726177744316601
GOTERM_BP_DIRECT	GO:0045944~positive regulation of transcription by RNA polymerase II	6	14.634146341463413	0.09873776272352652	650, 3728, 655, 7855, 3265, 3725	41	1205	19478	2.365509563809331	1.0	0.7985378546061416	0.7726177744316601
GOTERM_BP_DIRECT	GO:0038109~Kit signaling pathway	2	4.878048780487805	0.09965402145280972	3815, 5156	41	51	19478	18.630320420851266	1.0	0.7985378546061416	0.7726177744316601
GOTERM_BP_DIRECT	GO:0038145~macrophage colony-stimulating factor signaling pathway	2	4.878048780487805	0.09965402145280972	3815, 5156	41	51	19478	18.630320420851266	1.0	0.7985378546061416	0.7726177744316601

## Sheet: C33a downregulated MF
Category	Term	Count	%	PValue	Genes	List Total	Pop Hits	Pop Total	Fold Enrichment	Bonferroni	Benjamini	FDR
GOTERM_MF_DIRECT	GO:0005354~galactose transmembrane transporter activity	2	2.197802197802198	0.009320569416850078	6523, 6514	61	3	19253	210.4153005464481	0.7657726484910754	1.0	1.0
GOTERM_MF_DIRECT	GO:1990837~sequence-specific double-stranded DNA binding	6	6.593406593406594	0.03173826700013474	2304, 3205, 5078, 25833, 5626, 431707	61	568	19253	3.3340452551373816	0.9932565974563768	1.0	1.0
GOTERM_MF_DIRECT	GO:0015386~potassium:proton antiporter activity	2	2.197802197802198	0.04277085196750353	389015, 285335	61	14	19253	45.08899297423888	0.9988585240597142	1.0	1.0
GOTERM_MF_DIRECT	GO:0015385~sodium:proton antiporter activity	2	2.197802197802198	0.04575612921207132	389015, 285335	61	15	19253	42.08306010928962	0.999296597735769	1.0	1.0
GOTERM_MF_DIRECT	GO:0055056~D-glucose transmembrane transporter activity	2	2.197802197802198	0.05760595993129068	6523, 6514	61	19	19253	33.223468507333905	0.9998985989891683	1.0	1.0
GOTERM_MF_DIRECT	GO:0005104~fibroblast growth factor receptor binding	2	2.197802197802198	0.06054573545423108	2250, 26291	61	20	19253	31.562295081967218	0.9999375223710214	1.0	1.0
GOTERM_MF_DIRECT	GO:0008083~growth factor activity	3	3.296703296703297	0.09270129387522746	2250, 26291, 4803	61	164	19253	5.77359056377449	0.9999997173199308	1.0	1.0

## Sheet: SiHa downregulated MF
Category	Term	Count	%	PValue	Genes	List Total	Pop Hits	Pop Total	Fold Enrichment	Bonferroni	Benjamini	FDR
GOTERM_MF_DIRECT	GO:0008083~growth factor activity	6	14.634146341463413	2.1814247484812152E-5	8200, 650, 5154, 655, 7423, 4803	41	164	19253	17.179952409280187	0.004483702056679695	0.004493734981871303	0.004384663744447243
GOTERM_MF_DIRECT	GO:0005102~signaling receptor binding	7	17.073170731707318	1.3095049956158097E-4	650, 51384, 5054, 8325, 7477, 3908, 3910	41	384	19253	8.560149898373984	0.02661692506782054	0.01348790145484284	0.013160525205938887
GOTERM_MF_DIRECT	GO:0061575~cyclin-dependent protein serine/threonine kinase activator activity	3	7.317073170731707	2.741439439673862E-4	891, 595, 1164	41	12	19253	117.39634146341463	0.05491593221607172	0.018824550819093854	0.018367644245814878
GOTERM_MF_DIRECT	GO:0005125~cytokine activity	5	12.195121951219512	6.877475724872948E-4	8200, 650, 51384, 7477, 655	41	194	19253	12.102715614785014	0.1321398900341414	0.03541899998309568	0.03455931551748657
GOTERM_MF_DIRECT	GO:0004672~protein kinase activity	5	12.195121951219512	0.003518776909837704	595, 5582, 983, 5156, 1454	41	303	19253	7.748933429928359	0.5162303268877327	0.12730919082576292	0.12421916192222499
GOTERM_MF_DIRECT	GO:0005515~protein binding	37	90.2439024390244	0.003905589991860049	5582, 11186, 7423, 3265, 1164, 3320, 3363, 2790, 3162, 6591, 891, 650, 595, 3815, 54331, 332, 1454, 655, 3576, 3575, 7855, 3910, 4803, 8200, 5054, 5154, 64121, 8325, 7477, 5156, 220441, 23513, 64926, 83667, 3728, 983, 3725	41	13690	19253	1.2691496374423203	0.5534155529150917	0.12730919082576292	0.12421916192222499
GOTERM_MF_DIRECT	GO:0042803~protein homodimerization activity	7	17.073170731707318	0.004326040464953109	3815, 3728, 332, 5154, 5156, 3320, 3162	41	753	19253	4.365335406342111	0.5906142934942302	0.12730919082576292	0.12421916192222499
GOTERM_MF_DIRECT	GO:0160185~phospholipase C activator activity	2	4.878048780487805	0.006220177027706608	5156, 3265	41	3	19253	313.0569105691057	0.7234484956087555	0.16016955846344516	0.15628194782112853
GOTERM_MF_DIRECT	GO:0043539~protein serine/threonine kinase activator activity	3	7.317073170731707	0.009043219624783652	595, 650, 655	41	69	19253	20.416755037115585	0.8460885272078235	0.2069892491894925	0.20196523828683488
GOTERM_MF_DIRECT	GO:0019901~protein kinase binding	5	12.195121951219512	0.019002364170586566	891, 595, 7855, 1164, 23513	41	495	19253	4.743286523774329	0.9807867907009812	0.3695947769189609	0.36062402990636483
GOTERM_MF_DIRECT	GO:0048407~platelet-derived growth factor binding	2	4.878048780487805	0.022623467013053632	5154, 5156	41	11	19253	85.37915742793791	0.9910308165421535	0.3695947769189609	0.36062402990636483
GOTERM_MF_DIRECT	GO:0031625~ubiquitin protein ligase binding	4	9.75609756097561	0.025047078907891606	8325, 7855, 3320, 3725	41	304	19253	6.178754813863928	0.9946218757238284	0.3695947769189609	0.36062402990636483
GOTERM_MF_DIRECT	GO:0070700~BMP receptor binding	2	4.878048780487805	0.026682862086998292	650, 655	41	13	19253	72.24390243902438	0.9961946001253833	0.3695947769189609	0.36062402990636483
GOTERM_MF_DIRECT	GO:0042802~identical protein binding	9	21.951219512195124	0.02757030996371228	8200, 332, 5154, 11186, 7423, 3320, 3162, 64926, 3725	41	1777	19253	2.3783164280714275	0.9968465111854841	0.3695947769189609	0.36062402990636483
GOTERM_MF_DIRECT	GO:0140767~enzyme-substrate adaptor activity	2	4.878048780487805	0.028706390440307646	64121, 3320	41	14	19253	67.08362369337979	0.9975213827612122	0.3695947769189609	0.36062402990636483
GOTERM_MF_DIRECT	GO:0005161~platelet-derived growth factor receptor binding	2	4.878048780487805	0.028706390440307646	5154, 5156	41	14	19253	67.08362369337979	0.9975213827612122	0.3695947769189609	0.36062402990636483
GOTERM_MF_DIRECT	GO:0042813~Wnt receptor activity	2	4.878048780487805	0.032741149367850705	8325, 7855	41	16	19253	58.69817073170732	0.9989485255256534	0.3967456923398379	0.38711594252576426
GOTERM_MF_DIRECT	GO:0019899~enzyme binding	4	9.75609756097561	0.04260927928943016	595, 332, 3162, 3725	41	375	19253	5.008910569105692	0.9998728319369008	0.48763952964570073	0.4758036187319701
GOTERM_MF_DIRECT	GO:0031681~G-protein beta-subunit binding	2	4.878048780487805	0.04871739795048087	54331, 2790	41	24	19253	39.13211382113821	0.9999659773505133	0.5067158109177158	0.49441688346825674
GOTERM_MF_DIRECT	GO:0044389~ubiquitin-like protein ligase binding	2	4.878048780487805	0.0506962478175704	891, 3725	41	25	19253	37.566829268292686	0.9999778450550472	0.5067158109177158	0.49441688346825674
GOTERM_MF_DIRECT	GO:0008201~heparin binding	3	7.317073170731707	0.05325095391369948	3576, 655, 7423	41	179	19253	7.87014579643003	0.9999872830050252	0.5067158109177158	0.49441688346825674
GOTERM_MF_DIRECT	GO:0017147~Wnt-protein binding	2	4.878048780487805	0.06443625684534521	8325, 7855	41	32	19253	29.34908536585366	0.9999989006984025	0.5067158109177158	0.49441688346825674
GOTERM_MF_DIRECT	GO:0016538~cyclin-dependent protein serine/threonine kinase regulator activity	2	4.878048780487805	0.06443625684534521	891, 595	41	32	19253	29.34908536585366	0.9999989006984025	0.5067158109177158	0.49441688346825674
GOTERM_MF_DIRECT	GO:0005198~structural molecule activity	3	7.317073170731707	0.06531476055485838	3728, 3908, 3162	41	201	19253	7.008736803785948	0.9999990941231135	0.5067158109177158	0.49441688346825674
GOTERM_MF_DIRECT	GO:0004714~transmembrane receptor protein tyrosine kinase activity	2	4.878048780487805	0.06638321849011455	3815, 5156	41	33	19253	28.459719142645973	0.9999992842822576	0.5067158109177158	0.49441688346825674
GOTERM_MF_DIRECT	GO:0043495~protein-membrane adaptor activity	2	4.878048780487805	0.07026529763260826	64121, 3265	41	35	19253	26.833449477351916	0.99999969663707	0.5067158109177158	0.49441688346825674
GOTERM_MF_DIRECT	GO:0051020~GTPase binding	2	4.878048780487805	0.0741316365892253	64121, 3320	41	37	19253	25.38299274884641	0.9999998714285917	0.5067158109177158	0.49441688346825674
GOTERM_MF_DIRECT	GO:0005109~frizzled binding	2	4.878048780487805	0.07605892294015747	51384, 7477	41	38	19253	24.71501925545571	0.9999999163009016	0.5067158109177158	0.49441688346825674

## Sheet: C33A upregulated MF
Category	Term	Count	%	PValue	Genes	List Total	Pop Hits	Pop Total	Fold Enrichment	Bonferroni	Benjamini	FDR
GOTERM_MF_DIRECT	GO:0003735~structural constituent of ribosome	14	10.44776119402985	1.182704703647619E-10	109864271, 109864282, 6233, 100526842, 100008587, 100529097, 6193, 6173, 55168, 51023, 109910379, 6139, 6204, 140801	117	189	19253	12.189300411522634	3.4534986759204855E-8	3.453497734651048E-8	3.2997461231768575E-8
GOTERM_MF_DIRECT	GO:0004090~carbonyl reductase (NADPH) activity	4	2.9850746268656714	2.479767093393087E-5	317749, 10901, 873, 874	117	10	19253	65.82222222222224	0.007214856745120568	0.0033041698319936745	0.0031570663805692988
GOTERM_MF_DIRECT	GO:0008417~fucosyltransferase activity	4	2.9850746268656714	3.3946950328702135E-5	2526, 2524, 2529, 2527	117	11	19253	59.83838383838384	0.009863709096489148	0.0033041698319936745	0.0031570663805692988
GOTERM_MF_DIRECT	GO:0016712~oxidoreductase activity, acting on paired donors, with incorporation or reduction of molecular oxygen, reduced flavin or flavoprotein as one donor, and incorporation of one atom of oxygen	5	3.731343283582089	6.349616914235408E-5	1557, 100861540, 1577, 51004, 340665	117	36	19253	22.854938271604937	0.018370634473099168	0.004501616731272997	0.004301202287757418
GOTERM_MF_DIRECT	GO:0016491~oxidoreductase activity	9	6.7164179104477615	7.708247827522256E-5	317749, 220, 1557, 1589, 10901, 1577, 207063, 873, 51004	117	230	19253	6.4391304347826095	0.02225751480495719	0.004501616731272997	0.004301202287757418
GOTERM_MF_DIRECT	GO:0004089~carbonate dehydratase activity	4	2.9850746268656714	1.3625709183777668E-4	760, 761, 762, 11238	117	17	19253	38.71895424836602	0.03900856409238218	0.006631178469438464	0.006335954770456616
GOTERM_MF_DIRECT	GO:0005506~iron ion binding	7	5.223880597014925	2.473048140945983E-4	1557, 1589, 100861540, 1577, 246, 50, 340665	117	145	19253	7.944061302681993	0.06967560004367346	0.010316143673660388	0.009856863304627561
GOTERM_MF_DIRECT	GO:0031681~G-protein beta-subunit binding	4	2.9850746268656714	3.93283321292552E-4	2785, 51764, 2793, 2790	117	24	19253	27.42592592592593	0.10851023091968248	0.014354841227178148	0.013715755830077751
GOTERM_MF_DIRECT	GO:0017083~4-galactosyl-N-acetylglucosaminide 3-alpha-L-fucosyltransferase activity	3	2.2388059701492535	5.313807993781996E-4	2526, 2529, 2527	117	6	19253	82.27777777777777	0.14375988448753407	0.017240354824270474	0.016472804780724187
GOTERM_MF_DIRECT	GO:0046920~alpha-(1->3)-fucosyltransferase activity	3	2.2388059701492535	9.84110517671413E-4	2526, 2529, 2527	117	8	19253	61.70833333333333	0.24986475431446165	0.02873602711600526	0.02745668344303242
GOTERM_MF_DIRECT	GO:0030621~U4 snRNA binding	3	2.2388059701492535	0.0012603035193702423	101954275, 26827, 101954271	117	9	19253	54.85185185185185	0.3080494074542921	0.03345532978691916	0.031965880173117966
GOTERM_MF_DIRECT	GO:0020037~heme binding	6	4.477611940298507	0.0025522875011990504	1557, 1589, 100861540, 1577, 875, 340665	117	156	19253	6.329059829059829	0.5258448265718063	0.06037566000133108	0.057687702535518394
GOTERM_MF_DIRECT	GO:0015125~bile acid transmembrane transporter activity	3	2.2388059701492535	0.0026879574658126852	11309, 28234, 115072896	117	13	19253	37.97435897435897	0.5443090046591518	0.06037566000133108	0.057687702535518394
GOTERM_MF_DIRECT	GO:0005542~folic acid binding	3	2.2388059701492535	0.003123632625658576	7298, 100528021, 10588	117	14	19253	35.26190476190476	0.5988934731383142	0.06515005190659316	0.062249535897053045
GOTERM_MF_DIRECT	GO:0015347~sodium-independent organic anion transmembrane transporter activity	3	2.2388059701492535	0.0046135426998844134	11309, 28234, 115072896	117	17	19253	29.03921568627451	0.7408301489992921	0.08981029789108325	0.0858118942178501
GOTERM_MF_DIRECT	GO:0016705~oxidoreductase activity, acting on paired donors, with incorporation or reduction of molecular oxygen	4	2.9850746268656714	0.0054211908838710035	1557, 1589, 1577, 340665	117	59	19253	11.156308851224107	0.795521848615868	0.09893673363064581	0.09453201603750062
GOTERM_MF_DIRECT	GO:0004497~monooxygenase activity	4	2.9850746268656714	0.010128909078665871	1557, 1589, 1577, 340665	117	74	19253	8.894894894894897	0.9488361582634393	0.17397890888061376	0.16623327252633988
GOTERM_MF_DIRECT	GO:0030272~5-formyltetrahydrofolate cyclo-ligase activity	2	1.4925373134328357	0.012014080142082708	100528021, 10588	117	2	19253	164.55555555555557	0.9706761789338175	0.19489507786045282	0.18621824220228197
GOTERM_MF_DIRECT	GO:0004053~arginase activity	2	1.4925373134328357	0.01796734837179633	79814, 384	117	3	19253	109.70370370370372	0.9949792228503247	0.24983170116973946	0.23870905693957983
GOTERM_MF_DIRECT	GO:0004660~protein farnesyltransferase activity	2	1.4925373134328357	0.01796734837179633	2342, 100529261	117	3	19253	109.70370370370372	0.9949792228503247	0.24983170116973946	0.23870905693957983
GOTERM_MF_DIRECT	GO:0004332~fructose-bisphosphate aldolase activity	2	1.4925373134328357	0.01796734837179633	226, 229	117	3	19253	109.70370370370372	0.9949792228503247	0.24983170116973946	0.23870905693957983
GOTERM_MF_DIRECT	GO:0019825~oxygen binding	3	2.2388059701492535	0.021968108432690914	1557, 1577, 875	117	38	19253	12.991228070175437	0.9984756636595283	0.2915767119248067	0.27859555694185295
GOTERM_MF_DIRECT	GO:0000253~3-beta-hydroxysteroid 3-dehydrogenase (NADP+) activity	2	1.4925373134328357	0.029767400525152282	10901, 874	117	5	19253	65.82222222222224	0.9998528528341258	0.37791656318888983	0.3610915107181516
GOTERM_MF_DIRECT	GO:0004046~aminoacylase activity	2	1.4925373134328357	0.03561460447055018	95, 100526760	117	6	19253	54.85185185185186	0.9999748126506793	0.43331102105836056	0.41401977697014586
GOTERM_MF_DIRECT	GO:0070061~fructose binding	2	1.4925373134328357	0.041426871623142666	226, 229	117	7	19253	47.01587301587302	0.9999956890490611	0.46525563515221763	0.44454219934064626
GOTERM_MF_DIRECT	GO:0050291~sphingosine N-acyltransferase activity	2	1.4925373134328357	0.041426871623142666	253782, 10715	117	7	19253	47.01587301587302	0.9999956890490611	0.46525563515221763	0.44454219934064626
GOTERM_MF_DIRECT	GO:0070181~small ribosomal subunit rRNA binding	2	1.4925373134328357	0.04720440892317496	55168, 51023	117	8	19253	41.13888888888889	0.9999992622253263	0.5105069409469293	0.4877788922061413
GOTERM_MF_DIRECT	GO:0016655~oxidoreductase activity, acting on NAD(P)H, quinone or similar compound as acceptor	2	1.4925373134328357	0.0529474220982567	10901, 873	117	9	19253	36.567901234567906	0.9999998737491101	0.5521659733103913	0.527583241621915
GOTERM_MF_DIRECT	GO:0008401~retinoic acid 4-hydroxylase activity	2	1.4925373134328357	0.05865611566868335	1577, 340665	117	10	19253	32.91111111111112	0.9999999783974414	0.5906064060432944	0.5643122852262985
GOTERM_MF_DIRECT	GO:0008376~acetylgalactosaminyltransferase activity	2	1.4925373134328357	0.06433069294901356	148789, 55790	117	11	19253	29.91919191919192	0.9999999963039659	0.6261520780370652	0.5982754444258261
GOTERM_MF_DIRECT	GO:0030145~manganese ion binding	3	2.2388059701492535	0.06836872740090105	8693, 2591, 384	117	71	19253	6.953051643192488	0.9999999989546421	0.6439893032601003	0.6153185466081095
GOTERM_MF_DIRECT	GO:0008395~steroid hydroxylase activity	2	1.4925373134328357	0.08669186387294749	1557, 1589	117	15	19253	21.940740740740743	0.9999999999968359	0.7910632578406458	0.7558446881422609

## Sheet: SiHa upregulated MF
Category	Term	Count	%	PValue	Genes	List Total	Pop Hits	Pop Total	Fold Enrichment	Bonferroni	Benjamini	FDR
GOTERM_MF_DIRECT	GO:0030594~neurotransmitter receptor activity	5	3.731343283582089	6.350073409361134E-5	2741, 3357, 116444, 3362, 1815	132	32	19253	22.79000946969697	0.024276043848658557	0.024574784094227586	0.02374927455101064
GOTERM_MF_DIRECT	GO:1904315~transmitter-gated monoatomic ion channel activity involved in regulation of postsynaptic membrane potential	5	3.731343283582089	2.0567440439123402E-4	2897, 2741, 1145, 1144, 116444	132	43	19253	16.96000704721635	0.07651819434854457	0.03979799724970378	0.03846111362116076
GOTERM_MF_DIRECT	GO:0001972~retinoic acid binding	4	2.9850746268656714	3.224464996598866E-4	54600, 54659, 54658, 54905	132	20	19253	29.171212121212125	0.11733268689760856	0.04159559845612537	0.04019833029093253
GOTERM_MF_DIRECT	GO:0005506~iron ion binding	7	5.223880597014925	4.750643903251639E-4	1577, 8424, 1551, 23498, 1581, 54905, 1549	132	145	19253	7.041327063740857	0.1679756761290212	0.045962479763959604	0.044418520495402826
GOTERM_MF_DIRECT	GO:0008194~UDP-glycosyltransferase activity	4	2.9850746268656714	8.904975161783102E-4	54600, 54659, 54658, 54579	132	28	19253	20.83658008658009	0.2916210388838042	0.06892450775220121	0.0666092142101376
GOTERM_MF_DIRECT	GO:0015020~glucuronosyltransferase activity	4	2.9850746268656714	0.0010927112987826342	54600, 54659, 54658, 54579	132	30	19253	19.44747474747475	0.34499373830640534	0.0704798787714799	0.06811233762411753
GOTERM_MF_DIRECT	GO:0098632~cell-cell adhesion mediator activity	4	2.9850746268656714	0.0013217651736369183	83700, 1365, 6900, 23114	132	32	19253	18.232007575757574	0.4006211902169128	0.07307473174249819	0.07062002499145821
GOTERM_MF_DIRECT	GO:0016712~oxidoreductase activity, acting on paired donors, with incorporation or reduction of molecular oxygen, reduced flavin or flavoprotein as one donor, and incorporation of one atom of oxygen	4	2.9850746268656714	0.0018653712061317152	1577, 1551, 54905, 1549	132	36	19253	16.206228956228955	0.5144984505184352	0.08578159994083027	0.08290004748803753
GOTERM_MF_DIRECT	GO:0008401~retinoic acid 4-hydroxylase activity	3	2.2388059701492535	0.001994920928856518	1577, 1551, 54905	132	10	19253	43.75681818181818	0.5382840939215194	0.08578159994083027	0.08290004748803753
GOTERM_MF_DIRECT	GO:0016594~glycine binding	3	2.2388059701492535	0.002899916797951055	2731, 2741, 116444	132	12	19253	36.464015151515156	0.6749896318622788	0.11222678008070583	0.10845688824336945
GOTERM_MF_DIRECT	GO:0004993~G protein-coupled serotonin receptor activity	3	2.2388059701492535	0.003411944519836709	3357, 3362, 1815	132	13	19253	33.65909090909091	0.7335797341958599	0.12003841174334602	0.1160061136744481
GOTERM_MF_DIRECT	GO:0004857~enzyme inhibitor activity	4	2.9850746268656714	0.004258536294911446	5350, 54600, 54659, 54658	132	48	19253	12.154671717171718	0.8082518886900629	0.12801060426200034	0.12371050644441375
GOTERM_MF_DIRECT	GO:0020037~heme binding	6	4.477611940298507	0.004300097817586574	1577, 1551, 1581, 54905, 3163, 1549	132	156	19253	5.609848484848485	0.8113243967431693	0.12801060426200034	0.12371050644441375
GOTERM_MF_DIRECT	GO:0005178~integrin binding	6	4.477611940298507	0.004784639006022104	83700, 3611, 3791, 3683, 3695, 3676	132	160	19253	5.469602272727273	0.8437189401602246	0.132261092523611	0.1278182134465905
GOTERM_MF_DIRECT	GO:0015464~acetylcholine receptor activity	3	2.2388059701492535	0.005179550246143208	1135, 1145, 1144	132	16	19253	27.348011363636363	0.865970467067084	0.13363239635049476	0.12914345280383732
GOTERM_MF_DIRECT	GO:0004089~carbonate dehydratase activity	3	2.2388059701492535	0.005844126281410689	762, 766, 759	132	17	19253	25.739304812834227	0.8965132294489828	0.14135480443162105	0.13660645182797485
GOTERM_MF_DIRECT	GO:0022848~acetylcholine-gated monoatomic cation-selective channel activity	3	2.2388059701492535	0.006545503006980383	1135, 1145, 1144	132	18	19253	24.309343434343432	0.9212467912868426	0.1490064508059652	0.14400106615356842
GOTERM_MF_DIRECT	GO:0015026~coreceptor activity	4	2.9850746268656714	0.008312057149432544	3791, 941, 3676, 926	132	61	19253	9.564331843020367	0.9604507930219989	0.1787092287127997	0.17270607632709842
GOTERM_MF_DIRECT	GO:0004620~phospholipase activity	3	2.2388059701492535	0.012442231487327097	9388, 255189, 151056	132	25	19253	17.502727272727274	0.992135135487342	0.25342860976818876	0.24491550401370182
GOTERM_MF_DIRECT	GO:0004497~monooxygenase activity	4	2.9850746268656714	0.01404725247230442	1577, 1551, 54905, 1549	132	74	19253	7.884111384111384	0.9958090612929554	0.27181433533909055	0.2626836212320926
GOTERM_MF_DIRECT	GO:0001965~G-protein alpha-subunit binding	3	2.2388059701492535	0.017647079623930223	84812, 3357, 1812	132	30	19253	14.585606060606063	0.9989824911343629	0.3252104673552855	0.31428608473094777
GOTERM_MF_DIRECT	GO:0042923~neuropeptide binding	3	2.2388059701492535	0.018781098709282698	5540, 4985, 4987	132	31	19253	14.115102639296188	0.9993492631309915	0.330376600022382	0.31927867805780585
GOTERM_MF_DIRECT	GO:0004053~arginase activity	2	1.4925373134328357	0.02027487546317073	383, 384	132	3	19253	97.23737373737374	0.9996391364746321	0.34114681757595966	0.3296871053576457
GOTERM_MF_DIRECT	GO:0008172~S-methyltransferase activity	2	1.4925373134328357	0.02694209579046554	635, 23743	132	4	19253	72.9280303030303	0.999974315505777	0.42620148078018094	0.411884635172578
GOTERM_MF_DIRECT	GO:0019825~oxygen binding	3	2.2388059701492535	0.027532395399236496	1577, 1551, 1549	132	38	19253	11.514952153110046	0.999979691387523	0.42620148078018094	0.411884635172578
GOTERM_MF_DIRECT	GO:0042802~identical protein binding	20	14.925373134328357	0.03196927566882093	4282, 5350, 3081, 8424, 3791, 5224, 440503, 23562, 245973, 9071, 201633, 54600, 2741, 1365, 3158, 6898, 53842, 8789, 1815, 31	132	1777	19253	1.6415988813287632	0.9999965398271051	0.4758503724551423	0.4598657346207318
GOTERM_MF_DIRECT	GO:0004952~dopamine neurotransmitter receptor activity	2	1.4925373134328357	0.03356428839580534	1815, 1812	132	5	19253	58.34242424242425	0.9999981721556026	0.48108813367320985	0.4649275503715258
GOTERM_MF_DIRECT	GO:0016877~ligase activity, forming carbon-sulfur bonds	2	1.4925373134328357	0.040141755054814945	6296, 142827	132	6	19253	48.61868686868687	0.999999869938849	0.5356848002142546	0.5176902203620962
GOTERM_MF_DIRECT	GO:0050649~testosterone 6-beta-hydroxylase activity	2	1.4925373134328357	0.040141755054814945	1577, 1551	132	6	19253	48.61868686868687	0.999999869938849	0.5356848002142546	0.5176902203620962
GOTERM_MF_DIRECT	GO:0035240~dopamine binding	2	1.4925373134328357	0.04667479553431218	1815, 1812	132	7	19253	41.67316017316018	0.999999990746711	0.564473308493088	0.5455116728072736
GOTERM_MF_DIRECT	GO:0015645~fatty acid ligase activity	2	1.4925373134328357	0.04667479553431218	6296, 142827	132	7	19253	41.67316017316018	0.999999990746711	0.564473308493088	0.5455116728072736
GOTERM_MF_DIRECT	GO:0004321~fatty-acyl-CoA synthase activity	2	1.4925373134328357	0.04667479553431218	6296, 142827	132	7	19253	41.67316017316018	0.999999990746711	0.564473308493088	0.5455116728072736
GOTERM_MF_DIRECT	GO:0101020~estrogen 16-alpha-hydroxylase activity	2	1.4925373134328357	0.05960878707233684	1577, 1551	132	9	19253	32.41245791245791	0.9999999999531819	0.6394730171679138	0.6179920114232553
GOTERM_MF_DIRECT	GO:0030548~acetylcholine receptor regulator activity	2	1.4925373134328357	0.05960878707233684	160065, 399968	132	9	19253	32.41245791245791	0.9999999999531819	0.6394730171679138	0.6179920114232553
GOTERM_MF_DIRECT	GO:0031956~medium-chain fatty acid-CoA ligase activity	2	1.4925373134328357	0.05960878707233684	6296, 142827	132	9	19253	32.41245791245791	0.9999999999531819	0.6394730171679138	0.6179920114232553
GOTERM_MF_DIRECT	GO:0101021~estrogen 2-hydroxylase activity	2	1.4925373134328357	0.05960878707233684	1577, 1551	132	9	19253	32.41245791245791	0.9999999999531819	0.6394730171679138	0.6179920114232553
GOTERM_MF_DIRECT	GO:0016705~oxidoreductase activity, acting on paired donors, with incorporation or reduction of molecular oxygen	3	2.2388059701492535	0.06113824711941295	1577, 54905, 1549	132	59	19253	7.416409861325116	0.9999999999750634	0.6394730171679138	0.6179920114232553
GOTERM_MF_DIRECT	GO:0009055~electron transfer activity	3	2.2388059701492535	0.06297259402875172	2877, 2731, 23498	132	60	19253	7.292803030303031	0.9999999999883014	0.641326154977024	0.6197828991250828
GOTERM_MF_DIRECT	GO:0042803~protein homodimerization activity	10	7.462686567164178	0.0717547966200951	51816, 83700, 5350, 54600, 2731, 54659, 54658, 54579, 8309, 3292	132	753	19253	1.9369994768401142	0.9999999999996941	0.6920611788657212	0.668813645725529
GOTERM_MF_DIRECT	GO:0016836~hydro-lyase activity	2	1.4925373134328357	0.07236862152851811	759, 109703458	132	11	19253	26.51928374655647	0.9999999999997633	0.6920611788657212	0.668813645725529
GOTERM_MF_DIRECT	GO:0050839~cell adhesion molecule binding	3	2.2388059701492535	0.07435675456647274	3683, 3695, 3676	132	66	19253	6.629820936639118	0.9999999999998967	0.6920611788657212	0.668813645725529
GOTERM_MF_DIRECT	GO:0016787~hydrolase activity	6	4.477611940298507	0.07739744127255715	51816, 284958, 130013, 5224, 956, 151056	132	333	19253	2.628037128037128	0.9999999999999711	0.6920611788657212	0.668813645725529
GOTERM_MF_DIRECT	GO:0051378~serotonin binding	2	1.4925373134328357	0.07868395832065048	3357, 1815	132	12	19253	24.309343434343436	0.9999999999999831	0.6920611788657212	0.668813645725529
GOTERM_MF_DIRECT	GO:0099589~serotonin receptor activity	2	1.4925373134328357	0.07868395832065048	3357, 3362	132	12	19253	24.309343434343436	0.9999999999999831	0.6920611788657212	0.668813645725529
GOTERM_MF_DIRECT	GO:0030145~manganese ion binding	3	2.2388059701492535	0.0843034034311418	55811, 383, 384	132	71	19253	6.162932138284251	0.9999999999999984	0.7147437894608148	0.6907343081610976
GOTERM_MF_DIRECT	GO:0008499~N-acetyl-beta-D-glucosaminide beta-(1,3)-galactosyltransferase activity	2	1.4925373134328357	0.0849566261374612	79369, 8707	132	13	19253	22.439393939393938	0.9999999999999988	0.7147437894608148	0.6907343081610976
