# Supplementary material for: HPV-driven transcriptome and splicing rewiring under SRPK1 inhibition in cervical cancer
Source: Front Oncol. 2026 Jan 2;15:1712170. doi: 10.3389/fonc.2025.1712170 (PMC12807931; doi:10.3389/fonc.2025.1712170)
Supplement: Supplementary file 3 [file DataSheet3.xlsx]

## Sheet: C33A dysregulated genes
Upregulated genes in C33a					C33A downregulated genes
Gene name	Full gene name	C33a_log2FC			Gene name	Gene name2	C33a_log2FC
BDH1	3-Hydroxybutyrate Dehydrogenase 1	1.58496			ABLIM3	actin binding LIM protein family member 3	-1.584962501
ABHD14A-ACY1	ABHD14A-ACY1 Readthrough	10.3565			CDH13		-2.584962501
ALG1	ALG1, Chitobiosyldiphosphodolichol Beta-Mannosyltransferase	2.2671			EVC2	EvC ciliary complex subunit 2	-1.584962501
ALG11	ALG11, Alpha-1,2-Mannosyltransferase	3.68487			FAM106A	family with sequence similarity 106 member A	-1.584962501
ATP5F1E	ATP Synthase F1 Subunit Epsilon	4.92153			FAM106C	family with sequence similarity 106 member C	-1.584962501
ATP5MF	ATP Synthase Membrane Subunit F	1.9814			FAM25E		-1.584962501
ATP6V1C2	ATPase H+ Transporting V1 Subunit C2	6.98779			FAM3D	FAM3 metabolism regulating signaling molecule D	-1.584962501
ATP12A	ATPase H+/K+ Transporting Non-Gastric Alpha2 Subunit	1.80735			FAP	fibroblast activation protein alpha	-1.584962501
CYP3A7-CYP3A51P	CYP3A7-CYP3A51P Readthrough	1.5025			FBXO3-DT	FBXO3 divergent transcript	-1.584962501
B3GNT4	Beta-1,3-N-Acetylglucosaminyltransferase 4	3.82709			FCGR3B	Fc gamma receptor IIIb	-1.584962501
ACAT2	Acetyl-CoA Acetyltransferase 2	2.08712			FGF21	fibroblast growth factor 21	-1.584962501
ASMT	Acetylserotonin O-Methyltransferase	1.58496			FGF5	Fibroblast Growth Factor 5	-1.584962501
ACP5	Acid Phosphatase 5, Tartrate Resistant	1.5639			FGFBP2	fibroblast growth factor binding protein 2	-1.584962501
ACO2	Aconitase 2	1.76729			FOXE1	forkhead box E1	-1.584962501
ACSBG1	Acyl-CoA Synthetase Bubblegum Family Member 1	7.21702			GSDMA	gasdermin A	-1.584962501
ACSM3	Acyl-CoA Synthetase Medium-Chain Family Member 3	4.27798			H2AJ	H2A.J histone	-2.321928095
ADCY7	Adenylate Cyclase 7	1.5067			HCG17	HLA complex group 17	-1.584962501
AK6	Adenylate Kinase 6	4.22239			HOXA9	homeobox A9	-1.584962501
AGMAT	Agmatinase	1.66985			HTR3E	5-hydroxytryptamine receptor 3E	-1.584962501
ALDH1A3	Aldehyde Dehydrogenase 1 Family Member A3	1.96393			IGF2-AS	IGF2 antisense RNA	-1.584962501
ALDOA	Aldolase, Fructose-Bisphosphate A	6.651			INSYN1-AS1	INSYN1 antisense RNA 1	-2.807354922
ALDOB	Aldolase, Fructose-Bisphosphate B	2.70044			ISX-AS1		-1.584962501
ALPG	Alkaline Phosphatase, Germ Cell	1.73697			IZUMO3	IZUMO family member 3	-1.584962501
AMACR	Alpha-Methylacyl-CoA Racemase	4.2713			KAZN-AS1	KAZN antisense RNA 1	-1.584962501
AMDHD2	Amidohydrolase Domain Containing 2	1.70712			KCNA1	potassium voltage-gated channel subfamily A member 1	-2.321928095
ACY1	Aminoacylase 1	7.02237			KCNIP1	potassium voltage-gated channel interacting protein 1	-1.584962501
ACMSD	Aminocarboxymuconate Semialdehyde Decarboxylase	2.20163			KLHL40	Kelch Like Family Member 40	-1.584962501
ALOX15	Arachidonate 15-Lipoxygenase	2.32193			KRTAP5-10	Keratin associated protein 5-10	-1.584962501
ARG2	Arginase 2	3.21343			KRTAP5-7	Keratin associated protein 5-7	-1.584962501
ASNS	Asparagine Synthetase	5.81392			LHX8	LIM Homeobox 8	-1.584962501
B3GALNT2	Beta-1,3-N-Acetylgalactosaminyltransferase 2	1.66078			LRAT	lecithin retinol acyltransferase	-1.584962501
B3GAT2	Beta-1,3-Glucuronyltransferase 2	4.28293			MAOB	monoamine oxidase B	-1.584962501
BST1	Bone Marrow Stromal Cell Antigen 1	1.5502			MARCOL	MARCO like	-1.584962501
CA2	Carbonic Anhydrase 2	2.32193			MGC15885	uncharacterized protein MGC15885	-1.584962501
CA3	Carbonic Anhydrase 3	2.32193			MRVI1		-2.321928095
CA4	Carbonic Anhydrase 4	5.43582			MS4A15	membrane spanning 4-domains A15	-1.584962501
CA5B	Carbonic Anhydrase 5B	7.71425			MS4A6E	membrane spanning 4-domains A6E	-1.584962501
CBR1	Carbonyl Reductase 1	1.80293			MTRNR2L9		-1.584962501
CBR3	Carbonyl Reductase 3	1.926			MYBPH	myosin binding protein H	-1.584962501
CERS1	Ceramide Synthase 1	4.13149			MYL1	Myosin Light Chain 1	-1.584962501
CERS6	Ceramide Synthase 6	1.53986			NAALADL2-AS2	NAALADL2-AS2	-1.584962501
CHKB	Choline Kinase Beta	8.26959			NGF	Nerve Growth Factor	-1.584962501
CSGALNACT1	Chondroitin Sulfate N-Acetylgalactosaminyltransferase 1	1.58496			NME5	NME/NM23 family member 5	-1.584962501
COQ6	Coenzyme Q6, Monooxygenase	2.97188			NPM2	nucleophosmin/nucleoplasmin 2	-1.584962501
CBS	Cystathionine Beta-Synthase	4.38945			NWD2	NACHT and WD repeat domain containing 2	-1.584962501
CYP2C19	Cytochrome P450 Family 2 Subfamily C Member 19	2.80735			NXF5	Nuclear RNA export factor 5	-1.584962501
CYP21A2	Cytochrome P450 Family 21 Subfamily A Member 2	1.58496			OR11H4	olfactory receptor family 11 subfamily H member 4	-1.584962501
CYP26C1	Cytochrome P450 Family 26 Subfamily C Member 1	1.80735			OR2V2	olfactory receptor family 2 subfamily V member 2	-1.584962501
CYP3A5	Cytochrome P450 Family 3 Subfamily A Member 5	2.24159			OTOP2	otopetrin 2	-1.584962501
DHRS4L2	Dehydrogenase/Reductase 4 Like 2	4.02975			PARM1-AS1		-1.584962501
DHRS4	Dehydrogenase/Reductase 4	2.17181			PARP15	poly(ADP-ribose) polymerase family member 15	-1.584962501
DHRSX	Dehydrogenase/Reductase X-Linked	3.62449			PAUPAR	PAX6 upstream antisense RNA	-1.584962501
DEGS2	Delta-4-Desaturase, Sphingolipid 2	2.33787			PAX4	Paired Box 4	-1.584962501
DGUOK	Deoxyguanosine Kinase	1.68616			PAX8-AS1	PAX8 antisense RNA 1	-1.584962501
DGKK	Diacylglycerol Kinase Kappa	1.73697			PDE3A	myosin binding protein H	-1.736965594
ENOSF1	Enolase Superfamily Member 1	3.23472			PGM5-AS1	PGM5 antisense RNA 1	-1.584962501
FDPS	Farnesyl Diphosphate Synthase	2.46334			PIH1D3		-1.584962501
FMO4	Flavin-Containing Monooxygenase 4	1.53051			POU2F3	POU class 2 homeobox 3	-1.807354922
FBP2	Fructose-1,6-Bisphosphatase 2	2.16559			PRLHR	prolactin releasing hormone receptor	-1.584962501
FUT2	Fucosyltransferase 2	1.68226			PROP1	PROP paired-like homeobox 1	-1.584962501
FUT4	Fucosyltransferase 4	1.54597			PRR20G	proline rich 20G	-1.584962501
FUT7	Fucosyltransferase 7	1.77761			PRRX2-AS1	PRRX2 antisense RNA 1	-1.584962501
FUT5	Fucosyltransferase 5	1.77761			PTGFR	prostaglandin F receptor	-1.584962501
GALNT3	Polypeptide N-Acetylgalactosaminyltransferase 3	1.5025			PWRN2	Prader-Willi region non-protein coding RNA 2	-1.584962501
GALNT4	Polypeptide N-Acetylgalactosaminyltransferase 4	8.14466			RAPGEF5	Rap guanine nucleotide exchange factor 5	-1.584962501
ABHD14A-ACY1	ABHD14A‑ACY1 readthrough transcript (includes sequences from ABHD14A and ACY1 genes)	10.3565			RGS1	Regulator of G protein signaling 1	-2.584962501
ACO2	Aconitase 2, mitochondrial	1.76729			RPL10L	ribosomal protein L10 like	-1.584962501
ALDOA		6.651			SDR16C5	short chain dehydrogenase/reductase family 16C member 5	-1.584962501
ALDOB	Aldolase, fructose-bisphosphate B	2.70044			SDR42E2	Short chain dehydrogenase/reductase family 42E, member 2	-2.321928095
ACY1	Aminoacylase 1	7.02237			SLC2A2	Solute Carrier Family 2 Member 2 (GLUT2)	-1.584962501
ARG2	Arginase 2, mitochondrial	3.21343			SLC39A12	solute carrier family 39 member 12	-1.584962501
ASNS	Asparagine synthetase (glutamine-hydrolyzing)	5.81392			SLC5A1	solute carrier family 5 member 1	-1.584962501
CBS	Cystathionine-beta-synthase	4.38945			SLC5A7	solute carrier family 5 member 7	-1.584962501
B3GNT4	UDP-GlcNAc:betaGal beta-1,3-N-acetylglucosaminyltransferase 4	3.82709			SLC9A4	solute carrier family 9 member A4	-1.584962501
CHURC1-FNTB	CHURC1-FNTB Readthrough	10.3231			SLC9C1	solute carrier family 9 member C1	-1.584962501
FNTB	Farnesyltransferase, CAAX Box, Beta	5.13711			SNCAIP	synuclein alpha interacting protein	-1.584962501
FDPS		2.46334			SNORA74C-1	small nucleolar RNA, H/ACA box 74C-1	-1.736965594
ACAT2	Farnesyl diphosphate synthase	2.08712			SNORA95		-1.807354922
DHRS4L2	Dehydrogenase/reductase 4 like 2	4.02975			SNORD172		-1.584962501
DHRS4	Dehydrogenase/reductase 4	2.17181			SPATA13-AS1	SPATA13 antisense RNA 1	-1.584962501
ALDH1A3	Aldehyde dehydrogenase 1 family member A3	1.96393			SPESP1	sperm equatorial segment protein 1	-1.584962501
RNA18SN1	18S Ribosomal RNA genes	18.8977			SPINK13	serine peptidase inhibitor Kazal type 13	-1.584962501
RNA18SN2	18S Ribosomal RNA genes	18.8977			STARD13-AS	STARD13 antisense RNA	-1.584962501
RNA18SN3	18S Ribosomal RNA genes	18.8977			SULT1C3	sulfotransferase family 1C member 3	-1.584962501
RNA18SN5	18S Ribosomal RNA genes	18.8977			TAFA4	TAFA Chemokine Like Family Member 4	-1.584962501
RNA28SN1	28S Ribosomal RNA genes	19.4231			TCEAL2	transcription elongation factor A like 2	-1.584962501
RNA28SN2	28S Ribosomal RNA genes	19.4668			TCEAL9	transcription elongation factor A like 9	-1.584962501
RNA28SN3	28S Ribosomal RNA genes	16.844			TEKT4	tektin 4	-1.807354922
RNA28SN4	28S Ribosomal RNA genes	19.1625			TMEM215	Transmembrane protein 215	-1.584962501
RNA28SN5	28S Ribosomal RNA genes	10.1207			TPH2	Tryptophan Hydroxylase 2	-2.321928095
RNA45SN3	45S Ribosomal RNA genes	8.54664			TPPP2	tubulin polymerization promoting protein family member 2	-1.584962501
RNA45SN4	45S Ribosomal RNA genes	19.3448			WFDC5	WAP four-disulfide core domain 5	-1.584962501
RNA5-8SN1	5.8S Ribosomal RNA genes	12.4168			ZIM2-AS1	ZIM2 antisense RNA 1	-1.584962501
RNA5-8SN2	5.8S Ribosomal RNA genes	12.4168			ZNF80	zinc finger protein 80	-1.584962501
RNA5-8SN3	5.8S Ribosomal RNA genes	12.4168			ZSWIM2	zinc finger SWIM-type containing 2	-1.584962501
RNA5-8SN4	5.8S Ribosomal RNA genes	12.3696
RNA5-8SN5	5.8S Ribosomal RNA genes	12.4168
RPL17-C18ORF32	RPL17-C18orf32 Readthrough	14.8956
RPL36A-HNRNPH2	RPL36A-HNRNPH2 Readthrough	13.37
RPS10-NUDT3	RPS10-NUDT3 Readthrough	13.7842
MRPS18A	Mitochondrial Ribosomal Protein S18A	1.7186
MRPS18C	Mitochondrial Ribosomal Protein S18C	4.55568
RPL10L	Ribosomal Protein L10 Like	-1.58496
RPL17	Ribosomal Protein L17	8.08364
RPL36A	Ribosomal Protein L36a	9.04185
RPS10	Ribosomal Protein S10	8.71945
RPS5	Ribosomal Protein S5	2.38095
RPS27A	Ribosomal Protein S27a	2.22305
SLCO2B1	Solute Carrier Organic Anion Transporter Family Member 2B1	1.58496
TYMS	Thymidylate Synthetase	3.3119
SLCO1B3-SLCO1B7	SLCO1B3-SLCO1B7 Readthrough	1.58496
ST20-MTHFS	ST20-MTHFS Readthrough	9.25739
MTHFS	Methenyltetrahydrofolate Synthetase	6.35755
SLCO1B3	Solute Carrier Organic Anion Transporter Family Member 1B3	2.58496
SYNGAP1	Synaptic Ras GTPase Activating Protein 1	1.54189
PDGFB	Platelet-Derived Growth Factor Subunit B	2.58496
PLA2G12B	Phospholipase A2 Group XIIB	2.58496
PLA2G4F	Phospholipase A2 Group IVF	1.58496
PLA2G4B	Phospholipase A2 Group IVB	6.74296
PIK3R3	Phosphoinositide-3-Kinase Regulatory Subunit 3	3.56065
PAK6	P21 (RAC1) Activated Kinase 6	3.16993
KDR	Kinase Insert Domain Receptor (VEGFR2)	1.58496
IGF2	Insulin-Like Growth Factor 2	4.1375
HGF	Hepatocyte Growth Factor	2.26303
RASGRF1	Ras Protein-Specific Guanine Nucleotide-Releasing Factor 1	1.58496
RASAL3	Ras Protein Activator Like 3	1.58496
RASA4	Ras GTPase-Activating Protein 4	2.13245
PLA2G4B	Phospholipase A2, group IVB (cytosolic, calcium‑independent)	6.74296
GNGT2	G Protein Subunit Gamma Transducin 2	1.73697
GNG3	G Protein Subunit Gamma 3	1.90689
GNG13	G Protein Subunit Gamma 13	1.67195
GNG10	G Protein Subunit Gamma 10	9.54786
RNU1-1	U1 Small Nuclear RNAs	8.30834
RNU1-2	U1 Small Nuclear RNAs	8.30834
RNU1-3	U1 Small Nuclear RNAs	8.30834
RNU1-4	U1 Small Nuclear RNAs	8.30834
RNU2-1	U2 Small Nuclear RNA	2.80735
RNU4-1	U4 Small Nuclear RNA	1.62149
ISY1	ISY1 Splicing Factor Homolog	2.06135
ISY1-RAB43	ISY1-RAB43 Readthrough	9.50482
RNU6-1	U6 Small Nuclear RNAs	7.62936
RNU6-2	U6 Small Nuclear RNAs	7.62936
RNU6-7	U6 Small Nuclear RNAs	7.62936
RNU6-8	U6 Small Nuclear RNAs	7.62936
RNU6-9	U6 Small Nuclear RNAs	7.62936
RNU6-1	U6 Small Nuclear RNAs	7.62936
RNU6-2	U6 Small Nuclear RNAs	7.62936
RNU6-7	U6 Small Nuclear RNAs	7.62936
RNU6-8	U6 Small Nuclear RNAs	7.62936
RNU6-9	U6 Small Nuclear RNAs	7.62936
SRSF9	Serine/Arginine-Rich Splicing Factor 9	1.70829
PRPF40B	Pre-mRNA Processing Factor 40 Homolog B	1.87222
U2AF1	U2 Small Nuclear RNA Auxiliary Factor 1	6.59991
BRF2	BRF2, RNA Polymerase III Transcription Initiation Factor Subunit	2.15775

## Sheet: Dysregulated genes in SiHa
SiHa upregulated genes					Downregulated genes in SiHA
Gene	Gene description	Log 2-Fold Change			Gene name	Gene description	Log Fold change
ACACA	acetyl-CoA carboxylase alpha	2.28509			BIRC5	Baculoviral IAP repeat containing 5	-1.61834
ACMSD	aminocarboxymuconate semialdehyde decarboxylase	3.24793			BMP2	Bone morphogenetic protein 2	-2.18837
ACOX2	acyl-CoA oxidase 2	1.58496			BMP7	Bone morphogenetic protein 7	-1.87213
ACSBG1	acyl-CoA synthetase bubblegum family member 1	6.39089			CCNB1		-1.768778394
ACSM3	acyl-CoA synthetase medium chain family member 3	3.12338			CCND1	Cyclin D1	-2.01769
ACSM6	acyl-CoA synthetase medium chain family member 6	3.05889			CDK1		-1.50598254
ADA2	adenosine deaminase 2	2.90689			CKS2	CDC28 protein kinase regulatory subunit 2	-1.65952
ADCY10	adenylate cyclase 10	2.41504			CSNK1E	Casein kinase 1 epsilon	-3.04439
ADH6	alcohol dehydrogenase 6 (class V)	1.80735			CXCL8	C-X-C motif chemokine ligand 8	-2.45943
AQP7	aquaporin 7	1.58496			FZD5	Frizzled class receptor 5	-1.81912
ARG1	arginase 1	2.19265			FZD8	Frizzled class receptor 8	-1.51559
ARG2	arginase 2	2.73132			GDF5	Growth differentiation factor 5	-1.58496
ASMTL	acetylserotonin O-methyltransferase like	5.02237			GNG10	G protein subunit gamma 10	-2.58496
ATP12A	ATPase H+/K+ transporting non-gastric alpha2 subunit	2.32193			GNG2	G protein subunit gamma 2	-1.53842
ATP2B3	ATPase plasma membrane Ca2+ transporting 3	1.58496			HMOX1	Heme oxygenase 1	-2.29253
ATP6V1C2	ATPase H+ transporting V1 subunit C2	5.67243			HRAS	Harvey rat sarcoma viral oncogene homolog	-3.96963
B3GALT2	beta-1,3-galactosyltransferase 2	2.926			HSP90AA1	Heat shock protein 90 alpha family class A member 1	-1.5551
B3GAT2	beta-1,3-glucuronyltransferase 2	5.41222			HTR7	5-hydroxytryptamine receptor 7	-1.50901
B3GNT4	UDP-GlcNAc:betaGal beta-1,3-N-acetylglucosaminyltransferase 4	3.20429			IL7R	Interleukin 7 receptor	-1.85608
BAAT	bile acid-CoA:amino acid N-acyltransferase	2.16993			JUN	Jun proto-oncogene	-2.27628
BBOX1	gamma-butyrobetaine hydroxylase 1	2.45943			JUP	Junction plakoglobin	-1.76918
BHMT	betaine--homocysteine S-methyltransferase	1.58496			KIT	KIT proto-oncogene, receptor tyrosine kinase	-1.58496
BHMT2	betaine--homocysteine S-methyltransferase 2	1.58496			LAMA2	Laminin subunit alpha 2	-1.64386
C3AR1	complement C3a receptor 1	2.58496			LAMA4	Laminin subunit alpha 4	-1.53942
CA1	carbonic anhydrase 1	2.58496			NGF	Nerve growth factor	-2.32193
CA4	carbonic anhydrase 4	6.40939			PDGFA	Platelet derived growth factor subunit A	-2.15001
CA7	carbonic anhydrase 7	1.80735			PDGFRA	Platelet derived growth factor receptor alpha	-1.58496
CALML6	calmodulin like 6	1.58496			PLA2G2A	Phospholipase A2 group IIA	-1.58496
CD80	CD80 molecule	1.58496			PRKCG	Protein kinase C gamma	-4.04439
CD8B	CD8 subunit beta	1.58496			RASA4	RAS p21 protein activator 4	-1.63743
CDH15	cadherin 15	1.58496			RASAL3	RAS protein activator like 3	-1.58496
CDH4	cadherin 4	2.58496			RASSF1	Ras association domain family member 1	-1.50236
CERS3	ceramide synthase 3	2.03562			RNF152	Ring finger protein 152	-1.58496
CHRM4	cholinergic receptor muscarinic 4	2.88536			RRAGC	Ras related GTP binding C	-1.55417
CHRNA2	cholinergic receptor nicotinic alpha 2 subunit	1.87447			SCRIB	Scribble planar cell polarity protein	-3.33931
CHRND	cholinergic receptor nicotinic delta subunit	2.80735			SERPINE1	Serpin family E member 1	-1.74851
CHRNE	cholinergic receptor nicotinic epsilon subunit	3.3773			SESN2	Sestrin 2	-1.50034
CKMT2	creatine kinase, mitochondrial 2	2.13927			SNAI2	Snail family transcriptional repressor 2	-1.96531
CLDN10	claudin 10	3.58496			VEGFB	Vascular endothelial growth factor B	-1.76024
CLDN14	claudin 14	1.5025			WNT16	Wnt family member 16	-1.58496
CLDN22	claudin 22	8.02237			WNT7B	Wnt family member 7B	-1.82646
CLDN3	claudin 3	2.58496
CNTN2	contactin 2	1.63472
CYP2A7	cytochrome P450 family 2 subfamily A member 7	1.58496
CYP2W1	cytochrome P450 family 2 subfamily W member 1	1.68806
CYP3A5	cytochrome P450 family 3 subfamily A member 5	2.55695
CYP3A7	cytochrome P450 family 3 subfamily A member 7	1.58496
CYP7A1	cytochrome P450 family 7 subfamily A member 1	1.58496
DEGS2	delta 4-desaturase, sphingolipid 2	3.92283
DRD1	dopamine receptor D1	1.58496
DRD4	dopamine receptor D4	2.05889
ENO4	enolase 4	1.77444
ENTPD3	ectonucleoside triphosphate diphosphohydrolase 3	3.2854
F2RL2	coagulation factor II thrombin receptor like 2	1.80735
FBP2	fructose-bisphosphatase 2	3.24101
FLT1	fms related receptor tyrosine kinase 1	1.58496
GABBR1	gamma-aminobutyric acid type B receptor subunit 1	1.80735
GGT5	gamma-glutamyltransferase 5	1.58496
GLDC	glycine decarboxylase	2.32193
GLRA1	glycine receptor alpha 1	1.89308
GLS2	glutaminase 2	3.39232
GPAT2	glycerol-3-phosphate acyltransferase 2, mitochondrial	1.51937
GPX2	glutathione peroxidase 2	2.5518
GRIK1	glutamate ionotropic receptor kainate type subunit 1	1.57032
GRIN3B	glutamate ionotropic receptor NMDA type subunit 3B	2.01197
HAAO	3-hydroxyanthranilate 3,4-dioxygenase	3.16993
HGD	homogentisate 1,2-dioxygenase	2.16993
HLA-F	major histocompatibility complex, class I, F	1.80735
HMGCS2	3-hydroxy-3-methylglutaryl-CoA synthase 2	1.58496
HMOX2	heme oxygenase 2	3.16993
HSD17B1	hydroxysteroid 17-beta dehydrogenase 1	4.39855
HTD2	hydroxyacyl-thioester dehydratase type 2	2.16993
HTR2B	5-hydroxytryptamine receptor 2B	3.72792
HTR6	5-hydroxytryptamine receptor 6	1.52356
HYI	hydroxypyruvate isomerase (putative)	9.81218
IDI2	isopentenyl-diphosphate delta isomerase 2	3.16993
IGSF11	immunoglobulin superfamily member 11	2.32193
ILK	integrin linked kinase	2.60139
ITGA4	integrin subunit alpha 4	3.70044
ITGAL	integrin subunit alpha L	2.32193
ITGB7	integrin subunit beta 7	1.67138
JAM3	junctional adhesion molecule 3	1.92057
KDR	kinase insert domain receptor	1.58496
KMO	kynurenine 3-monooxygenase	4.67807
LALBA	lactalbumin alpha	1.58496
LIPG	lipase G, endothelial type	1.55459
LRRC4	leucine rich repeat containing 4	2.16993
LTB4R2	leukotriene B4 receptor 2	2.6199
MIF	macrophage migration inhibitory factor	5.88264
MLNR	motilin receptor	1.58496
MOGAT1	monoacylglycerol O-acyltransferase 1	1.58496
MTMR7	myotubularin related protein 7	1.69011
MYLK4	myosin light chain kinase family member 4	2.35364
NDUFA6	NADH:ubiquinone oxidoreductase subunit A6	1.58496
NFASC	neurofascin	4.90689
NPB	neuropeptide B	4.45943
NPY4R	neuropeptide Y receptor Y4	2.89482
NT5DC4	5'-nucleotidase domain containing 4	3.02554
OPRD1	opioid receptor delta 1	2.58496
OPRL1	opioid related nociceptin receptor 1	1.58496
P2RY13	purinergic receptor P2Y13	1.58496
PATE1	prostate and testis expressed 1	2.9542
PATE2	prostate and testis expressed 2	2.38466
PATE3	prostate and testis expressed 3	5.12928
PATE4	prostate and testis expressed 4	2.14296
PGAM2	phosphoglycerate mutase 2	7.16993
PHKG1	phosphorylase kinase catalytic subunit gamma 1	2.58723
PIGF	phosphatidylinositol glycan anchor biosynthesis class F	2.17278
PIGW	phosphatidylinositol glycan anchor biosynthesis class W	1.58496
PLA2G4F	phospholipase A2 group IVF	1.58496
PLB1	phospholipase B1	1.58496
PLCD4	phospholipase C delta 4	2.43741
PLD4	phospholipase D family member 4	4.41602
PLIN5	perilipin 5	1.58496
PLN	phospholamban	2.72792
PLTP	phospholipid transfer protein	1.60257
PMCH	pro-melanin concentrating hormone	4.19265
PTGDR	prostaglandin D2 receptor	1.58496
PTPRC	protein tyrosine phosphatase receptor type C	1.58496
RDH13	retinol dehydrogenase 13	1.58496
RGN	regucalcin	3.58496
RLN3	relaxin 3	1.58496
SLC8A3	solute carrier family 8 member A3	2.70044
SLURP1	secreted LY6/PLAUR domain containing 1	1.58496
ST20-MTHFS	ST20-MTHFS readthrough	3.45943
TACR1	tachykinin receptor 1	1.61566
TAT	tyrosine aminotransferase	2.80735
TIGIT	T cell immunoreceptor with Ig and ITIM domains	1.58496
TREH	trehalase	3.4822
TRHR	thyrotropin releasing hormone receptor	2.58496
UGT1A1	UDP glucuronosyltransferase family 1 member A1	2.36257
UGT1A3	UDP glucuronosyltransferase family 1 member A3	2.32193
UGT1A5	UDP glucuronosyltransferase family 1 member A5	1.8365
UGT1A9	UDP glucuronosyltransferase family 1 member A9	1.58496
