# Supplementary material for: HPV-driven transcriptome and splicing rewiring under SRPK1 inhibition in cervical cancer
Source: Front Oncol. 2026 Jan 2;15:1712170. doi: 10.3389/fonc.2025.1712170 (PMC12807931; doi:10.3389/fonc.2025.1712170)
Supplement: Supplementary file 4 [file DataSheet4.xlsx]

## Sheet: C33A 5SS events
event_id	gene_id	gene_name	chrom	strand	acceptor	donor_long	donor_short	PSI_treated	PSI_untreated	Delta_PSI	TotalCounts_treated	TotalCounts_untreated	n_tx_long	n_tx_short
TGIF1|chr18:3418215-3456354,3453856-3456354|+	TGIF1	TGIF1	chr18	+	3456354	3418215	3453856	0.0	0.0	0.0	381.0	117.0	2	1
CIC|chr19:42274577-42286771,42284771-42286771|+	CIC	CIC	chr19	+	42286771	42274577	42284771	0.6768036912751678	0.6231069690947715	0.05369672218039634	23840.0	14593.0	1	1
LINC01128|chr1:827775-829003,827849-829003|+	LINC01128	LINC01128	chr1	+	829003	827775	827849	1.0	1.0	0.0	3667.0	2335.0	5	1
LINC01128|chr1:829104-851927,847806-851927|+	LINC01128	LINC01128	chr1	+	851927	829104	847806	0.43981117230527145	0.3605072463768116	0.07930392592845986	2542.0	1656.0	3	1
LINC01128|chr1:829104-852671,852110-852671|+	LINC01128	LINC01128	chr1	+	852671	829104	852110	0.0	0.09198259788688626	-0.09198259788688626	2124.0	1609.0	1	3
LINC01128|chr1:852110-853391,852766-853391|+	LINC01128	LINC01128	chr1	+	853391	852110	852766	0.16443745082612116	0.10809312638580931	0.056344324440311844	2542.0	1804.0	1	4
PLEC|chr8:143975177-143938692,143944648-143938692|-	PLEC	PLEC	chr8	-	143938692	143975177	143944648	1.0	1.0	0.0	17528.0	4647.0	1	1
PLEKHN1|chr1:973010-973500,973326-973500|+	PLEKHN1	PLEKHN1	chr1	+	973500	973010	973326	0.0	0.0	0.0	568.0	297.0	1	2
MPP2|chr17:43909542-43898380,43900471-43898380|-	MPP2	MPP2	chr17	-	43898380	43909542	43900471	0.0	0.0	0.0	4229.0	2211.0	1	1
SEPTIN12|chr16:4785807-4783766,4783931-4783766|-	SEPTIN12	SEPTIN12	chr16	-	4783766	4785807	4783931	0.48	0.0	0.48	50.0	45.0	1	1
CCDC120|chrX:49053877-49061959,49059095-49061959|+	CCDC120	CCDC120	chrX	+	49061959	49053877	49059095	1.0	1.0	0.0	2105.0	1171.0	1	1
CCDC120|chrX:49062058-49062235,49062117-49062235|+	CCDC120	CCDC120	chrX	+	49062235	49062058	49062117	0.045351473922902494	0.0	0.045351473922902494	2205.0	1226.0	1	3
CCDC120|chrX:49062289-49062468,49062325-49062468|+	CCDC120	CCDC120	chrX	+	49062468	49062289	49062325	0.0	0.0	0.0	2205.0	1226.0	1	4
C12orf43|chr12:121011104-121010926,121011011-121010926|-	C12orf43	C12orf43	chr12	-	121010926	121011104	121011011	0.9619205298013245	0.7408466819221968	0.22107384787912765	3020.0	1748.0	6	1
C12orf43|chr12:121016330-121011146,121012430-121011146|-	C12orf43	C12orf43	chr12	-	121011146	121016330	121012430	0.8718543046357616	1.0	-0.12814569536423837	3020.0	1748.0	7	1
RAD17|chr5:69371171-69373830,69372217-69373830|+	RAD17	RAD17	chr5	+	69373830	69371171	69372217	0.2541736227045075	0.19138056975894813	0.06279305294555937	2396.0	1369.0	1	6
RAD17|chr5:69372217-69374628,69374087-69374628|+	RAD17	RAD17	chr5	+	69374628	69372217	69374087	0.04958349861166204	0.1836612999403697	-0.13407780132870767	2521.0	1677.0	1	8
SH2D3C|chr9:127761611-127751300,127755079-127751300|-	SH2D3C	SH2D3C	chr9	-	127751300	127761611	127755079	0.054563492063492064	0.1937799043062201	-0.13921641224272804	1008.0	418.0	5	1
ZNF41|chrX:47483124-47456398,47467324-47456398|-	ZNF41	ZNF41	chrX	-	47456398	47483124	47467324	0.0	0.0	0.0	104.0	77.0	1	1
MDK|chr11:46381183-46382057,46381885-46382057|+	MDK	MDK	chr11	+	46382057	46381183	46381885	0.9122807017543859	0.9429347826086957	-0.030654080854309762	285.0	368.0	1	1
MDK|chr11:46381758-46382294,46382133-46382294|+	MDK	MDK	chr11	+	46382294	46381758	46382133	0.0	0.0	0.0	4916.0	4154.0	1	5
MDK|chr11:46382133-46382587,46382461-46382587|+	MDK	MDK	chr11	+	46382587	46382133	46382461	0.004858299595141701	0.010481181515007145	-0.005622881919865445	4940.0	4198.0	1	6
SLC25A1|chr22:19177942-19177204,19177727-19177204|-	SLC25A1	SLC25A1	chr22	-	19177204	19177942	19177727	0.007514277126540427	0.024938531787846857	-0.01742425466130643	9981.0	5694.0	1	3
SLC25A1|chr22:19178580-19178240,19178387-19178240|-	SLC25A1	SLC25A1	chr22	-	19178240	19178580	19178387	0.6317897961588311	0.4842105263157895	0.14757926984304165	8487.0	4845.0	2	1
DUSP9|chrX:153642611-153647919,153647425-153647919|+	DUSP9	DUSP9	chrX	+	153647919	153642611	153647425	0.6875	1.0	-0.3125	240.0	139.0	1	1
MORC4|chrX:106941976-106941632,106941938-106941632|-	MORC4	MORC4	chrX	-	106941632	106941976	106941938	0.4904724614983033	0.41964285714285715	0.07082960435544616	3831.0	2240.0	1	1
SCNN1D|chr1:1284090-1285926,1285664-1285926|+	SCNN1D	SCNN1D	chr1	+	1285926	1284090	1285664	0.42249240121580545	0.38036224976167776	0.042130151454127684	1974.0	1049.0	1	1
MRTFB|chr16:14140760-14210243,14187035-14210243|+	MRTFB	MRTFB	chr16	+	14210243	14140760	14187035	0.9969176162899309	0.9920379941332589	0.004879622156672037	10706.0	7159.0	3	2
PUSL1|chr1:1308720-1309086,1308972-1309086|+	PUSL1	PUSL1	chr1	+	1309086	1308720	1308972	0.1350621285791464	0.15803108808290156	-0.02296895950375516	1851.0	772.0	1	2
MSRB3|chr12:65278865-65308529,65307026-65308529|+	MSRB3	MSRB3	chr12	+	65308529	65278865	65307026	0.727509778357236	0.5935650887573964	0.13394468959983952	4602.0	2704.0	1	1
MSRB3|chr12:65278865-65326826,65308655-65326826|+	MSRB3	MSRB3	chr12	+	65326826	65278865	65308655	0.41702388242498467	0.38409878682842286	0.032925095596561815	8165.0	4616.0	1	3
FGFR3|chr4:1803064-1804330,1803836-1804330|+	FGFR3	FGFR3	chr4	+	1804330	1803064	1803836	0.07749419953596287	0.22530329289428075	-0.14780909335831788	2155.0	1154.0	1	4
FGFR3|chr4:1802025-1804824,1804520-1804824|+	FGFR3	FGFR3	chr4	+	1804824	1802025	1804520	0.0	0.0	0.0	1720.0	1060.0	1	3
FGFR3|chr4:1806173-1806546,1806327-1806546|+	FGFR3	FGFR3	chr4	+	1806546	1806173	1806327	0.071461716937355	0.08145580589254767	-0.009994088955192673	2155.0	1154.0	1	5
EWSR1|chr22:29273864-29278030,29274282-29278030|+	EWSR1	EWSR1	chr22	+	29278030	29273864	29274282	0.9986459766162311	1.0	-0.0013540233837688875	46528.0	34810.0	4	1
EWSR1|chr22:29278216-29286923,29282557-29286923|+	EWSR1	EWSR1	chr22	+	29286923	29278216	29282557	0.013260832187070151	0.015311692042516518	-0.002050859855446367	46528.0	34810.0	1	4
ORC3|chr6:87594407-87603384,87601881-87603384|+	ORC3	ORC3	chr6	+	87603384	87594407	87601881	0.02306225073695162	0.0478538283062645	-0.02479157756931288	5767.0	3448.0	1	2
MXRA8|chr1:1356681-1355345,1355450-1355345|-	MXRA8	MXRA8	chr1	-	1355345	1356681	1355450	0.0	0.0	0.0	741.0	364.0	1	4
MXRA8|chr1:1361242-1356704,1358456-1356704|-	MXRA8	MXRA8	chr1	-	1356704	1361242	1358456	0.0	0.1565934065934066	-0.1565934065934066	741.0	364.0	1	4
SPRED2|chr2:65431962-65344896,65366590-65344896|-	SPRED2	SPRED2	chr2	-	65344896	65431962	65366590	0.9866228234063223	0.9791541871331018	0.007468636273220586	13381.0	8347.0	1	1
AK8|chr9:132828013-132827054,132827307-132827054|-	AK8	AK8	chr9	-	132827054	132828013	132827307	0.8725868725868726	1.0	-0.12741312741312738	259.0	190.0	6	1
AK8|chr9:132854857-132828726,132851917-132828726|-	AK8	AK8	chr9	-	132828726	132854857	132851917	1.0	1.0	0.0	259.0	190.0	4	3
AK8|chr9:132878172-132863778,132866904-132863778|-	AK8	AK8	chr9	-	132863778	132878172	132866904	0.0	0.0	0.0	259.0	190.0	1	5
AK8|chr9:132878954-132875199,132878172-132875199|-	AK8	AK8	chr9	-	132875199	132878954	132878172	0.0	0.0	0.0	259.0	190.0	2	3
GALNS|chr16:88856758-88841971,88842706-88841971|-	GALNS	GALNS	chr16	-	88841971	88856758	88842706	0.09404340464829922	0.09393548387096774	0.00010792077733147443	6497.0	3875.0	1	2
FBXW8|chr12:116911157-116928023,116911355-116928023|+	FBXW8	FBXW8	chr12	+	116928023	116911157	116911355	0.46946983546617915	0.5421412300683371	-0.07267139460215799	2735.0	1756.0	1	1
IKBKG|chrX:154542387-154551988,154548089-154551988|+	IKBKG	IKBKG	chrX	+	154551988	154542387	154548089	0.0	0.0	0.0	117.0	108.0	1	1
IKBKG|chrX:154558650-154561688,154560559-154561688|+	IKBKG	IKBKG	chrX	+	154561688	154558650	154560559	0.03907637655417407	0.03991130820399113	-0.0008349316498170584	1689.0	902.0	1	5
IKBKG|chrX:154561784-154563559,154562953-154563559|+	IKBKG	IKBKG	chrX	+	154563559	154561784	154562953	0.03907637655417407	0.03991130820399113	-0.0008349316498170584	1689.0	902.0	1	5
PSME1|chr14:24138560-24138736,24138568-24138736|+	PSME1	PSME1	chr14	+	24138736	24138560	24138568	0.9716858037578288	0.9765201685731487	-0.004834364815319958	7664.0	4983.0	2	1
SETDB1|chr1:150926348-150927704,150926517-150927704|+	SETDB1	SETDB1	chr1	+	150927704	150926348	150926517	0.4827958648356735	0.2836676217765043	0.1991282430591692	6481.0	4537.0	1	3
PAQR3|chr4:78923857-78920681,78922141-78920681|-	PAQR3	PAQR3	chr4	-	78920681	78923857	78922141	0.5074081591231987	0.699504132231405	-0.19209597310820625	4927.0	3025.0	3	2
PAQR3|chr4:78935121-78930325,78932586-78930325|-	PAQR3	PAQR3	chr4	-	78930325	78935121	78932586	1.0	1.0	0.0	5366.0	3160.0	6	1
CARD8|chr19:48230438-48215384,48218871-48215384|-	CARD8	CARD8	chr19	-	48215384	48230438	48218871	0.040471785383903794	0.06899109792284866	-0.028519312538944866	4324.0	2696.0	1	11
CARD8|chr19:48234403-48231810,48232453-48231810|-	CARD8	CARD8	chr19	-	48231810	48234403	48232453	0.4946025515210991	0.3601067702014074	0.1344957813196917	6114.0	4121.0	10	10
CARD8|chr19:48240962-48234543,48238383-48234543|-	CARD8	CARD8	chr19	-	48234543	48240962	48238383	0.7031403336604515	0.6614899296287309	0.0416504040317206	6114.0	4121.0	14	6
CARD8|chr19:48249751-48241063,48242034-48241063|-	CARD8	CARD8	chr19	-	48241063	48249751	48242034	0.7885802469135802	0.7533333333333333	0.0352469135802469	1944.0	1800.0	7	1
PPIP5K2|chr5:103173972-103177667,103176910-103177667|+	PPIP5K2	PPIP5K2	chr5	+	103177667	103173972	103176910	0.8971863761370849	1.0	-0.10281362386291515	14181.0	9676.0	9	2
PPIP5K2|chr5:103180188-103184672,103183407-103184672|+	PPIP5K2	PPIP5K2	chr5	+	103184672	103180188	103183407	0.4456667371835555	0.4422281934683754	0.003438543715180098	14181.0	9676.0	5	6
PPIP5K2|chr5:103184744-103190842,103189226-103190842|+	PPIP5K2	PPIP5K2	chr5	+	103190842	103184744	103189226	1.0	1.0	0.0	5619.0	4420.0	4	1
IFT81|chr12:110124443-110127360,110124861-110127360|+	IFT81	IFT81	chr12	+	110127360	110124443	110124861	0.396711509715994	0.3964748784440843	0.00023663127190970412	6690.0	4936.0	5	5
IFT81|chr12:110129130-110134948,110132636-110134948|+	IFT81	IFT81	chr12	+	110134948	110129130	110132636	0.06427503736920777	0.18496758508914102	-0.12069254771993325	6690.0	4936.0	1	9
IFT81|chr12:110136860-110146953,110143545-110146953|+	IFT81	IFT81	chr12	+	110146953	110136860	110143545	0.26307922272047835	0.19448946515397084	0.06858975756650751	6690.0	4936.0	3	7
IFT81|chr12:110147048-110162919,110161283-110162919|+	IFT81	IFT81	chr12	+	110162919	110147048	110161283	0.661136023916293	0.5135737439222042	0.14756227999408877	6690.0	4936.0	6	4
CRELD1|chr3:9933852-9934420,9933920-9934420|+	CRELD1	CRELD1	chr3	+	9934420	9933852	9933920	0.5886402753872634	0.47956989247311826	0.10907038291414511	581.0	465.0	2	5
CRELD1|chr3:9937672-9940850,9938106-9940850|+	CRELD1	CRELD1	chr3	+	9940850	9937672	9938106	0.0	0.0	0.0	1123.0	708.0	1	10
CRELD1|chr3:9941016-9941111,9941026-9941111|+	CRELD1	CRELD1	chr3	+	9941111	9941016	9941026	0.20926090828138913	0.0	0.20926090828138913	1123.0	708.0	3	8
CRELD1|chr3:9941206-9943077,9942896-9943077|+	CRELD1	CRELD1	chr3	+	9943077	9941206	9942896	0.0	0.14124293785310735	-0.14124293785310735	1123.0	708.0	2	9
CRELD1|chr3:9943515-9944365,9944095-9944365|+	CRELD1	CRELD1	chr3	+	9944365	9943515	9944095	0.8940338379341051	0.6624293785310734	0.23160445940303165	1123.0	708.0	8	3
NLRP2|chr19_GL949753v2_alt:677538-682160,678628-682160|+	NLRP2	NLRP2	chr19_GL949753v2_alt	+	682160	677538	678628	0.5189504373177842	0.47840531561461797	0.040545121703166265	1029.0	602.0	1	5
NLRP2|chr19_GL949753v2_alt:689984-694323,693843-694323|+	NLRP2	NLRP2	chr19_GL949753v2_alt	+	694323	689984	693843	0.0	0.0	0.0	1029.0	602.0	1	5
NLRP2|chr19_GL949753v2_alt:702353-702663,702554-702663|+	NLRP2	NLRP2	chr19_GL949753v2_alt	+	702663	702353	702554	1.0	1.0	0.0	1029.0	602.0	5	1
ZNF232|chr17:5109478-5109052,5109394-5109052|-	ZNF232	ZNF232	chr17	-	5109052	5109478	5109394	0.26707317073170733	0.07509881422924901	0.1919743565024583	1640.0	1012.0	1	4
ZNF232|chr17:5111800-5109868,5111076-5109868|-	ZNF232	ZNF232	chr17	-	5109868	5111800	5111076	0.5823170731707317	0.44565217391304346	0.1366648992576882	1640.0	1012.0	3	2
CAST|chr5:96662165-96675539,96663166-96675539|+	CAST	CAST	chr5	+	96675539	96662165	96663166	0.0	0.0	0.0	4220.0	2709.0	1	3
CAST|chr5:96695907-96722639,96702915-96722639|+	CAST	CAST	chr5	+	96722639	96695907	96702915	0.9751566028891635	0.9929994614970382	-0.017842858607874712	23467.0	16713.0	10	6
CAST|chr5:96722698-96727489,96726859-96727489|+	CAST	CAST	chr5	+	96727489	96722698	96726859	0.5678186389397878	0.6646921558068569	-0.09687351686706913	23467.0	16713.0	9	7
CAST|chr5:96727530-96729612,96729209-96729612|+	CAST	CAST	chr5	+	96729612	96727530	96729209	0.41534921378957684	0.32358044635912164	0.0917687674304552	23467.0	16713.0	8	8
CAST|chr5:96729725-96737849,96736240-96737849|+	CAST	CAST	chr5	+	96737849	96729725	96736240	0.002769847019218477	0.007000538502961767	-0.00423069148374329	23467.0	16713.0	1	15
CAST|chr5:96740118-96741266,96740783-96741266|+	CAST	CAST	chr5	+	96741266	96740118	96740783	0.12114884731750969	0.03075450248309699	0.0903943448344127	23467.0	16713.0	8	8
CAST|chr5:96742756-96746342,96743746-96746342|+	CAST	CAST	chr5	+	96746342	96742756	96743746	1.0	1.0	0.0	23467.0	16713.0	16	1
AASDH|chr4:56349263-56338791,56342835-56338791|-	AASDH	AASDH	chr4	-	56338791	56349263	56342835	0.09234828496042216	0.0	0.09234828496042216	758.0	417.0	1	8
AASDH|chr4:56349263-56343684,56345127-56343684|-	AASDH	AASDH	chr4	-	56343684	56349263	56345127	0.0	0.0	0.0	688.0	417.0	2	6
AASDH|chr4:56349263-56345290,56347618-56345290|-	AASDH	AASDH	chr4	-	56345290	56349263	56347618	1.0	1.0	0.0	688.0	417.0	5	1
AASDH|chr4:56355182-56353596,56354039-56353596|-	AASDH	AASDH	chr4	-	56353596	56355182	56354039	0.0	0.0	0.0	827.0	534.0	1	9
AASDH|chr4:56382477-56371643,56378148-56371643|-	AASDH	AASDH	chr4	-	56371643	56382477	56378148	0.0	0.0	0.0	827.0	534.0	1	9
AASDH|chr4:56387362-56382597,56384070-56382597|-	AASDH	AASDH	chr4	-	56382597	56387362	56384070	0.2007255139056832	0.4044943820224719	-0.2037688681167887	827.0	534.0	1	7
SUMO3|chr21:44813976-44809118,44813862-44809118|-	SUMO3	SUMO3	chr21	-	44809118	44813976	44813862	0.8859687706179898	0.9062071330589849	-0.020238362440995084	9094.0	5832.0	1	1
CASP3|chr4:184631765-184629501,184631037-184629501|-	CASP3	CASP3	chr4	-	184629501	184631765	184631037	0.07507447864945382	0.24879663056558363	-0.1737221519161298	5035.0	3324.0	4	5
CASP3|chr4:184649395-184638468,184644531-184638468|-	CASP3	CASP3	chr4	-	184638468	184649395	184644531	1.0	1.0	0.0	1597.0	929.0	4	1
CALD1|chr7:134867804-134928754,134891673-134928754|+	CALD1	CALD1	chr7	+	134928754	134867804	134891673	0.5540676263809843	0.6390871304211434	-0.08501950404015912	17922.0	12751.0	3	2
CALD1|chr7:134933390-134941092,134935765-134941092|+	CALD1	CALD1	chr7	+	134941092	134933390	134935765	0.5564669121749805	0.34961963767547644	0.20684727449950402	17922.0	12751.0	2	3
IDE|chr10:92479277-92475994,92478645-92475994|-	IDE	IDE	chr10	-	92475994	92479277	92478645	0.9805570505920345	0.9772368717601984	0.003320178831836107	14864.0	8874.0	6	2
IDE|chr10:92483255-92479421,92480793-92479421|-	IDE	IDE	chr10	-	92479421	92483255	92480793	0.9116295025728988	0.921240774907749	-0.009611272334850263	14575.0	8672.0	5	1
IDE|chr10:92504794-92490595,92497672-92490595|-	IDE	IDE	chr10	-	92490595	92504794	92497672	1.0	1.0	0.0	14864.0	8874.0	6	2
DAXX|chr6_GL000252v2_alt:4566381-4565084,4565236-4565084|-	DAXX	DAXX	chr6_GL000252v2_alt	-	4565084	4566381	4565236	0.03277674706246135	0.0	0.03277674706246135	1617.0	964.0	1	3
SGCE|chr7:94588689-94585515,94587778-94585515|-	SGCE	SGCE	chr7	-	94585515	94588689	94587778	0.9936915379595388	1.0	-0.006308462040461205	4597.0	3205.0	11	1
SGCE|chr7:94598775-94588732,94597930-94588732|-	SGCE	SGCE	chr7	-	94588732	94598775	94597930	0.5727648466391124	0.9778471138845554	-0.40508226724544294	4597.0	3205.0	11	1
SGCE|chr7:94600646-94598963,94599697-94598963|-	SGCE	SGCE	chr7	-	94598963	94600646	94599697	0.2810528605612356	0.08673946957878315	0.19431339098245243	4597.0	3205.0	6	6
SGCE|chr7:94655990-94628359,94629719-94628359|-	SGCE	SGCE	chr7	-	94628359	94655990	94629719	0.10485098977594083	0.1797191887675507	-0.07486819899160986	4597.0	3205.0	2	10
SGCE|chr7:94655990-94629841,94639341-94629841|-	SGCE	SGCE	chr7	-	94629841	94655990	94639341	0.652995143011333	0.9148506860371267	-0.2618555430257937	3706.0	2478.0	4	4
SGCE|chr7:94655990-94639448,94640897-94639448|-	SGCE	SGCE	chr7	-	94639448	94655990	94640897	0.3522550544323484	0.6842105263157895	-0.3319554718834411	1286.0	133.0	2	1
CNTD1|chr17:42799018-42803620,42799236-42803620|+	CNTD1	CNTD1	chr17	+	42803620	42799018	42799236	0.0	0.0	0.0	140.0	102.0	1	1
EBAG9|chr8:109539919-109550810,109540725-109550810|+	EBAG9	EBAG9	chr8	+	109550810	109539919	109540725	1.0	1.0	0.0	357.0	199.0	1	1
SLC11A2|chr12:51010695-51008624,51009117-51008624|-	SLC11A2	SLC11A2	chr12	-	51008624	51010695	51009117	1.0	1.0	0.0	7304.0	4130.0	7	1
SLC11A2|chr12:51028177-51010766,51025775-51010766|-	SLC11A2	SLC11A2	chr12	-	51010766	51028177	51025775	0.19544648137196924	0.27005988023952093	-0.0746133988675517	3382.0	1670.0	1	1
CD4|chr12:6789662-6814142,6800471-6814142|+	CD4	CD4	chr12	+	6814142	6789662	6800471	1.0	1.0	0.0	44.0	48.0	4	1
RMDN2|chr2:37925425-37929262,37928936-37929262|+	RMDN2	RMDN2	chr2	+	37929262	37925425	37928936	1.0	1.0	0.0	73.0	46.0	2	1
RMDN2|chr2:37929729-37974040,37952201-37974040|+	RMDN2	RMDN2	chr2	+	37974040	37929729	37952201	1.0	1.0	0.0	73.0	46.0	4	1
CENPX|chr17:82019308-82019219,82019293-82019219|-	CENPX	CENPX	chr17	-	82019219	82019308	82019293	0.0759027266028003	0.09309114498864741	-0.017188418385847115	5428.0	3083.0	1	3
CENPX|chr17:82019858-82019381,82019510-82019381|-	CENPX	CENPX	chr17	-	82019381	82019858	82019510	0.9270516717325228	0.9098518995492595	0.017199772183263295	2961.0	1553.0	2	1
OGFOD3|chr17:82398196-82392534,82394331-82392534|-	OGFOD3	OGFOD3	chr17	-	82392534	82398196	82394331	0.6007121057985758	0.6471095772217429	-0.04639747142316708	1966.0	1159.0	1	2
OGFOD3|chr17:82415406-82411530,82415398-82411530|-	OGFOD3	OGFOD3	chr17	-	82411530	82415406	82415398	0.2278738555442523	0.18636755823986195	0.041506297304390344	1966.0	1159.0	1	2
SLC25A39|chr17:44321058-44320436,44320622-44320436|-	SLC25A39	SLC25A39	chr17	-	44320436	44321058	44320622	0.0901350671465614	0.1671117639204166	-0.0769766967738552	25839.0	14978.0	2	8
SLC25A39|chr17:44322419-44321558,44321700-44321558|-	SLC25A39	SLC25A39	chr17	-	44321558	44322419	44321700	0.033631332481907195	0.08305514754973962	-0.04942381506783243	25839.0	14978.0	1	9
SLC25A39|chr17:44323284-44322528,44322808-44322528|-	SLC25A39	SLC25A39	chr17	-	44322528	44323284	44322808	0.25561321481785954	0.15116380437625315	0.10444941044160638	19463.0	11471.0	2	6
ELP4|chr11:31650221-31783393,31763549-31783393|+	ELP4	ELP4	chr11	+	31783393	31650221	31763549	0.863470557582074	1.0	-0.13652944241792597	1919.0	1222.0	1	2
TSNARE1|chr8:142354637-142331831,142343966-142331831|-	TSNARE1	TSNARE1	chr8	-	142331831	142354637	142343966	0.07142857142857142	0.0	0.07142857142857142	812.0	495.0	1	6
TDRP|chr8:544650-494597,515075-494597|-	TDRP	TDRP	chr8	-	494597	544650	515075	0.2928679817905918	0.3165745856353591	-0.023706603844767304	3295.0	1810.0	2	1
ZKSCAN7|chr3:44555481-44556930,44555518-44556930|+	ZKSCAN7	ZKSCAN7	chr3	+	44556930	44555481	44555518	0.4211309523809524	0.31954887218045114	0.10158208020050125	1344.0	798.0	2	2
ZKSCAN7|chr3:44555481-44565487,44557470-44565487|+	ZKSCAN7	ZKSCAN7	chr3	+	44565487	44555481	44557470	0.15577889447236182	0.23416506717850288	-0.07838617270614107	1592.0	1042.0	1	4
ZKSCAN7|chr3:44568433-44582972,44570665-44582972|+	ZKSCAN7	ZKSCAN7	chr3	+	44582972	44568433	44570665	0.34564643799472294	0.0	0.34564643799472294	379.0	244.0	2	1
RAB5C|chr17:42154893-42130590,42131607-42130590|-	RAB5C	RAB5C	chr17	-	42130590	42154893	42131607	0.9943630808134022	0.995747412340528	-0.0013843315271258039	18982.0	12463.0	1	1
RRAGB|chrX:55717788-55719314,55718419-55719314|+	RRAGB	RRAGB	chrX	+	55719314	55717788	55718419	0.05341246290801187	0.0	0.05341246290801187	674.0	406.0	2	12
RRAGB|chrX:55722285-55729294,55727390-55729294|+	RRAGB	RRAGB	chrX	+	55729294	55722285	55727390	0.6038575667655787	1.0	-0.39614243323442133	674.0	406.0	5	9
RRAGB|chrX:55751196-55753392,55752401-55753392|+	RRAGB	RRAGB	chrX	+	55753392	55751196	55752401	1.0	0.8223938223938224	0.17760617760617758	457.0	259.0	6	5
RRAGB|chrX:55753514-55755841,55755206-55755841|+	RRAGB	RRAGB	chrX	+	55755841	55753514	55755206	0.6305637982195845	0.5615763546798029	0.06898744353978159	674.0	406.0	7	7
RDH13|chr19_GL949749v2_alt:1054910-1052832,1054628-1052832|-	RDH13	RDH13	chr19_GL949749v2_alt	-	1052832	1054910	1054628	1.0	1.0	0.0	251.0	142.0	3	1
RDH13|chr19_GL949749v2_alt:1055852-1055011,1055569-1055011|-	RDH13	RDH13	chr19_GL949749v2_alt	-	1055011	1055852	1055569	0.8565737051792829	0.7746478873239436	0.08192581785533926	251.0	142.0	2	2
RDH13|chr19_GL949749v2_alt:1071819-1066798,1070491-1066798|-	RDH13	RDH13	chr19_GL949749v2_alt	-	1066798	1071819	1070491	0.0	0.0	0.0	251.0	142.0	1	3
ULK3|chr15:74837757-74837435,74837751-74837435|-	ULK3	ULK3	chr15	-	74837435	74837757	74837751	0.664821860947769	0.6637027627818355	0.0011190981659334742	5782.0	3149.0	2	4
ULK3|chr15:74838270-74838192,74838266-74838192|-	ULK3	ULK3	chr15	-	74838192	74838270	74838266	0.1288679245283019	0.14485654303708886	-0.015988618508786967	5300.0	2858.0	1	4
YJEFN3|chr19:19528991-19532632,19529513-19532632|+	YJEFN3	YJEFN3	chr19	+	19532632	19528991	19529513	0.0	0.0	0.0	490.0	289.0	1	1
FBXO11|chr2:47905489-47839769,47888626-47839769|-	FBXO11	FBXO11	chr2	-	47839769	47905489	47888626	1.0	1.0	0.0	14307.0	11236.0	1	1
FAAP20|chr1:2193639-2189781,2192647-2189781|-	FAAP20	FAAP20	chr1	-	2189781	2193639	2192647	0.9446464646464646	0.9523809523809523	-0.007734487734487705	4950.0	2373.0	4	1
FAAP20|chr1:2198007-2193910,2193998-2193910|-	FAAP20	FAAP20	chr1	-	2193910	2198007	2193998	0.03613315957824902	0.0	0.03613315957824902	8441.0	4374.0	1	6
ATG16L1|chr2:233251940-233256102,233251942-233256102|+	ATG16L1	ATG16L1	chr2	+	233256102	233251940	233251942	0.06796338672768878	0.1317502872462658	-0.06378690051857702	4370.0	2611.0	1	5
ATG16L1|chr2:233256195-233270002,233265143-233270002|+	ATG16L1	ATG16L1	chr2	+	233270002	233256195	233265143	0.06018306636155606	0.11374952125622367	-0.05356645489466761	4370.0	2611.0	1	5
ATG16L1|chr2:233273052-233274676,233274041-233274676|+	ATG16L1	ATG16L1	chr2	+	233274676	233273052	233274041	1.0	1.0	0.0	1883.0	817.0	2	1
NFIC|chr19:3359685-3381712,3366666-3381712|+	NFIC	NFIC	chr19	+	3381712	3359685	3366666	0.2939323429389655	0.29722582816481563	-0.003293485225850157	27935.0	20799.0	2	3
NFIC|chr19:3452666-3456550,3453916-3456550|+	NFIC	NFIC	chr19	+	3456550	3452666	3453916	0.5720351835001517	0.5767694234094568	-0.004734239909305105	23079.0	16771.0	2	2
NFIC|chr19:3452666-3462752,3456635-3462752|+	NFIC	NFIC	chr19	+	3462752	3452666	3456635	0.17383211025595133	0.19366315688254243	-0.019831046626591103	27935.0	20799.0	1	4
RAD17|chr5:69369464-69371035,69370284-69371035|+	RAD17	RAD17	chr5	+	69371035	69369464	69370284	0.0	0.0	0.0	975.0	706.0	1	1
RAD17|chr5:69369933-69372034,69371557-69372034|+	RAD17	RAD17	chr5	+	69372034	69369933	69371557	0.7172413793103448	0.0	0.7172413793103448	290.0	86.0	1	1
PBRM1|chr3:52561767-52550817,52554724-52550817|-	PBRM1	PBRM1	chr3	-	52550817	52561767	52554724	0.6306173342154817	0.45946157458131165	0.17115575963417007	19649.0	12778.0	12	2
PBRM1|chr3:52563364-52561968,52563283-52561968|-	PBRM1	PBRM1	chr3	-	52561968	52563364	52563283	0.03165446701245819	0.06286703809667218	-0.03121257108421399	20629.0	13282.0	1	14
PBRM1|chr3:52627273-52617538,52624897-52617538|-	PBRM1	PBRM1	chr3	-	52617538	52627273	52624897	0.6062339425081197	0.7993525071525373	-0.19311856464441757	20629.0	13282.0	8	7
PBRM1|chr3:52644704-52642045,52643248-52642045|-	PBRM1	PBRM1	chr3	-	52642045	52644704	52643248	0.02162004944495613	0.099608492696883	-0.07798844325192687	20629.0	13282.0	1	14
PBRM1|chr3:52685749-52679726,52681695-52679726|-	PBRM1	PBRM1	chr3	-	52679726	52685749	52681695	0.4128125	0.8898007033997656	-0.47698820339976555	16000.0	6824.0	1	8
PBRM1|chr3:52685749-52681820,52682092-52681820|-	PBRM1	PBRM1	chr3	-	52681820	52685749	52682092	0.294536409640621	0.544392523364486	-0.24985611372386496	11659.0	4708.0	6	6
PRDM15|chr21:41859592-41857329,41859031-41857329|-	PRDM15	PRDM15	chr21	-	41857329	41859592	41859031	1.0	1.0	0.0	4194.0	2948.0	6	1
PRDM15|chr21:41879274-41860372,41861563-41860372|-	PRDM15	PRDM15	chr21	-	41860372	41879274	41861563	1.0	1.0	0.0	2357.0	1489.0	1	1
HROB|chr17:44149027-44154556,44152777-44154556|+	HROB	HROB	chr17	+	44154556	44149027	44152777	0.06325446644133269	0.07726864330637916	-0.014014176865046468	2071.0	1113.0	1	2
HROB|chr17:44155411-44161871,44157941-44161871|+	HROB	HROB	chr17	+	44161871	44155411	44157941	0.0620558976788252	0.07154742096505824	-0.009491523286233039	2111.0	1202.0	1	3
CRCP|chr7:66114914-66127704,66114970-66127704|+	CRCP	CRCP	chr7	+	66127704	66114914	66114970	0.0	0.0	0.0	5174.0	2992.0	1	3
CRCP|chr7:66127740-66134280,66130842-66134280|+	CRCP	CRCP	chr7	+	66134280	66127740	66130842	0.0728643216080402	0.014037433155080214	0.05882688845295998	5174.0	2992.0	2	2
CRCP|chr7:66114970-66145443,66134374-66145443|+	CRCP	CRCP	chr7	+	66145443	66114970	66134374	0.0	0.03140174813855617	-0.03140174813855617	5174.0	3089.0	1	4
RMDN3|chr15:40755199-40754790,40755083-40754790|-	RMDN3	RMDN3	chr15	-	40754790	40755199	40755083	0.15855572998430142	0.14785651793525809	0.010699212049043338	1274.0	1143.0	2	3
BAG6|chr6_GL000252v2_alt:2887962-2886989,2887263-2886989|-	BAG6	BAG6	chr6_GL000252v2_alt	-	2886989	2887962	2887263	0.6081017428167688	0.6488195615514334	-0.040717818734664624	4246.0	2372.0	2	4
BAG6|chr6_GL000252v2_alt:2888408-2888069,2888148-2888069|-	BAG6	BAG6	chr6_GL000252v2_alt	-	2888069	2888408	2888148	0.037682524729156855	0.0	0.037682524729156855	4246.0	2372.0	1	5
BAG6|chr6_GL000252v2_alt:2900195-2899543,2900014-2899543|-	BAG6	BAG6	chr6_GL000252v2_alt	-	2899543	2900195	2900014	0.748283148441627	0.7466487935656837	0.0016343548759433224	3786.0	2238.0	3	1
C19orf44|chr19:16509988-16514497,16513109-16514497|+	C19orf44	C19orf44	chr19	+	16514497	16509988	16513109	0.030810448760884127	0.0	0.030810448760884127	1493.0	868.0	1	1
KLF7|chr2:207124344-207088581,207123774-207088581|-	KLF7	KLF7	chr2	-	207088581	207124344	207123774	0.08578527527134824	0.12735166425470332	-0.041566388983355074	7647.0	5528.0	1	3
KLF7|chr2:207167140-207124404,207134067-207124404|-	KLF7	KLF7	chr2	-	207124404	207167140	207134067	1.0	1.0	0.0	349.0	187.0	1	1
KLF7|chr2:207166757-207165706,207165913-207165706|-	KLF7	KLF7	chr2	-	207165706	207166757	207165913	0.3891992551210428	0.2651356993736952	0.12406355574734762	1074.0	958.0	1	1
CHRAC1|chr8:140511646-140514369,140512025-140514369|+	CHRAC1	CHRAC1	chr8	+	140514369	140511646	140512025	0.9859241126070991	0.9783560311284046	0.007568081478694477	6536.0	4112.0	1	1
CHRAC1|chr8:140511646-140515126,140514495-140515126|+	CHRAC1	CHRAC1	chr8	+	140515126	140511646	140514495	0.07487615003538571	0.10021881838074398	-0.02534266834535827	7065.0	4570.0	1	2
BZW1|chr2:200811727-200813208,200812493-200813208|+	BZW1	BZW1	chr2	+	200813208	200811727	200812493	0.8522837706511176	0.9219737481769568	-0.06968997752583916	1029.0	4114.0	1	1
BZW1|chr2:200813281-200815667,200815517-200815667|+	BZW1	BZW1	chr2	+	200815667	200813281	200815517	0.0	0.007829878103034078	-0.007829878103034078	36826.0	22478.0	1	7
BZW1|chr2:200820018-200821183,200820120-200821183|+	BZW1	BZW1	chr2	+	200821183	200820018	200820120	0.009166373739285617	0.006406263902482427	0.0027601098368031903	36983.0	22478.0	1	8
LRRC28|chr15:99251541-99255898,99251984-99255898|+	LRRC28	LRRC28	chr15	+	99255898	99251541	99251984	0.9632822477650064	0.9489624228827819	0.014319824882224497	3132.0	1783.0	11	4
LRRC28|chr15:99256125-99287257,99276616-99287257|+	LRRC28	LRRC28	chr15	+	99287257	99256125	99276616	0.30715197956577267	0.2641615255187886	0.042990454046984095	3132.0	1783.0	6	9
LRRC28|chr15:99287951-99352369,99334129-99352369|+	LRRC28	LRRC28	chr15	+	99352369	99287951	99334129	0.05491698595146871	0.15928210880538418	-0.10436512285391547	3132.0	1783.0	2	13
LRRC28|chr15:99352471-99361336,99360286-99361336|+	LRRC28	LRRC28	chr15	+	99361336	99352471	99360286	1.0	0.8384744812114414	0.1615255187885586	3132.0	1783.0	13	2
LRRC28|chr15:99361511-99386030,99363265-99386030|+	LRRC28	LRRC28	chr15	+	99386030	99361511	99363265	0.12547892720306514	0.1772293886707796	-0.05175046146771445	3132.0	1783.0	2	13
EXOC6B|chr2:72184075-72179461,72182853-72179461|-	EXOC6B	EXOC6B	chr2	-	72179461	72184075	72182853	1.0	1.0	0.0	5882.0	4375.0	3	1
EXOC6B|chr2:72379729-72184187,72334947-72184187|-	EXOC6B	EXOC6B	chr2	-	72184187	72379729	72334947	0.07658793854620499	0.01960023287405395	0.05698770567215104	8722.0	5153.0	1	7
EXOC6B|chr2:72480616-72335020,72379729-72335020|-	EXOC6B	EXOC6B	chr2	-	72335020	72480616	72379729	0.0	0.0	0.0	8054.0	5052.0	1	6
EXOC6B|chr2:72492318-72465339,72480616-72465339|-	EXOC6B	EXOC6B	chr2	-	72465339	72492318	72480616	0.21818390277459299	0.0	0.21818390277459299	8722.0	5153.0	2	5
EXOC6B|chr2:72825798-72733118,72741304-72733118|-	EXOC6B	EXOC6B	chr2	-	72733118	72825798	72741304	0.0	0.0	0.0	8722.0	5153.0	1	7
CDHR5|chr11_KI270832v1_alt:149205-148010,148498-148010|-	CDHR5	CDHR5	chr11_KI270832v1_alt	-	148010	149205	148498	0.0	0.0	0.0	579.0	352.0	1	2
INPP5B|chr1:37885638-37882918,37883661-37882918|-	INPP5B	INPP5B	chr1	-	37882918	37885638	37883661	1.0	1.0	0.0	3384.0	2074.0	13	1
INPP5B|chr1:37891358-37889724,37890616-37889724|-	INPP5B	INPP5B	chr1	-	37889724	37891358	37890616	1.0	1.0	0.0	2896.0	1460.0	11	1
INPP5B|chr1:37931933-37891454,37931673-37891454|-	INPP5B	INPP5B	chr1	-	37891454	37931933	37931673	0.06336260978670012	0.4255924170616114	-0.3622298072749113	1594.0	1055.0	2	3
INPP5B|chr1:37945756-37943669,37943796-37943669|-	INPP5B	INPP5B	chr1	-	37943669	37945756	37943796	0.1718667371760973	0.19005449591280654	-0.018187758736709247	1891.0	1468.0	2	8
INPP5B|chr1:37946990-37946334,37946774-37946334|-	INPP5B	INPP5B	chr1	-	37946334	37946990	37946774	1.0	1.0	0.0	1891.0	1468.0	8	2
TACC2|chr10:122050550-122132609,122113233-122132609|+	TACC2	TACC2	chr10	+	122132609	122050550	122113233	0.0	0.0	0.0	3082.0	1821.0	1	1
TACC2|chr10:122132734-122195040,122163992-122195040|+	TACC2	TACC2	chr10	+	122195040	122132734	122163992	0.9362089914945322	0.8997035573122529	0.03650543418227925	3292.0	2024.0	4	3
TACC2|chr10:122195176-122210397,122209969-122210397|+	TACC2	TACC2	chr10	+	122210397	122195176	122209969	0.32751472834387957	0.42373417721518986	-0.09621944887131029	4583.0	3160.0	7	1
TACC2|chr10:122211708-122215391,122213377-122215391|+	TACC2	TACC2	chr10	+	122215391	122211708	122213377	0.9541784857080515	0.9357594936708861	0.01841899203716546	4583.0	3160.0	7	1
TACC2|chr10:122228008-122237395,122230440-122237395|+	TACC2	TACC2	chr10	+	122237395	122228008	122230440	0.7047793276926595	0.6158268515387216	0.08895247615393786	4373.0	2957.0	3	3
SHOX2|chr3:158105679-158102886,158105058-158102886|-	SHOX2	SHOX2	chr3	-	158102886	158105679	158105058	1.0	1.0	0.0	386.0	411.0	2	1
EXOG|chr3:38496530-38501355,38500164-38501355|+	EXOG	EXOG	chr3	+	38501355	38496530	38500164	0.43323863636363635	0.18312387791741472	0.25011475844622166	704.0	557.0	1	2
EXOG|chr3:38506968-38523901,38523645-38523901|+	EXOG	EXOG	chr3	+	38523901	38506968	38523645	0.909875359539789	0.8022260273972602	0.10764933214252881	2086.0	1168.0	10	1
ZNF195|chr11:3370975-3360565,3360720-3360565|-	ZNF195	ZNF195	chr11	-	3360565	3370975	3360720	0.5975913621262459	0.6538692261547691	-0.056277864028523195	2408.0	1667.0	5	2
ZNF195|chr11:3370975-3360788,3361743-3360788|-	ZNF195	ZNF195	chr11	-	3360788	3370975	3361743	0.23219814241486067	0.45753899480069327	-0.2253408523858326	969.0	577.0	1	1
ZNF195|chr11:3370975-3361889,3362546-3361889|-	ZNF195	ZNF195	chr11	-	3361889	3370975	3362546	0.7661574618096357	0.909853249475891	-0.14369578766625524	1702.0	954.0	4	1
ZNF195|chr11:3379038-3371703,3373577-3371703|-	ZNF195	ZNF195	chr11	-	3371703	3379038	3373577	0.3468085106382979	0.3356472029399755	0.011161307698322354	3290.0	2449.0	3	8
NDRG4|chr16:58495008-58503798,58501077-58503798|+	NDRG4	NDRG4	chr16	+	58503798	58495008	58501077	0.0	0.0	0.0	198.0	205.0	3	1
NDRG4|chr16:58509352-58511422,58510683-58511422|+	NDRG4	NDRG4	chr16	+	58511422	58509352	58510683	1.0	1.0	0.0	382.0	205.0	8	1
VRK2|chr2:58033553-58048827,58046868-58048827|+	VRK2	VRK2	chr2	+	58048827	58033553	58046868	0.0	0.0	0.0	917.0	899.0	2	2
VRK2|chr2:58048967-58084089,58058488-58084089|+	VRK2	VRK2	chr2	+	58084089	58048967	58058488	0.773523685918235	0.7498887405429462	0.023634945375288763	3082.0	2247.0	8	1
VRK2|chr2:58084138-58086339,58084950-58086339|+	VRK2	VRK2	chr2	+	58086339	58084138	58084950	0.0	0.08322207387627949	-0.08322207387627949	3082.0	2247.0	1	8
VRK2|chr2:58146474-58159349,58154802-58159349|+	VRK2	VRK2	chr2	+	58159349	58146474	58154802	0.8332251784555483	0.8460169114374722	-0.01279173298192382	3082.0	2247.0	7	2
CELF2|chr10:10919999-11165486,11165319-11165486|+	CELF2	CELF2	chr10	+	11165486	10919999	11165319	1.0	1.0	0.0	3574.0	2474.0	10	1
CELF2|chr10:11165682-11249153,11217507-11249153|+	CELF2	CELF2	chr10	+	11249153	11165682	11217507	0.08806886879141075	0.08631545389336097	0.0017534148980497821	41354.0	25094.0	3	33
CELF2|chr10:11257872-11270666,11266677-11270666|+	CELF2	CELF2	chr10	+	11270666	11257872	11266677	0.07310054650094308	0.05132701044074281	0.02177353606020027	41354.0	25094.0	2	34
CELF2|chr10:11314258-11321189,11320898-11321189|+	CELF2	CELF2	chr10	+	11321189	11314258	11320898	1.0	1.0	0.0	18713.0	9516.0	15	4
CELF2|chr10:11314270-11325836,11321386-11325836|+	CELF2	CELF2	chr10	+	11325836	11314270	11321386	0.007157711466847221	0.008288833984219335	-0.001131122517372114	41354.0	25094.0	1	35
SEC11C|chr18:59155807-59158632,59157665-59158632|+	SEC11C	SEC11C	chr18	+	59158632	59155807	59157665	0.009879253567508232	0.014267185473411154	-0.0043879319059029216	1822.0	1542.0	1	1
ARHGEF11|chr1:156976983-156970043,156971697-156970043|-	ARHGEF11	ARHGEF11	chr1	-	156970043	156976983	156971697	0.28593499972410746	0.2774323160815077	0.008502683642599762	18123.0	10453.0	1	1
AIFM3|chr22:20965207-20967805,20967303-20967805|+	AIFM3	AIFM3	chr22	+	20967805	20965207	20967303	0.0	1.0	-1.0	114.0	40.0	2	2
AIFM3|chr22:20973520-20974063,20973867-20974063|+	AIFM3	AIFM3	chr22	+	20974063	20973520	20973867	1.0	0.0	1.0	114.0	40.0	1	3
AIFM3|chr22:20980124-20980992,20980767-20980992|+	AIFM3	AIFM3	chr22	+	20980992	20980124	20980767	1.0	0.0	1.0	114.0	40.0	3	1
DMTN|chr8:22066893-22067527,22067159-22067527|+	DMTN	DMTN	chr8	+	22067527	22066893	22067159	0.18686868686868688	0.0	0.18686868686868688	198.0	103.0	15	16
DMTN|chr8:22067682-22069419,22069060-22069419|+	DMTN	DMTN	chr8	+	22069419	22067682	22069060	0.18686868686868688	0.0	0.18686868686868688	198.0	103.0	8	23
ZNF398|chr7:149128944-149153945,149147766-149153945|+	ZNF398	ZNF398	chr7	+	149153945	149128944	149147766	0.21768477894026325	0.2578815679733111	-0.040196789033047825	8889.0	5995.0	1	1
PNISR|chr6:99404603-99402710,99403829-99402710|-	PNISR	PNISR	chr6	-	99402710	99404603	99403829	0.10624945524274383	0.03927822837874784	0.066971226863996	11473.0	10973.0	2	10
PNISR|chr6:99425215-99414690,99415636-99414690|-	PNISR	PNISR	chr6	-	99414690	99425215	99415636	0.973578302712161	0.9638741824976643	0.009704120214496625	5715.0	6422.0	4	1
ALKBH6|chr19:36014175-36013422,36013514-36013422|-	ALKBH6	ALKBH6	chr19	-	36013422	36014175	36013514	0.41367323290845887	0.3075291622481442	0.10614407066031467	1726.0	943.0	2	1
CTNND1|chr11:57762046-57791494,57789155-57791494|+	CTNND1	CTNND1	chr11	+	57791494	57762046	57789155	0.6960236608609924	0.8812845485654119	-0.1852608877044195	3043.0	3799.0	5	2
CTNND1|chr11:57762046-57794010,57791673-57794010|+	CTNND1	CTNND1	chr11	+	57794010	57762046	57791673	0.10957385663847606	0.13223587603369658	-0.022662019395220515	24358.0	12939.0	5	14
CTNND1|chr11:57762046-57795577,57794081-57795577|+	CTNND1	CTNND1	chr11	+	57795577	57762046	57794081	0.10920939804493227	0.12716691431401683	-0.017957516269084567	29155.0	16152.0	1	21
CTNND1|chr11:57806035-57806915,57806478-57806915|+	CTNND1	CTNND1	chr11	+	57806915	57806035	57806478	0.8614302864002744	0.8199603764239722	0.04146990997630218	29155.0	16152.0	16	6
CTNND1|chr11:57811486-57815394,57814373-57815394|+	CTNND1	CTNND1	chr11	+	57815394	57811486	57814373	0.044966558051792144	0.039871223377909853	0.00509533467388229	29155.0	16152.0	3	19
CTNND1|chr11:57815500-57816297,57816001-57816297|+	CTNND1	CTNND1	chr11	+	57816297	57815500	57816001	0.8562510718573143	0.8275755324418028	0.028675539415511486	29155.0	16152.0	13	9
CTNND1|chr11:57762046-57789037,57762119-57789037|+	CTNND1	CTNND1	chr11	+	57789037	57762046	57762119	0.5347096613235203	0.7735978112175103	-0.23888814989399	16033.0	4386.0	2	6
CTNND1|chr11:57762046-57791385,57789155-57791385|+	CTNND1	CTNND1	chr11	+	57791385	57762046	57789155	0.18974578998176553	0.4703190200565352	-0.28057323007476964	18646.0	7429.0	1	6
BCL2L13|chr22:17638886-17683214,17663013-17683214|+	BCL2L13	BCL2L13	chr22	+	17683214	17638886	17663013	0.6651205936920223	0.40786240786240785	0.2572581858296144	1078.0	407.0	1	1
BCL2L13|chr22:17683321-17688986,17684706-17688986|+	BCL2L13	BCL2L13	chr22	+	17688986	17683321	17684706	1.0	1.0	0.0	8935.0	5369.0	6	1
BCL2L13|chr22:17655832-17702243,17696210-17702243|+	BCL2L13	BCL2L13	chr22	+	17702243	17655832	17696210	0.01232707848239967	0.0	0.01232707848239967	7301.0	4673.0	1	3
BCL2L13|chr22:17689142-17726677,17702386-17726677|+	BCL2L13	BCL2L13	chr22	+	17726677	17689142	17702386	0.0826487428429176	0.07242565243779081	0.010223090405126783	8034.0	4943.0	3	5
BCL2L13|chr22:17683321-17696141,17689142-17696141|+	BCL2L13	BCL2L13	chr22	+	17696141	17683321	17689142	0.018541876892028256	0.015912378590617896	0.0026294983014103594	7928.0	4839.0	1	3
EIF4G1|chr3:184314674-184315763,184315545-184315763|+	EIF4G1	EIF4G1	chr3	+	184315763	184314674	184315545	0.0056124458448207955	0.005288813840124892	0.0003236320046959033	101560.0	62774.0	1	4
EIF4G1|chr3:184314674-184317321,184316733-184317321|+	EIF4G1	EIF4G1	chr3	+	184317321	184314674	184316733	0.9265085095410005	0.9270169267970982	-0.0005084172560977374	7756.0	4549.0	1	2
EIF4G1|chr3:184314674-184317717,184317497-184317717|+	EIF4G1	EIF4G1	chr3	+	184317717	184314674	184317497	0.0015058305022495639	0.001341661573321805	0.00016416892892775884	108910.0	67081.0	1	6
PPP2R5E|chr14:63382071-63376108,63382056-63376108|-	PPP2R5E	PPP2R5E	chr14	-	63376108	63382071	63382056	0.03736636513157895	0.04013677440364732	-0.0027704092720683693	19456.0	12283.0	1	5
PPP2R5E|chr14:63539529-63422094,63453689-63422094|-	PPP2R5E	PPP2R5E	chr14	-	63422094	63539529	63453689	0.0883532072368421	0.052511601400309374	0.03584160583653273	19456.0	12283.0	1	5
PPP2R5E|chr14:63539529-63453885,63508125-63453885|-	PPP2R5E	PPP2R5E	chr14	-	63453885	63539529	63508125	1.0	0.9635883005031125	0.036411699496887495	17724.0	11727.0	4	1
NAA16|chr13:41331369-41355144,41336756-41355144|+	NAA16	NAA16	chr13	+	41355144	41331369	41336756	0.01982628398791541	0.01372495196266813	0.006101332025247279	5296.0	3643.0	1	2
SORBS1|chr10:95339133-95322021,95322746-95322021|-	SORBS1	SORBS1	chr10	-	95322021	95339133	95322746	1.0	1.0	0.0	2100.0	1450.0	8	2
SORBS1|chr10:95354882-95346452,95351209-95346452|-	SORBS1	SORBS1	chr10	-	95346452	95354882	95351209	0.5128571428571429	0.4786206896551724	0.034236453201970496	2100.0	1450.0	2	10
SORBS1|chr10:95381685-95367699,95371326-95367699|-	SORBS1	SORBS1	chr10	-	95367699	95381685	95371326	1.0	1.0	0.0	2100.0	1450.0	5	5
SORBS1|chr10:95397220-95384285,95386991-95384285|-	SORBS1	SORBS1	chr10	-	95384285	95397220	95386991	1.0	1.0	0.0	2100.0	1450.0	8	1
SORBS1|chr10:95421961-95410777,95414494-95410777|-	SORBS1	SORBS1	chr10	-	95410777	95421961	95414494	0.48714285714285716	0.5862068965517241	-0.09906403940886693	2100.0	1450.0	6	6
SORBS1|chr10:95432448-95422073,95422190-95422073|-	SORBS1	SORBS1	chr10	-	95422073	95432448	95422190	0.0	0.15517241379310345	-0.15517241379310345	2100.0	1450.0	4	8
SORBS1|chr10:95437490-95432576,95434622-95432576|-	SORBS1	SORBS1	chr10	-	95432576	95437490	95434622	1.0	1.0	0.0	2100.0	1450.0	5	7
STK31|chr7:23710335-23712099,23710770-23712099|+	STK31	STK31	chr7	+	23712099	23710335	23710770	0.0	0.0	0.0	81.0	56.0	2	1
STK31|chr7:23790946-23832136,23815212-23832136|+	STK31	STK31	chr7	+	23832136	23790946	23815212	0.0	0.0	0.0	81.0	56.0	1	4
CD160|chr1:145724906-145735997,145731070-145735997|+	CD160	CD160	chr1	+	145735997	145724906	145731070	0.0	0.0	0.0	69.0	47.0	1	1
ZNRD1|chr6_GL000253v2_alt:1322423-1322978,1322771-1322978|+	ZNRD1	ZNRD1	chr6_GL000253v2_alt	+	1322978	1322423	1322771	0.0	0.0	0.0	140.0	54.0	1	4
RHEBL1|chr12:49069035-49066701,49066968-49066701|-	RHEBL1	RHEBL1	chr12	-	49066701	49069035	49066968	0.17695473251028807	0.0	0.17695473251028807	243.0	154.0	1	2
RPL10|chrX:154398394-154398497,154398398-154398497|+	RPL10	RPL10	chrX	+	154398497	154398394	154398398	0.9890288153681964	0.979338518343939	0.009690297024257388	23425.0	12729.0	3	1
RPL10|chrX:154399396-154399803,154399594-154399803|+	RPL10	RPL10	chrX	+	154399803	154399396	154399594	0.0046501179377737845	0.0033310473204663468	0.0013190706173074377	44515.0	20414.0	1	5
RPL10|chrX:154399941-154400702,154400626-154400702|+	RPL10	RPL10	chrX	+	154400702	154399941	154400626	0.03223632483432551	0.03130204761438229	0.0009342772199432206	44515.0	20414.0	1	5
ANK2|chr4:112818264-112904455,112861135-112904455|+	ANK2	ANK2	chr4	+	112904455	112818264	112861135	1.0	1.0	0.0	3352.0	1739.0	20	4
ANK2|chr4:113237172-113240485,113237622-113240485|+	ANK2	ANK2	chr4	+	113240485	113237172	113237622	0.9013175584834633	0.6527709661598823	0.248546592323581	3719.0	2039.0	10	34
ANK2|chr4:113255932-113264897,113258411-113264897|+	ANK2	ANK2	chr4	+	113264897	113255932	113258411	0.0	0.0	0.0	3719.0	2039.0	3	41
ANK2|chr4:113277935-113282675,113278558-113282675|+	ANK2	ANK2	chr4	+	113282675	113277935	113278558	0.1156224791610648	0.1407552721922511	-0.02513279303118629	3719.0	2039.0	7	37
ANK2|chr4:113292514-113293440,113293299-113293440|+	ANK2	ANK2	chr4	+	113293440	113292514	113293299	1.0	0.8853669127225359	0.11463308727746413	3719.0	2303.0	44	5
ANK2|chr4:113311399-113317707,113313695-113317707|+	ANK2	ANK2	chr4	+	113317707	113311399	113313695	1.0	1.0	0.0	2870.0	2024.0	31	2
ANK2|chr4:113318620-113330246,113323794-113330246|+	ANK2	ANK2	chr4	+	113330246	113318620	113323794	1.0	1.0	0.0	3719.0	2303.0	37	12
ANK2|chr4:113330470-113333054,113332070-113333054|+	ANK2	ANK2	chr4	+	113333054	113330470	113332070	0.9013175584834633	0.8697351280937907	0.03158243038967257	3719.0	2303.0	28	21
ANK2|chr4:113346022-113350228,113348308-113350228|+	ANK2	ANK2	chr4	+	113350228	113346022	113348308	0.22828717397149773	0.12114633087277464	0.10714084309872308	3719.0	2303.0	1	48
ANK2|chr4:113350249-113360823,113359299-113360823|+	ANK2	ANK2	chr4	+	113360823	113350249	113359299	0.9013175584834633	0.8697351280937907	0.03158243038967257	3719.0	2303.0	48	1
ANK2|chr4:113369805-113373090,113372625-113373090|+	ANK2	ANK2	chr4	+	113373090	113369805	113372625	0.7717128260285023	0.8788536691272254	-0.10714084309872307	3719.0	2303.0	41	8
ANK2|chr4:113373173-113381457,113374946-113381457|+	ANK2	ANK2	chr4	+	113381457	113373173	113374946	0.45554095488392465	0.23425692695214106	0.2212840279317836	2283.0	1191.0	7	10
TSEN2|chr3:12484517-12489784,12484880-12489784|+	TSEN2	TSEN2	chr3	+	12489784	12484517	12484880	0.7449101796407186	0.7284595300261096	0.01645064961460896	1670.0	1149.0	5	2
TSEN2|chr3:12503784-12516611,12505231-12516611|+	TSEN2	TSEN2	chr3	+	12516611	12503784	12505231	0.05178365937859609	0.03307223672758921	0.01871142265100688	1738.0	1149.0	2	6
USP30|chr12:109047714-109056682,109052761-109056682|+	USP30	USP30	chr12	+	109056682	109047714	109052761	0.316796875	0.0	0.316796875	2560.0	1962.0	1	1
KDM6A|chrX:45011019-45034931,45020730-45034931|+	KDM6A	KDM6A	chrX	+	45034931	45011019	45020730	0.02419753086419753	0.026004728132387706	-0.001807197268190175	8100.0	5076.0	1	6
KDM6A|chrX:45059466-45060609,45060156-45060609|+	KDM6A	KDM6A	chrX	+	45060609	45059466	45060156	0.6213572447523945	0.28792912513842744	0.33342811961396707	4907.0	3612.0	2	1
KDM6A|chrX:45059466-45061324,45060764-45061324|+	KDM6A	KDM6A	chrX	+	45061324	45059466	45060764	0.19491386382280557	0.1744	0.020513863822805567	6095.0	4375.0	3	3
KDM6A|chrX:45061419-45063422,45062748-45063422|+	KDM6A	KDM6A	chrX	+	45063422	45061419	45062748	0.11345679012345679	0.12687155240346729	-0.013414762280010498	8100.0	5076.0	2	5
KDM6A|chrX:45090832-45107410,45090864-45107410|+	KDM6A	KDM6A	chrX	+	45107410	45090832	45090864	0.07111111111111111	0.0760441292356186	-0.004933018124507485	8100.0	5076.0	1	6
RCC1|chr1:28508905-28529858,28518308-28529858|+	RCC1	RCC1	chr1	+	28529858	28508905	28518308	0.0890095539212317	0.06337098430394601	0.02563856961728568	14549.0	6817.0	1	3
RCC1|chr1:28529939-28531803,28530615-28531803|+	RCC1	RCC1	chr1	+	28531803	28529939	28530615	0.8949354518371401	0.9303253049734126	-0.03538985313627252	20140.0	12788.0	4	1
GMPR2|chr14:24232788-24233219,24232977-24233219|+	GMPR2	GMPR2	chr14	+	24233219	24232788	24232977	0.42870952150797487	0.45092656142759097	-0.0222170399196161	2069.0	1457.0	4	3
GMPR2|chr14:24233598-24235967,24235820-24235967|+	GMPR2	GMPR2	chr14	+	24235967	24233598	24235820	0.004099960952752831	0.0	0.004099960952752831	5122.0	2946.0	1	12
MMS22L|chr6:97267882-97263448,97267872-97263448|-	MMS22L	MMS22L	chr6	-	97263448	97267882	97267872	0.29234375	0.3304709141274238	-0.038127164127423785	6400.0	3610.0	1	2
MMS22L|chr6:97281237-97273062,97278849-97273062|-	MMS22L	MMS22L	chr6	-	97273062	97281237	97278849	0.29234375	0.3304709141274238	-0.038127164127423785	6400.0	3610.0	1	2
MMS22L|chr6:97283096-97282553,97282987-97282553|-	MMS22L	MMS22L	chr6	-	97282553	97283096	97282987	0.55140625	0.6451523545706371	-0.09374610457063715	6400.0	3610.0	2	1
SNX14|chr6:85514506-85513895,85514070-85513895|-	SNX14	SNX14	chr6	-	85513895	85514506	85514070	0.06631273164379445	0.09697364139277578	-0.030660909748981335	9983.0	6146.0	2	30
SNX14|chr6:85541985-85536924,85538838-85536924|-	SNX14	SNX14	chr6	-	85536924	85541985	85538838	0.2029450065110688	0.3734136023429873	-0.1704685958319185	9983.0	6146.0	5	27
SNX14|chr6:85547116-85543760,85547084-85543760|-	SNX14	SNX14	chr6	-	85543760	85547116	85547084	0.8097028958254983	0.7942643391521197	0.015438556673378567	2659.0	802.0	6	1
SNX14|chr6:85565332-85549879,85557976-85549879|-	SNX14	SNX14	chr6	-	85549879	85565332	85557976	0.04047445635209656	0.027361134003626175	0.013113322348470385	9611.0	6067.0	2	28
SNX14|chr6:85572137-85558060,85565332-85558060|-	SNX14	SNX14	chr6	-	85558060	85572137	85565332	0.30393996247654786	0.2931438127090301	0.010796149767517749	9594.0	5980.0	7	23
SNX14|chr6:85572137-85565419,85567534-85565419|-	SNX14	SNX14	chr6	-	85565419	85572137	85567534	0.0769775010612707	0.06829046209879354	0.008687038962477162	7067.0	4393.0	2	23
SNX14|chr6:85593834-85574378,85581196-85574378|-	SNX14	SNX14	chr6	-	85574378	85593834	85581196	0.8262135922330097	1.0	-0.17378640776699028	2060.0	793.0	11	1
TMCC1|chr3:129893494-129832826,129838898-129832826|-	TMCC1	TMCC1	chr3	-	129832826	129893494	129838898	0.0	1.0	-1.0	1336.0	82.0	1	3
TMCC1|chr3:129893494-129880559,129893182-129880559|-	TMCC1	TMCC1	chr3	-	129880559	129893494	129893182	0.9557154719070025	0.9542997542997543	0.0014157176072481237	3613.0	2035.0	6	1
TMEM94|chr17:75471929-75485428,75476743-75485428|+	TMEM94	TMEM94	chr17	+	75485428	75471929	75476743	0.9804315841098578	0.9578373015873016	0.02259428252255613	20390.0	12096.0	3	2
TMEM94|chr17:75491455-75491691,75491467-75491691|+	TMEM94	TMEM94	chr17	+	75491691	75491455	75491467	0.6088278567925454	0.6149140211640212	-0.0060861643714758	20390.0	12096.0	4	1
TMEM94|chr17:75491852-75492474,75491900-75492474|+	TMEM94	TMEM94	chr17	+	75492474	75491852	75491900	0.41701814615007354	0.45907738095238093	-0.04205923480230739	20390.0	12096.0	1	4
MCC|chr5:113340519-113151422,113294329-113151422|-	MCC	MCC	chr5	-	113151422	113340519	113294329	0.32089994079336887	0.8301886792452831	-0.5092887384519142	1689.0	1007.0	1	1
GNB1|chr1:1825397-1806538,1815756-1806538|-	GNB1	GNB1	chr1	-	1806538	1825397	1815756	0.037178459520513005	0.009466338070341111	0.027712121450171892	68615.0	43417.0	1	2
GNB1|chr1:1890820-1825499,1839190-1825499|-	GNB1	GNB1	chr1	-	1825499	1890820	1839190	0.07839393718574655	0.1873690029251215	-0.10897506573937493	68615.0	43417.0	1	2
ANGEL2|chr1:213005033-213000383,213000786-213000383|-	ANGEL2	ANGEL2	chr1	-	213000383	213005033	213000786	0.026517922457937087	0.03051181102362205	-0.003993888565684962	5468.0	3048.0	1	5
ANGEL2|chr1:213015613-213008466,213011208-213008466|-	ANGEL2	ANGEL2	chr1	-	213008466	213015613	213011208	0.2647058823529412	0.27485380116959063	-0.010147918816649448	1360.0	684.0	2	2
TMEM51|chr1:15152784-15210490,15153954-15210490|+	TMEM51	TMEM51	chr1	+	15210490	15152784	15153954	0.0	0.784	-0.784	245.0	125.0	1	2
TMEM51|chr1:15152784-15214895,15210562-15214895|+	TMEM51	TMEM51	chr1	+	15214895	15152784	15210562	0.0	0.21875	-0.21875	245.0	160.0	1	3
TMEM51|chr1:15215243-15219326,15215431-15219326|+	TMEM51	TMEM51	chr1	+	15219326	15215243	15215431	0.0	0.0	0.0	352.0	252.0	1	4
GRAMD1A|chr19:34996291-35009119,35000486-35009119|+	GRAMD1A	GRAMD1A	chr19	+	35009119	34996291	35000486	0.017627957321787537	0.013908014321123657	0.0037199430006638803	12934.0	7262.0	1	4
GRAMD1A|chr19:35009329-35009888,35009443-35009888|+	GRAMD1A	GRAMD1A	chr19	+	35009888	35009329	35009443	0.25831142724601824	0.3390250619664004	-0.08071363472038218	12934.0	7262.0	1	4
GRAMD1A|chr19:35011554-35013541,35013368-35013541|+	GRAMD1A	GRAMD1A	chr19	+	35013541	35011554	35013368	0.34065254368331527	0.33585789038832276	0.0047946532949925125	12934.0	7262.0	1	4
GRAMD1A|chr19:35022038-35023236,35022911-35023236|+	GRAMD1A	GRAMD1A	chr19	+	35023236	35022038	35022911	0.9938147518169167	1.0	-0.006185248183083303	12934.0	7262.0	4	1
HSPB11|chr1:53939985-53923947,53928372-53923947|-	HSPB11	HSPB11	chr1	-	53923947	53939985	53928372	0.003589375448671931	0.0	0.003589375448671931	2786.0	1974.0	1	3
HSPB11|chr1:53930039-53928440,53929846-53928440|-	HSPB11	HSPB11	chr1	-	53928440	53930039	53929846	0.8555475504322767	0.9331306990881459	-0.07758314865586924	2776.0	1974.0	2	1
HSPB11|chr1:53946237-53940097,53945555-53940097|-	HSPB11	HSPB11	chr1	-	53940097	53946237	53945555	0.46984924623115576	0.3860182370820669	0.08383100914908886	2786.0	1974.0	1	3
DNAJC27|chr2:24957043-24947748,24951394-24947748|-	DNAJC27	DNAJC27	chr2	-	24947748	24957043	24951394	0.27379784102060845	0.5202020202020202	-0.24640417918141178	1019.0	594.0	1	1
STK26|chrX:132023659-132063433,132054861-132063433|+	STK26	STK26	chrX	+	132063433	132023659	132054861	0.05852277914726559	0.04468085106382979	0.013841928083435803	10953.0	6580.0	1	2
STK26|chrX:132068569-132071069,132069663-132071069|+	STK26	STK26	chrX	+	132071069	132068569	132069663	0.08472564594175112	0.11519756838905774	-0.03047192244730662	10953.0	6580.0	1	2
SIRT6|chr19:4175842-4175151,4175680-4175151|-	SIRT6	SIRT6	chr19	-	4175151	4175842	4175680	0.23784261715296198	0.11773700305810397	0.12010561409485801	1131.0	654.0	2	4
SIRT6|chr19:4182474-4177138,4179104-4177138|-	SIRT6	SIRT6	chr19	-	4177138	4182474	4179104	0.0	0.0	0.0	1448.0	799.0	1	6
SIRT6|chr19:4182474-4179286,4180782-4179286|-	SIRT6	SIRT6	chr19	-	4179286	4182474	4180782	0.1457182320441989	0.16145181476846057	-0.015733582724261674	1448.0	799.0	2	4
SIRT6|chr19:4182474-4180909,4182211-4180909|-	SIRT6	SIRT6	chr19	-	4180909	4182474	4182211	0.8220858895705522	0.783180026281209	0.0389058632893432	1467.0	761.0	5	1
UBE3D|chr6:83022479-83019136,83022453-83019136|-	UBE3D	UBE3D	chr6	-	83019136	83022479	83022453	0.16051136363636365	0.2022792022792023	-0.041767838642838645	704.0	351.0	2	6
UBE3D|chr6:83038416-83024038,83025758-83024038|-	UBE3D	UBE3D	chr6	-	83024038	83038416	83025758	0.640625	1.0	-0.359375	704.0	351.0	6	2
UBE3D|chr6:83057826-83044659,83049709-83044659|-	UBE3D	UBE3D	chr6	-	83044659	83057826	83049709	0.5689655172413793	0.3132530120481928	0.25571250519318656	116.0	83.0	1	1
UBE3D|chr6:83065680-83058022,83063153-83058022|-	UBE3D	UBE3D	chr6	-	83058022	83065680	83063153	0.0	0.0	0.0	204.0	76.0	1	1
LINC02606|chr1:9428922-9427381,9428842-9427381|-	LINC02606	LINC02606	chr1	-	9427381	9428922	9428842	0.22594142259414227	0.49640287769784175	-0.27046145510369946	239.0	139.0	1	1
PIK3CD-AS2|chr1:9687335-9672719,9680712-9672719|-	PIK3CD-AS2	PIK3CD-AS2	chr1	-	9672719	9687335	9680712	0.15412844036697249	0.17252396166134185	-0.01839552129436936	545.0	313.0	1	1
TEX264|chr3:51671288-51674271,51672392-51674271|+	TEX264	TEX264	chr3	+	51674271	51671288	51672392	0.900208986415883	0.8912337662337663	0.008975220182116717	3828.0	1848.0	2	1
TEX264|chr3:51671288-51684413,51674562-51684413|+	TEX264	TEX264	chr3	+	51684413	51671288	51674562	0.08542922469341094	0.08270989193682461	0.0027193327565863262	4811.0	2406.0	1	5
TEX264|chr3:51674562-51699406,51684634-51699406|+	TEX264	TEX264	chr3	+	51699406	51674562	51684634	0.023671013039117353	0.01259650548557497	0.011074507553542383	4985.0	2461.0	1	8
LETMD1|chr12:51048298-51049034,51048478-51049034|+	LETMD1	LETMD1	chr12	+	51049034	51048298	51048478	0.0	0.0	0.0	2185.0	1089.0	1	15
LETMD1|chr12:51049185-51053778,51052246-51053778|+	LETMD1	LETMD1	chr12	+	51053778	51049185	51052246	0.9191256830601093	0.8137254901960784	0.1054001928640309	915.0	408.0	3	1
LETMD1|chr12:51048478-51055835,51053860-51055835|+	LETMD1	LETMD1	chr12	+	51055835	51048478	51053860	0.012905476107429368	0.0186799501867995	-0.005774474079370132	2867.0	1606.0	2	19
LETMD1|chr12:51048478-51056144,51056021-51056144|+	LETMD1	LETMD1	chr12	+	51056144	51048478	51056021	0.0	0.0	0.0	3076.0	1640.0	1	28
LETMD1|chr12:51048478-51056350,51056245-51056350|+	LETMD1	LETMD1	chr12	+	51056350	51048478	51056245	0.007212292254625274	0.0	0.007212292254625274	3189.0	1728.0	2	31
LETMD1|chr12:51056502-51059361,51058738-51059361|+	LETMD1	LETMD1	chr12	+	51059361	51056502	51058738	0.6153846153846154	1.0	-0.3846153846153846	143.0	111.0	2	1
GLRX|chr5:95816507-95814389,95816496-95814389|-	GLRX	GLRX	chr5	-	95814389	95816507	95816496	0.9641744548286605	0.9407407407407408	0.02343371408791972	642.0	540.0	1	1
CFL2|chr14:34713508-34713136,34713254-34713136|-	CFL2	CFL2	chr14	-	34713136	34713508	34713254	0.023012880929940308	0.09707792207792208	-0.07406504114798178	12732.0	6160.0	1	3
CFL2|chr14:34714538-34713561,34713674-34713561|-	CFL2	CFL2	chr14	-	34713561	34714538	34713674	0.9696835255841467	0.9617108464592137	0.007972679124933046	13524.0	7809.0	3	1
IL15RA|chr10:5966145-5960567,5963743-5960567|-	IL15RA	IL15RA	chr10	-	5960567	5966145	5963743	0.0	0.0	0.0	38.0	35.0	2	4
IL15RA|chr10:5977777-5966339,5968594-5966339|-	IL15RA	IL15RA	chr10	-	5966339	5977777	5968594	1.0	1.0	0.0	38.0	35.0	2	1
PCM1|chr8:17923188-17934706,17924780-17934706|+	PCM1	PCM1	chr8	+	17934706	17923188	17924780	0.0	0.0	0.0	2640.0	161.0	1	11
PCM1|chr8:17923188-17935589,17935317-17935589|+	PCM1	PCM1	chr8	+	17935589	17923188	17935317	0.6521346963319302	1.0	-0.3478653036680698	6652.0	3277.0	3	11
PCM1|chr8:17939861-17947186,17940158-17947186|+	PCM1	PCM1	chr8	+	17947186	17939861	17940158	0.7166392439775556	0.7601975964871736	-0.043558352509617926	47406.0	34616.0	23	10
PCM1|chr8:17972687-17985447,17980755-17985447|+	PCM1	PCM1	chr8	+	17985447	17972687	17980755	0.5712234469361037	0.6172246032665354	-0.04600115633043167	47358.0	34532.0	18	13
PCM1|chr8:17991676-17993483,17991700-17993483|+	PCM1	PCM1	chr8	+	17993483	17991676	17991700	0.3851639291603315	0.4254492616096317	-0.040285332449300215	46697.0	33722.0	9	16
ZCCHC8|chr12:122489386-122482087,122482635-122482087|-	ZCCHC8	ZCCHC8	chr12	-	122482087	122489386	122482635	0.058351893095768374	0.1345977363107984	-0.07624584321503003	4490.0	3269.0	1	4
ZCCHC8|chr12:122489386-122482695,122483279-122482695|-	ZCCHC8	ZCCHC8	chr12	-	122482695	122489386	122483279	0.14829706717123936	0.2050194414987628	-0.056722374327523445	4228.0	2829.0	2	2
ZCCHC8|chr12:122492715-122489463,122490462-122489463|-	ZCCHC8	ZCCHC8	chr12	-	122489463	122492715	122490462	0.03652561247216036	0.03548485775466503	0.001040754717495325	4490.0	3269.0	1	4
ZCCHC8|chr12:122499973-122492789,122498827-122492789|-	ZCCHC8	ZCCHC8	chr12	-	122492789	122499973	122498827	0.16570155902004455	0.23707555827470175	-0.0713739992546572	4490.0	3269.0	1	4
INTS11|chr1:1320996-1315618,1319296-1315618|-	INTS11	INTS11	chr1	-	1315618	1320996	1319296	0.0	0.0	0.0	9093.0	5259.0	1	3
INTS11|chr1:1324581-1321093,1321908-1321093|-	INTS11	INTS11	chr1	-	1321093	1324581	1321908	0.980326775591864	0.9652750682793602	0.015051707312503826	8997.0	5126.0	2	1
GRIP1|chr12:66377174-66371927,66377017-66371927|-	GRIP1	GRIP1	chr12	-	66371927	66377174	66377017	0.15625	0.08286674132138858	0.07338325867861142	1408.0	893.0	1	4
GRIP1|chr12:66804053-66596927,66678850-66596927|-	GRIP1	GRIP1	chr12	-	66596927	66804053	66678850	0.0	0.0	0.0	1408.0	893.0	2	3
GRIP1|chr12:66462924-66455564,66456187-66455564|-	GRIP1	GRIP1	chr12	-	66455564	66462924	66456187	0.2421875	0.08286674132138858	0.15932075867861142	1408.0	893.0	3	1
SRP19|chr5:112861417-112864457,112862583-112864457|+	SRP19	SRP19	chr5	+	112864457	112861417	112862583	0.010911074740861976	0.0	0.010911074740861976	3666.0	2592.0	1	3
SRP19|chr5:112862583-112864621,112864528-112864621|+	SRP19	SRP19	chr5	+	112864621	112862583	112864528	0.0	0.0	0.0	3666.0	2592.0	1	4
FAM104A|chr17:73232086-73209768,73212678-73209768|-	FAM104A	FAM104A	chr17	-	73209768	73232086	73212678	0.4277456647398844	0.41994510521500455	0.0078005595248798465	1384.0	1093.0	1	2
FAM104A|chr17:73232086-73227264,73227636-73227264|-	FAM104A	FAM104A	chr17	-	73227264	73232086	73227636	0.9857142857142858	0.9863515312916112	-0.0006372455773254737	4550.0	3004.0	2	1
WDR4|chr21:42873603-42863596,42873551-42863596|-	WDR4	WDR4	chr21	-	42863596	42873603	42873551	0.24682713347921226	0.3998384491114701	-0.15301131563225784	2285.0	1238.0	3	4
WDR4|chr21:42879521-42876767,42878992-42876767|-	WDR4	WDR4	chr21	-	42876767	42879521	42878992	0.0	0.0	0.0	167.0	61.0	1	1
ZNF195|chr11:3379038-3373656,3377617-3373656|-	ZNF195	ZNF195	chr11	-	3373656	3379038	3377617	0.6522177419354839	0.7682271680736761	-0.1160094261381922	1984.0	1303.0	6	1
SH3BP5L|chr1:248816534-248814610,248814711-248814610|-	SH3BP5L	SH3BP5L	chr1	-	248814610	248816534	248814711	0.7777172432579679	0.804718875502008	-0.027001632244040175	3671.0	1992.0	2	2
SH3BP5L|chr1:248824753-248816884,248820403-248816884|-	SH3BP5L	SH3BP5L	chr1	-	248816884	248824753	248820403	0.8128575320076273	0.9181726907630522	-0.10531515875542485	3671.0	1992.0	3	1
MAPKAPK5|chr12:111866231-111870271,111868861-111870271|+	MAPKAPK5	MAPKAPK5	chr12	+	111870271	111866231	111868861	0.07300920691326118	0.03968682505399568	0.033322381859265504	6191.0	3704.0	2	5
MAPKAPK5|chr12:111866231-111871085,111870360-111871085|+	MAPKAPK5	MAPKAPK5	chr12	+	111871085	111866231	111870360	0.03679509398746834	0.04061624649859944	-0.003821152511131104	7501.0	4284.0	1	8
MAPKAPK5|chr12:111871180-111883581,111880527-111883581|+	MAPKAPK5	MAPKAPK5	chr12	+	111883581	111871180	111880527	0.06234983181162902	0.04552812626467018	0.016821705546958846	8324.0	4942.0	1	10
MAPKAPK5|chr12:111889000-111890040,111889006-111890040|+	MAPKAPK5	MAPKAPK5	chr12	+	111890040	111889000	111889006	0.634550696780394	0.5827600161877782	0.05179068059261582	8324.0	4942.0	5	6
RCHY1|chr4:75491724-75490701,75491583-75490701|-	RCHY1	RCHY1	chr4	-	75490701	75491724	75491583	1.0	0.3506224066390041	0.6493775933609959	400.0	482.0	2	2
RCHY1|chr4:75508824-75494179,75508820-75494179|-	RCHY1	RCHY1	chr4	-	75494179	75508824	75508820	0.1422893481717011	0.2585343650432408	-0.11624501687153968	3774.0	2197.0	2	8
RCHY1|chr4:75514197-75508935,75509177-75508935|-	RCHY1	RCHY1	chr4	-	75508935	75514197	75509177	0.034446210916799155	0.027309968138370506	0.007136242778428649	3774.0	2197.0	2	8
RCHY1|chr4:75514241-75509296,75514155-75509296|-	RCHY1	RCHY1	chr4	-	75509296	75514241	75514155	0.6117136659436009	0.4582798459563543	0.1534338199872466	1383.0	779.0	1	1
PIGQ|chr16:580972-582883,582309-582883|+	PIGQ	PIGQ	chr16	+	582883	580972	582309	0.07763823193606263	0.13823425958494548	-0.06059602764888285	6131.0	2843.0	1	1
CBLB|chr3:105678431-105670352,105671021-105670352|-	CBLB	CBLB	chr3	-	105670352	105678431	105671021	0.7138755980861244	0.7686046511627908	-0.05472905307666631	1045.0	860.0	22	1
CBLB|chr3:105681724-105678571,105681479-105678571|-	CBLB	CBLB	chr3	-	105678571	105681724	105681479	0.1736604260813428	0.0	0.1736604260813428	1549.0	989.0	11	17
CBLB|chr3:105693494-105681818,105685320-105681818|-	CBLB	CBLB	chr3	-	105681818	105693494	105685320	0.0	0.0	0.0	1549.0	989.0	8	20
CBLB|chr3:105720047-105704173,105715200-105704173|-	CBLB	CBLB	chr3	-	105704173	105720047	105715200	1.0	1.0	0.0	1549.0	989.0	27	1
CBLB|chr3:105734009-105720250,105724026-105720250|-	CBLB	CBLB	chr3	-	105720250	105734009	105724026	1.0	1.0	0.0	1549.0	989.0	26	1
CBLB|chr3:105853414-105776542,105839423-105776542|-	CBLB	CBLB	chr3	-	105776542	105853414	105839423	1.0	1.0	0.0	1549.0	989.0	24	2
GPR63|chr6:96837268-96799881,96831781-96799881|-	GPR63	GPR63	chr6	-	96799881	96837268	96831781	0.947267497603068	1.0	-0.052732502396931946	2086.0	1171.0	1	1
SCN1B|chr19:35030860-35032528,35031780-35032528|+	SCN1B	SCN1B	chr19	+	35032528	35030860	35031780	0.7830578512396694	1.0	-0.21694214876033058	968.0	503.0	2	1
UBE3A|chr15:25355892-25354426,25354528-25354426|-	UBE3A	UBE3A	chr15	-	25354426	25355892	25354528	0.10167536724535632	0.03531598513011153	0.0663593821152448	16474.0	10222.0	3	26
UBE3A|chr15:25356691-25354683,25355892-25354683|-	UBE3A	UBE3A	chr15	-	25354683	25356691	25355892	0.0	0.0	0.0	14799.0	9861.0	1	25
UBE3A|chr15:25438489-25375763,25393746-25375763|-	UBE3A	UBE3A	chr15	-	25375763	25438489	25393746	0.5087440381558028	0.5882990249187432	-0.07955498676294037	629.0	923.0	1	1
UBE3A|chr15:25438489-25405502,25407067-25405502|-	UBE3A	UBE3A	chr15	-	25405502	25438489	25407067	0.38682033096926716	0.3992740471869328	-0.012453716217665667	10152.0	6612.0	5	15
UBE3A|chr15:25438489-25411971,25415710-25411971|-	UBE3A	UBE3A	chr15	-	25411971	25438489	25415710	0.9311088977423638	0.9711606762324194	-0.04005177849005559	12048.0	7039.0	17	2
ALDH3A2|chr17:19652632-19656366,19655387-19656366|+	ALDH3A2	ALDH3A2	chr17	+	19656366	19652632	19655387	0.9820974036993042	0.8467254993032978	0.13537190439600644	11786.0	6459.0	7	1
ALDH3A2|chr17:19665047-19675558,19673275-19675558|+	ALDH3A2	ALDH3A2	chr17	+	19675558	19665047	19673275	0.10675381263616558	0.09219534459151073	0.014558468044654854	1377.0	2191.0	1	3
USP15|chr12:62302920-62314790,62306058-62314790|+	USP15	USP15	chr12	+	62314790	62302920	62306058	0.7753542429549435	0.7670454545454546	0.008308788409488899	6281.0	3872.0	12	2
USP15|chr12:62321609-62355331,62349307-62355331|+	USP15	USP15	chr12	+	62355331	62321609	62349307	0.10475423045930701	0.0	0.10475423045930701	3723.0	2169.0	2	6
USP15|chr12:62355475-62381490,62381219-62381490|+	USP15	USP15	chr12	+	62381490	62355475	62381219	0.9112968455109194	0.8749502190362406	0.03634662647467879	3709.0	2511.0	8	1
ADD3|chr10:110006147-110100625,110008299-110100625|+	ADD3	ADD3	chr10	+	110100625	110006147	110008299	0.045553822152886114	0.0	0.045553822152886114	9615.0	5748.0	1	3
ADD3|chr10:110100848-110112777,110106053-110112777|+	ADD3	ADD3	chr10	+	110112777	110100848	110106053	0.7518136693394425	0.7664654226125137	-0.014651753273071222	10476.0	7288.0	6	1
ADD3|chr10:110130486-110133326,110132400-110133326|+	ADD3	ADD3	chr10	+	110133326	110130486	110132400	0.3755250095456281	0.4132821075740944	-0.037757098028466274	10476.0	7288.0	2	5
FBXO44|chr1:11658364-11658736,11658628-11658736|+	FBXO44	FBXO44	chr1	+	11658736	11658364	11658628	0.09665802362431576	0.1592268752876208	-0.06256885166330504	6942.0	4346.0	4	4
CAD|chr2:27225926-27226525,27226319-27226525|+	CAD	CAD	chr2	+	27226525	27225926	27226319	0.4611548504898592	0.4718184629658265	-0.01066361247596731	50933.0	25868.0	1	1
PUDP|chrX:7105749-7077449,7105620-7077449|-	PUDP	PUDP	chrX	-	7077449	7105749	7105620	0.0	0.0	0.0	5345.0	2843.0	1	3
PUDP|chrX:7148053-7105838,7116966-7105838|-	PUDP	PUDP	chrX	-	7105838	7148053	7116966	0.994200187090739	0.972564192754133	0.021635994336606013	5345.0	2843.0	3	1
METTL6|chr3:15426287-15415942,15424955-15415942|-	METTL6	METTL6	chr3	-	15415942	15426287	15424955	0.036968576709796676	0.10469314079422383	-0.06772456408442715	2164.0	1108.0	1	4
METTL6|chr3:15427402-15426635,15427374-15426635|-	METTL6	METTL6	chr3	-	15426635	15427402	15427374	1.0	1.0	0.0	2164.0	1108.0	4	1
KYAT1|chr9:128842654-128838137,128838218-128838137|-	KYAT1	KYAT1	chr9	-	128838137	128842654	128838218	0.044915782907049284	0.03898840885142255	0.0059273740556267315	1603.0	949.0	2	17
POMZP3|chr7_KI270809v1_alt:105018-97050,98289-97050|-	POMZP3	POMZP3	chr7_KI270809v1_alt	-	97050	105018	98289	0.0	0.0	0.0	491.0	243.0	1	1
CYFIP2|chr5:157266195-157285339,157269583-157285339|+	CYFIP2	CYFIP2	chr5	+	157285339	157266195	157269583	0.9880591357088704	0.9870846031055	0.0009745326033704371	10552.0	6891.0	3	1
CYFIP2|chr5:157287108-157296673,157294860-157296673|+	CYFIP2	CYFIP2	chr5	+	157296673	157287108	157294860	0.015068233510235026	0.0	0.015068233510235026	10552.0	6891.0	1	3
CYFIP2|chr5:157320802-157323921,157323016-157323921|+	CYFIP2	CYFIP2	chr5	+	157323921	157320802	157323016	1.0	1.0	0.0	10552.0	6891.0	3	1
CLCN6|chr1:11807190-11816615,11815911-11816615|+	CLCN6	CLCN6	chr1	+	11816615	11807190	11815911	0.30491803278688523	0.09477234401349073	0.2101456887733945	3660.0	2965.0	1	2
PPIP5K1|chr15:43539470-43535476,43536135-43535476|-	PPIP5K1	PPIP5K1	chr15	-	43535476	43539470	43536135	1.0	1.0	0.0	3940.0	2567.0	24	1
PPIP5K1|chr15:43568463-43558932,43564103-43558932|-	PPIP5K1	PPIP5K1	chr15	-	43558932	43568463	43564103	0.0	0.13648068669527896	-0.13648068669527896	465.0	1165.0	4	10
PPIP5K1|chr15:43573381-43573148,43573357-43573148|-	PPIP5K1	PPIP5K1	chr15	-	43573148	43573381	43573357	0.0	0.1986754966887417	-0.1986754966887417	3940.0	2567.0	5	18
PPIP5K1|chr15:43590172-43584532,43584799-43584532|-	PPIP5K1	PPIP5K1	chr15	-	43584532	43590172	43584799	0.0	0.0	0.0	3821.0	1864.0	3	11
PPIP5K1|chr15:43590172-43584892,43589882-43584892|-	PPIP5K1	PPIP5K1	chr15	-	43584892	43590172	43589882	1.0	1.0	0.0	465.0	822.0	10	2
TAF1B|chr2:9845318-9849373,9846186-9849373|+	TAF1B	TAF1B	chr2	+	9849373	9845318	9846186	0.8422844175491679	0.8861352980576022	-0.04385088050843422	2644.0	1493.0	2	1
TAF1B|chr2:9868429-9882706,9876018-9882706|+	TAF1B	TAF1B	chr2	+	9882706	9868429	9876018	0.23789712556732223	0.14869390488948425	0.08920322067783798	2644.0	1493.0	2	1
GLIS2|chr16_KI270855v1_alt:16618-32579,29533-32579|+	GLIS2	GLIS2	chr16_KI270855v1_alt	+	32579	16618	29533	0.5360798362333674	0.6859440827269245	-0.14986424649355712	3908.0	2611.0	1	1
CTNS|chr17:3636708-3637107,3636831-3637107|+	CTNS	CTNS	chr17	+	3637107	3636708	3636831	0.04024144869215292	0.0	0.04024144869215292	2982.0	1458.0	1	6
CTNS|chr17:3637316-3647444,3640267-3647444|+	CTNS	CTNS	chr17	+	3647444	3637316	3640267	0.11410526315789474	0.07000736919675755	0.04409789396113718	2375.0	1357.0	2	4
CTNS|chr17:3640267-3654998,3648931-3654998|+	CTNS	CTNS	chr17	+	3654998	3640267	3648931	0.27074041034790364	0.09369202226345083	0.1770483880844528	2242.0	1078.0	1	4
CTH|chr1:70416037-70421566,70418032-70421566|+	CTH	CTH	chr1	+	70421566	70416037	70418032	0.05128205128205128	0.0	0.05128205128205128	975.0	737.0	1	2
CTH|chr1:70421675-70429794,70424416-70429794|+	CTH	CTH	chr1	+	70429794	70421675	70424416	0.0	0.0	0.0	975.0	737.0	1	2
VPS8|chr3:184812225-184824545,184824232-184824545|+	VPS8	VPS8	chr3	+	184824545	184812225	184824232	1.0	1.0	0.0	4114.0	2493.0	6	1
VPS8|chr3:184834742-184839698,184838746-184839698|+	VPS8	VPS8	chr3	+	184839698	184834742	184838746	0.0	0.38949057360609707	-0.38949057360609707	4114.0	2493.0	1	9
VPS8|chr3:184886156-184894703,184893412-184894703|+	VPS8	VPS8	chr3	+	184894703	184886156	184893412	0.972532814778804	0.9542719614921781	0.018260853286625967	4114.0	2493.0	8	2
VPS8|chr3:184920198-184924862,184922483-184924862|+	VPS8	VPS8	chr3	+	184924862	184920198	184922483	0.972532814778804	0.9542719614921781	0.018260853286625967	4114.0	2493.0	9	1
SIPA1L1|chr14:71320503-71321122,71320552-71321122|+	SIPA1L1	SIPA1L1	chr14	+	71321122	71320503	71320552	0.912606020289373	0.9397280411613378	-0.027122020871964803	12026.0	8163.0	6	1
SIPA1L1|chr14:71321181-71512743,71439357-71512743|+	SIPA1L1	SIPA1L1	chr14	+	71512743	71321181	71439357	0.952857738840217	1.0	-0.04714226115978304	4794.0	4583.0	3	1
SIPA1L1|chr14:71512845-71529312,71528740-71529312|+	SIPA1L1	SIPA1L1	chr14	+	71529312	71512845	71528740	0.7860757427358799	0.8860712973171628	-0.09999555458128295	12252.0	8163.0	7	1
SIPA1L1|chr14:71529370-71587571,71586928-71587571|+	SIPA1L1	SIPA1L1	chr14	+	71587571	71529370	71586928	1.0	1.0	0.0	11888.0	8038.0	7	1
SIPA1L1|chr14:71529370-71618757,71589370-71618757|+	SIPA1L1	SIPA1L1	chr14	+	71618757	71529370	71589370	0.029709435194253998	0.015312997672424354	0.014396437521829644	12252.0	8163.0	1	8
SIPA1L1|chr14:71702505-71705222,71704783-71705222|+	SIPA1L1	SIPA1L1	chr14	+	71705222	71702505	71704783	0.673196212863206	0.6997427416391032	-0.02654652877589725	12252.0	8163.0	6	3
CFAP70|chr10:73348423-73345244,73348156-73345244|-	CFAP70	CFAP70	chr10	-	73345244	73348423	73348156	0.0	1.0	-1.0	109.0	81.0	1	1
CFAP70|chr10:73358714-73353742,73354734-73353742|-	CFAP70	CFAP70	chr10	-	73353742	73358714	73354734	0.0	1.0	-1.0	186.0	81.0	1	2
CPEB1|chr15:82553467-82552616,82553452-82552616|-	CPEB1	CPEB1	chr15	-	82552616	82553467	82553452	0.8906560636182903	1.0	-0.1093439363817097	503.0	348.0	11	3
CPEB1|chr15:82571344-82556122,82557760-82556122|-	CPEB1	CPEB1	chr15	-	82556122	82571344	82557760	0.0	0.0	0.0	503.0	348.0	1	13
CPEB1|chr15:82627193-82571532,82571634-82571532|-	CPEB1	CPEB1	chr15	-	82571532	82627193	82571634	1.0	1.0	0.0	503.0	348.0	7	3
CPEB1|chr15_KI270850v1_alt:342572-341721,342557-341721|-	CPEB1	CPEB1	chr15_KI270850v1_alt	-	341721	342572	342557	1.0	1.0	0.0	397.0	228.0	14	3
CPEB1|chr15_KI270850v1_alt:360449-345227,346865-345227|-	CPEB1	CPEB1	chr15_KI270850v1_alt	-	345227	360449	346865	0.0	0.0	0.0	397.0	228.0	1	16
CPEB1|chr15_KI270850v1_alt:416299-360637,360739-360637|-	CPEB1	CPEB1	chr15_KI270850v1_alt	-	360637	416299	360739	1.0	1.0	0.0	397.0	228.0	9	3
SPHK2|chr19:48619543-48620402,48619689-48620402|+	SPHK2	SPHK2	chr19	+	48620402	48619543	48619689	0.7250368912936547	0.7976190476190477	-0.072582156325393	4066.0	2268.0	3	1
SPHK2|chr19:48620553-48627692,48626362-48627692|+	SPHK2	SPHK2	chr19	+	48627692	48620553	48626362	0.1599713055954089	0.14419768532999688	0.015773620265412014	5576.0	3197.0	1	4
IRF3|chr19:49662425-49660828,49661948-49660828|-	IRF3	IRF3	chr19	-	49660828	49662425	49661948	0.030728284539075734	0.008350730688935281	0.022377553850140453	4133.0	2395.0	3	5
IRF3|chr19:49665631-49663258,49663343-49663258|-	IRF3	IRF3	chr19	-	49663258	49665631	49663343	0.00952629518465353	0.005968011458582	0.003558283726071529	7663.0	4189.0	2	7
IRF3|chr19:49665631-49663514,49664443-49663514|-	IRF3	IRF3	chr19	-	49663514	49665631	49664443	0.08537248504622078	0.08571428571428572	-0.0003418006680649399	1839.0	945.0	2	1
THAP8|chr19:36039446-36035592,36039323-36035592|-	THAP8	THAP8	chr19	-	36035592	36039446	36039323	0.0	0.0	0.0	982.0	635.0	1	4
THAP8|chr19:36054135-36039718,36039944-36039718|-	THAP8	THAP8	chr19	-	36039718	36054135	36039944	0.14765784114052954	0.0	0.14765784114052954	982.0	635.0	1	4
THAP8|chr19:36054349-36040136,36054135-36040136|-	THAP8	THAP8	chr19	-	36040136	36054349	36054135	0.04495912806539509	0.19956140350877194	-0.15460227544337685	734.0	456.0	1	2
TMEM91|chr19:41364095-41378281,41377323-41378281|+	TMEM91	TMEM91	chr19	+	41378281	41364095	41377323	0.11188811188811189	0.4140625	-0.3021743881118881	143.0	128.0	1	1
MFSD11|chr17:76737086-76738282,76738165-76738282|+	MFSD11	MFSD11	chr17	+	76738282	76737086	76738165	0.7434842249657064	0.5333333333333333	0.2101508916323731	729.0	345.0	1	7
MFSD11|chr17:76742048-76744322,76743456-76744322|+	MFSD11	MFSD11	chr17	+	76744322	76742048	76743456	0.0	0.0	0.0	1454.0	860.0	2	14
MFSD11|chr17:76754087-76767386,76754204-76767386|+	MFSD11	MFSD11	chr17	+	76767386	76754087	76754204	0.9037138927097662	0.8837209302325582	0.019992962477208054	1454.0	860.0	13	8
SS18L1|chr20:62143889-62158672,62154465-62158672|+	SS18L1	SS18L1	chr20	+	62158672	62143889	62154465	0.8320274240940254	0.856626109832292	-0.024598685738266624	10210.0	6082.0	2	2
SS18L1|chr20:62158748-62159877,62158942-62159877|+	SS18L1	SS18L1	chr20	+	62159877	62158748	62158942	0.8941234084231146	0.931108188096021	-0.036984779672906476	10210.0	6082.0	3	1
NFKB2|chr10:102394600-102395888,102395796-102395888|+	NFKB2	NFKB2	chr10	+	102395888	102394600	102395796	0.11339781848116896	0.06234939759036145	0.051048420890807515	4859.0	3320.0	2	2
NFKB2|chr10:102398523-102399288,102398864-102399288|+	NFKB2	NFKB2	chr10	+	102399288	102398523	102398864	0.023374466065495966	0.020597127739984882	0.002777338325511084	8428.0	5292.0	1	5
MAGEA4|chrX:151912969-151923453,151918356-151923453|+	MAGEA4	MAGEA4	chrX	+	151923453	151912969	151918356	0.5229446993855488	0.4422695887120985	0.08067511067345029	25714.0	16655.0	1	1
ZNF562|chr19:9660720-9656653,9658009-9656653|-	ZNF562	ZNF562	chr19	-	9656653	9660720	9658009	0.09166435890335087	0.0	0.09166435890335087	7222.0	4290.0	1	3
MTHFD1L|chr6:150866049-150876090,150867582-150876090|+	MTHFD1L	MTHFD1L	chr6	+	150876090	150866049	150867582	0.7808047596680758	0.52462979752191	0.25617496214616586	6387.0	3309.0	6	4
MTHFD1L|chr6:150885734-150898860,150887981-150898860|+	MTHFD1L	MTHFD1L	chr6	+	150898860	150885734	150887981	0.0	0.0	0.0	323.0	97.0	1	3
GLMN|chr1:92266419-92263732,92264554-92263732|-	GLMN	GLMN	chr1	-	92263732	92266419	92264554	0.0	0.0	0.0	1571.0	816.0	1	2
GLMN|chr1:92267913-92266492,92266700-92266492|-	GLMN	GLMN	chr1	-	92266492	92267913	92266700	0.2628898790579249	0.29411764705882354	-0.03122776800089866	1571.0	816.0	1	2
C15orf40|chr15:83011497-83010363,83011486-83010363|-	C15orf40	C15orf40	chr15	-	83010363	83011497	83011486	0.9877777777777778	0.9877977919814062	-2.001420362840456e-05	2700.0	1721.0	4	1
DENND3|chr8:141138133-141141203,141138137-141141203|+	DENND3	DENND3	chr8	+	141141203	141138133	141138137	0.0	0.0	0.0	947.0	582.0	1	4
DENND3|chr8:141168525-141175200,141173741-141175200|+	DENND3	DENND3	chr8	+	141175200	141168525	141173741	1.0	1.0	0.0	947.0	582.0	3	1
PRMT7|chr16:68311099-68312042,68311745-68312042|+	PRMT7	PRMT7	chr16	+	68312042	68311099	68311745	0.9602755453501722	0.9270462633451957	0.033229282004976546	4355.0	2248.0	5	1
PRMT7|chr16:68311099-68315897,68312176-68315897|+	PRMT7	PRMT7	chr16	+	68315897	68311099	68312176	0.10721607216072161	0.25735051205814335	-0.15013443989742176	4878.0	3027.0	2	6
PRMT7|chr16:68321462-68329066,68324832-68329066|+	PRMT7	PRMT7	chr16	+	68329066	68321462	68324832	0.0	0.026759167492566897	-0.026759167492566897	4878.0	3027.0	1	7
PRMT7|chr16:68348431-68352248,68351814-68352248|+	PRMT7	PRMT7	chr16	+	68352248	68348431	68351814	0.9339893398933989	0.8612487611496531	0.07274057874374584	4878.0	3027.0	7	1
PRMT7|chr16:68352315-68353395,68352409-68353395|+	PRMT7	PRMT7	chr16	+	68353395	68352315	68352409	0.0	0.0	0.0	1276.0	1608.0	1	3
HSPA12A|chr10:116834935-116707285,116742430-116707285|-	HSPA12A	HSPA12A	chr10	-	116707285	116834935	116742430	0.028816542014958205	0.0	0.028816542014958205	4546.0	2685.0	1	1
RIMS2|chr8:103501062-103697086,103652710-103697086|+	RIMS2	RIMS2	chr8	+	103697086	103501062	103652710	1.0	0.5	0.5	696.0	536.0	12	4
RIMS2|chr8:103697296-103766227,103716320-103766227|+	RIMS2	RIMS2	chr8	+	103766227	103697296	103716320	1.0	1.0	0.0	696.0	536.0	8	8
RIMS2|chr8:103766537-103885298,103819629-103885298|+	RIMS2	RIMS2	chr8	+	103885298	103766537	103819629	0.0	1.0	-1.0	163.0	268.0	15	15
RIMS2|chr8:103910201-103912053,103910529-103912053|+	RIMS2	RIMS2	chr8	+	103912053	103910201	103910529	1.0	0.5	0.5	859.0	536.0	24	7
RIMS2|chr8:103921784-103931263,103927889-103931263|+	RIMS2	RIMS2	chr8	+	103931263	103921784	103927889	1.0	1.0	0.0	859.0	536.0	28	3
RIMS2|chr8:103942926-103961065,103951405-103961065|+	RIMS2	RIMS2	chr8	+	103961065	103942926	103951405	1.0	1.0	0.0	859.0	536.0	30	1
RIMS2|chr8:103989421-104013442,103998250-104013442|+	RIMS2	RIMS2	chr8	+	104013442	103989421	103998250	1.0	1.0	0.0	859.0	536.0	16	8
RIMS2|chr8:103989421-104014506,104013621-104014506|+	RIMS2	RIMS2	chr8	+	104014506	103989421	104013621	0.0	0.0	0.0	859.0	536.0	6	24
DNAJC16|chr1:15526958-15534237,15529272-15534237|+	DNAJC16	DNAJC16	chr1	+	15534237	15526958	15529272	0.20273348519362186	0.2633856138453218	-0.060652128651699916	3073.0	1849.0	1	2
DNAJC16|chr1:15566180-15567099,15566410-15567099|+	DNAJC16	DNAJC16	chr1	+	15567099	15566180	15566410	0.9502115196876016	1.0	-0.04978848031239835	3073.0	1849.0	2	1
CBFB|chr16:67036755-67082213,67066798-67082213|+	CBFB	CBFB	chr16	+	67082213	67036755	67066798	0.018908943829313917	0.05407178333801893	-0.03516283950870501	19779.0	10671.0	2	4
CBFB|chr16:67082308-67098710,67082339-67098710|+	CBFB	CBFB	chr16	+	67098710	67082308	67082339	0.5156984680721978	0.5382813232124449	-0.02258285514024716	19779.0	10671.0	3	3
ZNF532|chr18:58863166-58865470,58865385-58865470|+	ZNF532	ZNF532	chr18	+	58865470	58863166	58865385	0.08822812576163783	0.0	0.08822812576163783	4103.0	1608.0	2	8
ZNF532|chr18:58920633-58953518,58948229-58953518|+	ZNF532	ZNF532	chr18	+	58953518	58920633	58948229	0.029417310956062606	0.0	0.029417310956062606	5303.0	3325.0	3	17
ZNF532|chr18:58920633-58979055,58954334-58979055|+	ZNF532	ZNF532	chr18	+	58979055	58920633	58954334	0.0	1.0	-1.0	94.0	79.0	1	1
ZNF532|chr18:58979155-58981470,58979167-58981470|+	ZNF532	ZNF532	chr18	+	58981470	58979155	58979167	0.3309447482557043	0.3437132784958872	-0.012768530240182874	5303.0	3404.0	5	16
ZNF333|chr19:14699281-14705054,14701884-14705054|+	ZNF333	ZNF333	chr19	+	14705054	14699281	14701884	0.7147623019182652	0.9006896551724138	-0.18592735325414866	1199.0	725.0	5	2
ZNF333|chr19:14705170-14706686,14706344-14706686|+	ZNF333	ZNF333	chr19	+	14706686	14705170	14706344	0.5596330275229358	0.5158620689655172	0.04377095855741853	1199.0	725.0	6	1
ZEB1|chr10:31319133-31387124,31374964-31387124|+	ZEB1	ZEB1	chr10	+	31387124	31319133	31374964	0.0	0.0	0.0	93.0	610.0	1	1
ZEB1|chr10:31319133-31461037,31387798-31461037|+	ZEB1	ZEB1	chr10	+	31461037	31319133	31387798	0.0	0.0	0.0	358.0	390.0	1	3
ZEB1|chr10:31461237-31502348,31495838-31502348|+	ZEB1	ZEB1	chr10	+	31502348	31461237	31495838	0.0253324889170361	0.07826236855714531	-0.052929879640109215	7895.0	5801.0	3	34
ZEB1|chr10:31461237-31510673,31502509-31510673|+	ZEB1	ZEB1	chr10	+	31510673	31461237	31502509	0.013987760709379293	0.049125596184419716	-0.03513783547504042	8007.0	6290.0	3	38
ZEB1|chr10:31319133-31495779,31461237-31495779|+	ZEB1	ZEB1	chr10	+	31495779	31319133	31461237	0.048037025215448455	0.04869186046511628	-0.0006548352496678275	6266.0	2752.0	1	16
ABLIM1|chr10:114451624-114445403,114447880-114445403|-	ABLIM1	ABLIM1	chr10	-	114445403	114451624	114447880	0.2895010395010395	0.0	0.2895010395010395	1924.0	1460.0	12	14
ABLIM1|chr10:114465698-114451671,114453379-114451671|-	ABLIM1	ABLIM1	chr10	-	114451671	114465698	114453379	0.7104989604989606	0.8801369863013698	-0.16963802580240928	1924.0	1460.0	15	11
ABLIM1|chr10:114465698-114453483,114463045-114453483|-	ABLIM1	ABLIM1	chr10	-	114453483	114465698	114463045	0.0	1.0	-1.0	557.0	175.0	10	1
ABLIM1|chr10:114487958-114473132,114473879-114473132|-	ABLIM1	ABLIM1	chr10	-	114473132	114487958	114473879	0.0	0.0	0.0	1924.0	1460.0	3	23
ABLIM1|chr10:114487958-114473956,114485297-114473956|-	ABLIM1	ABLIM1	chr10	-	114473956	114487958	114485297	1.0	0.9342465753424658	0.0657534246575342	1924.0	1460.0	20	3
ABLIM1|chr10:114545005-114491878,114526639-114491878|-	ABLIM1	ABLIM1	chr10	-	114491878	114545005	114526639	1.0	0.0	1.0	1367.0	858.0	11	5
LRRC28|chr15:99255973-99276576,99256125-99276576|+	LRRC28	LRRC28	chr15	+	99276576	99255973	99256125	0.0	0.06097560975609756	-0.06097560975609756	2170.0	1312.0	2	7
IP6K2|chr3:48717157-48695418,48715389-48695418|-	IP6K2	IP6K2	chr3	-	48695418	48717157	48715389	0.699747952110901	0.7828418230563002	-0.08309387094539922	3174.0	2611.0	4	1
ZNF200|chr16:3235112-3233836,3234636-3233836|-	ZNF200	ZNF200	chr16	-	3233836	3235112	3234636	0.18414918414918416	0.10648148148148148	0.07766770266770268	858.0	432.0	2	2
ATP6V0A1|chr17:42507627-42513861,42508589-42513861|+	ATP6V0A1	ATP6V0A1	chr17	+	42513861	42507627	42508589	1.0	0.9876397881106533	0.012360211889346662	8989.0	5097.0	2	1
PACC1|chr1:212414722-212410521,212413898-212410521|-	PACC1	PACC1	chr1	-	212410521	212414722	212413898	0.9678714859437751	0.9682864450127877	-0.00041495906901256596	2988.0	1955.0	1	1
RCN2|chr15:76935722-76943758,76941690-76943758|+	RCN2	RCN2	chr15	+	76943758	76935722	76941690	0.8885660570842591	0.9102954816483371	-0.021729424564078004	11702.0	7547.0	1	1
SMDT1|chr22_GL383582v2_alt:2250-4270,2459-4270|+	SMDT1	SMDT1	chr22_GL383582v2_alt	+	4270	2250	2459	0.0	1.0	-1.0	39.0	84.0	1	1
CHURC1|chr14:64924126-64932138,64926080-64932138|+	CHURC1	CHURC1	chr14	+	64932138	64924126	64926080	0.21303418803418803	0.25618540557469466	-0.04315121754050663	4680.0	3193.0	1	2
C22orf23|chr22:37953047-37947463,37951460-37947463|-	C22orf23	C22orf23	chr22	-	37947463	37953047	37951460	0.06265356265356266	0.0	0.06265356265356266	1628.0	938.0	1	1
C22orf23|chr22:37953618-37953158,37953448-37953158|-	C22orf23	C22orf23	chr22	-	37953158	37953618	37953448	0.06265356265356266	0.0	0.06265356265356266	1628.0	938.0	1	1
ZNF561|chr19:9619432-9617171,9618091-9617171|-	ZNF561	ZNF561	chr19	-	9617171	9619432	9618091	0.0	0.044642857142857144	-0.044642857142857144	2666.0	1680.0	1	1
PKIB|chr6:122477939-122585921,122482266-122585921|+	PKIB	PKIB	chr6	+	122585921	122477939	122482266	0.0	0.0	0.0	92.0	60.0	2	1
PKIB|chr6:122586007-122633283,122610535-122633283|+	PKIB	PKIB	chr6	+	122633283	122586007	122610535	1.0	1.0	0.0	92.0	60.0	3	2
PKIB|chr6:122633367-122675078,122652775-122675078|+	PKIB	PKIB	chr6	+	122675078	122633367	122652775	1.0	1.0	0.0	92.0	60.0	4	1
SREK1|chr5:66144537-66153463,66145183-66153463|+	SREK1	SREK1	chr5	+	66153463	66144537	66145183	0.6845211075805719	0.7635003253090435	-0.0789792177284716	4406.0	3074.0	7	1
SREK1|chr5:66153596-66159219,66158932-66159219|+	SREK1	SREK1	chr5	+	66159219	66153596	66158932	0.5576486609169314	0.6756668835393624	-0.118018222622431	4406.0	3074.0	4	4
SREK1|chr5:66162483-66163792,66162592-66163792|+	SREK1	SREK1	chr5	+	66163792	66162483	66162592	0.07172038129822969	0.1782693558880937	-0.10654897458986401	4406.0	3074.0	2	6
SREK1|chr5:66175041-66178719,66177658-66178719|+	SREK1	SREK1	chr5	+	66178719	66175041	66177658	0.06082614616432138	0.05042290175666884	0.010403244407652543	4406.0	3074.0	1	7
PET100|chr19:7630846-7631473,7631321-7631473|+	PET100	PET100	chr19	+	7631473	7630846	7631321	0.8356867779204108	0.8991696322657177	-0.06348285434530687	779.0	843.0	1	1
NECAP2|chr1:16440775-16443632,16440853-16443632|+	NECAP2	NECAP2	chr1	+	16443632	16440775	16440853	0.0	0.0	0.0	2270.0	1283.0	1	2
NECAP2|chr1:16452015-16458842,16455893-16458842|+	NECAP2	NECAP2	chr1	+	16458842	16452015	16455893	0.04449339207048458	0.2338269680436477	-0.1893335759731631	2270.0	1283.0	1	2
LINC01772|chr1:16462590-16467577,16463287-16467577|+	LINC01772	LINC01772	chr1	+	16467577	16462590	16463287	0.08710801393728224	0.0	0.08710801393728224	287.0	234.0	1	1
IMPA1|chr8:81673841-81660667,81670939-81660667|-	IMPA1	IMPA1	chr8	-	81660667	81673841	81670939	0.195906432748538	0.467910447761194	-0.27200401501265603	4104.0	2680.0	1	2
IMPA1|chr8:81686252-81681584,81685763-81681584|-	IMPA1	IMPA1	chr8	-	81681584	81686252	81685763	0.8647660818713451	0.7343283582089553	0.13043772366238982	4104.0	2680.0	2	1
IDE|chr10:92573922-92537550,92559034-92537550|-	IDE	IDE	chr10	-	92537550	92573922	92559034	0.8641730839750642	0.9043744841410211	-0.04020140016595686	13635.0	8481.0	4	1
STX7|chr6:132469951-132464075,132468403-132464075|-	STX7	STX7	chr6	-	132464075	132469951	132468403	0.0	0.17325541423169474	-0.17325541423169474	4774.0	2909.0	1	4
ZDHHC21|chr9:14639896-14619682,14622541-14619682|-	ZDHHC21	ZDHHC21	chr9	-	14619682	14639896	14622541	0.6019467213114754	0.581306990881459	0.020639730430016434	1952.0	1316.0	14	5
ZDHHC21|chr9:14680033-14674385,14677298-14674385|-	ZDHHC21	ZDHHC21	chr9	-	14674385	14680033	14677298	0.8363636363636363	0.7245817245817245	0.11178191178191177	1155.0	777.0	9	4
ZDHHC21|chr9:14690337-14680162,14683567-14680162|-	ZDHHC21	ZDHHC21	chr9	-	14680162	14690337	14683567	0.67008681925809	1.0	-0.32991318074191	1267.0	1316.0	7	2
TJP1|chr15:29704222-29701689,29704162-29701689|-	TJP1	TJP1	chr15	-	29701689	29704222	29704162	0.5017579105976896	0.37043625582380346	0.13132165477388613	13937.0	11805.0	3	4
TJP1|chr15:29720358-29719138,29719777-29719138|-	TJP1	TJP1	chr15	-	29719138	29720358	29719777	0.39678609062170705	0.5749281609195402	-0.1781420702978332	18980.0	13920.0	3	6
TJP1|chr15:29956232-29800702,29820527-29800702|-	TJP1	TJP1	chr15	-	29800702	29956232	29820527	0.20252764612954186	0.6060606060606061	-0.4035329599310642	3165.0	2574.0	2	2
CDKN2A|chr9:21970902-21968242,21968575-21968242|-	CDKN2A	CDKN2A	chr9	-	21968242	21970902	21968575	0.8619906164242085	0.9835167065892575	-0.121526090165049	33889.0	24631.0	4	1
CDKN2A|chr9:21994821-21971208,21974404-21971208|-	CDKN2A	CDKN2A	chr9	-	21971208	21994821	21974404	0.47084421235857266	0.2867068087077351	0.18413740365083758	2298.0	2159.0	1	1
CYP20A1|chr2:203239134-203251967,203246921-203251967|+	CYP20A1	CYP20A1	chr2	+	203251967	203239134	203246921	0.3789173789173789	0.36316695352839934	0.015750425388979583	1404.0	1162.0	4	6
CYP20A1|chr2:203252003-203266514,203252109-203266514|+	CYP20A1	CYP20A1	chr2	+	203266514	203252003	203252109	0.0	0.0	0.0	2008.0	1162.0	2	16
CYP20A1|chr2:203266681-203278573,203272748-203278573|+	CYP20A1	CYP20A1	chr2	+	203278573	203266681	203272748	0.35408366533864544	0.4027538726333907	-0.04867020729474525	2008.0	1162.0	8	8
CYP20A1|chr2:203266681-203280059,203278688-203280059|+	CYP20A1	CYP20A1	chr2	+	203280059	203266681	203278688	0.0	0.0	0.0	2008.0	1162.0	2	16
CYP20A1|chr2:203280113-203289765,203285732-203289765|+	CYP20A1	CYP20A1	chr2	+	203289765	203280113	203285732	0.0	0.0	0.0	2008.0	1162.0	3	13
CYP20A1|chr2:203285732-203292262,203289876-203292262|+	CYP20A1	CYP20A1	chr2	+	203292262	203285732	203289876	0.0	0.0	0.0	2008.0	1162.0	2	16
ABCF1|chr6_GL000253v2_alt:1890748-1893295,1892736-1893295|+	ABCF1	ABCF1	chr6_GL000253v2_alt	+	1893295	1890748	1892736	0.02715466351829988	0.0	0.02715466351829988	1694.0	1030.0	1	1
CLTB|chr5:176397607-176392945,176396479-176392945|-	CLTB	CLTB	chr5	-	176392945	176397607	176396479	0.9712846347607053	0.9165085388994307	0.05477609586127452	5955.0	3162.0	3	2
CLTB|chr5:176410257-176398047,176406157-176398047|-	CLTB	CLTB	chr5	-	176398047	176410257	176406157	0.9215785054575987	0.9424414927261227	-0.02086298726852398	5955.0	3162.0	3	2
CLTB|chr5:176416177-176410303,176410628-176410303|-	CLTB	CLTB	chr5	-	176410303	176416177	176410628	1.0	1.0	0.0	6108.0	3298.0	5	1
KDM4B|chr19:5110818-5111775,5111544-5111775|+	KDM4B	KDM4B	chr19	+	5111775	5110818	5111544	0.0	1.0	-1.0	103.0	192.0	1	1
ASB13|chr10:5648970-5641961,5642473-5641961|-	ASB13	ASB13	chr10	-	5641961	5648970	5642473	0.8328095537397863	0.9479638009049773	-0.11515424716519107	3182.0	1768.0	2	1
ASB13|chr10:5652863-5649104,5651213-5649104|-	ASB13	ASB13	chr10	-	5649104	5652863	5651213	0.0	0.11312217194570136	-0.11312217194570136	3182.0	1768.0	1	2
CALHM2|chr10:103449400-103447568,103449387-103447568|-	CALHM2	CALHM2	chr10	-	103447568	103449400	103449387	0.5951156812339332	0.0	0.5951156812339332	778.0	394.0	1	2
ARHGEF10L|chr1:17607977-17616094,17613174-17616094|+	ARHGEF10L	ARHGEF10L	chr1	+	17616094	17607977	17613174	1.0	0.8615649183147034	0.1384350816852966	2229.0	1163.0	3	2
ARHGEF10L|chr1:17616202-17619339,17618522-17619339|+	ARHGEF10L	ARHGEF10L	chr1	+	17619339	17616202	17618522	0.9737876802096985	1.0	-0.026212319790301475	2289.0	1163.0	5	2
ARHGEF10L|chr1:17623175-17627330,17626048-17627330|+	ARHGEF10L	ARHGEF10L	chr1	+	17627330	17623175	17626048	0.02621231979030144	0.0	0.02621231979030144	2289.0	1163.0	1	6
ARHGEF10L|chr1:17632466-17634835,17634562-17634835|+	ARHGEF10L	ARHGEF10L	chr1	+	17634835	17632466	17634562	0.1363040629095675	0.8108340498710233	-0.6745299869614557	2289.0	1163.0	2	5
ARHGEF10L|chr1:17638689-17640202,17639981-17640202|+	ARHGEF10L	ARHGEF10L	chr1	+	17640202	17638689	17639981	0.18698121450415028	0.9217540842648323	-0.734772869760682	2289.0	1163.0	5	2
FAM168B|chr2:131093332-131082657,131089043-131082657|-	FAM168B	FAM168B	chr2	-	131082657	131093332	131089043	0.24457691670806425	0.6957671957671958	-0.45119027905913156	6039.0	1890.0	1	1
ODR4|chr1:186383156-186388442,186386083-186388442|+	ODR4	ODR4	chr1	+	186388442	186383156	186386083	0.3514030612244898	0.0	0.3514030612244898	1568.0	1038.0	1	2
ODR4|chr1:186391791-186398313,186394015-186398313|+	ODR4	ODR4	chr1	+	186398313	186391791	186394015	0.19323979591836735	0.0	0.19323979591836735	1568.0	1038.0	1	2
MADD|chr11:47269750-47274563,47273976-47274563|+	MADD	MADD	chr11	+	47274563	47269750	47273976	0.0	0.0	0.0	10044.0	6117.0	1	83
MADD|chr11:47270246-47275899,47275159-47275899|+	MADD	MADD	chr11	+	47275899	47270246	47275159	0.02617801047120419	0.08028867839422643	-0.05411066792302224	10314.0	6651.0	1	94
MADD|chr11:47285065-47285451,47285194-47285451|+	MADD	MADD	chr11	+	47285451	47285065	47285194	0.4912739965095986	0.3800932190648023	0.11118077744479626	10314.0	6651.0	47	44
MADD|chr11:47286534-47290610,47290299-47290610|+	MADD	MADD	chr11	+	47290610	47286534	47290299	0.0	0.0	0.0	10314.0	6651.0	1	92
MADD|chr11:47290816-47293883,47292596-47293883|+	MADD	MADD	chr11	+	47293883	47290816	47292596	1.0	1.0	0.0	10314.0	6651.0	48	46
MADD|chr11:47295567-47295897,47295579-47295897|+	MADD	MADD	chr11	+	47295897	47295567	47295579	0.5254140491147915	0.4618361642657493	0.0635778848490422	7004.0	4651.0	56	25
MADD|chr11:47293983-47308591,47296055-47308591|+	MADD	MADD	chr11	+	47308591	47293983	47296055	0.0	0.0	0.0	10314.0	6651.0	1	94
MADD|chr11:47308699-47309281,47309042-47309281|+	MADD	MADD	chr11	+	47309281	47308699	47309042	0.8616443668799689	1.0	-0.13835563312003107	10314.0	6651.0	16	79
MADD|chr11:47309612-47315220,47311842-47315220|+	MADD	MADD	chr11	+	47315220	47309612	47311842	0.0	0.0	0.0	10314.0	6651.0	3	91
MADD|chr11:47311842-47323671,47315327-47323671|+	MADD	MADD	chr11	+	47323671	47311842	47315327	0.0	0.0	0.0	10314.0	6651.0	1	94
MADD|chr11:47324577-47326738,47326552-47326738|+	MADD	MADD	chr11	+	47326738	47324577	47326552	1.0	1.0	0.0	9052.0	6651.0	27	18
MADD|chr11:47324577-47328658,47326807-47328658|+	MADD	MADD	chr11	+	47328658	47324577	47326807	0.1055846422338569	0.0	0.1055846422338569	10314.0	6651.0	45	49
MADD|chr11:47324577-47329046,47328704-47329046|+	MADD	MADD	chr11	+	47329046	47324577	47328704	0.0	0.0	0.0	10314.0	6651.0	1	94
PRXL2B|chr1_KI270762v1_alt:137781-138281,138138-138281|+	PRXL2B	PRXL2B	chr1_KI270762v1_alt	+	138281	137781	138138	0.0	0.32981783317353786	-0.32981783317353786	3505.0	2086.0	2	6
FUZ|chr19:49812638-49811699,49812251-49811699|-	FUZ	FUZ	chr19	-	49811699	49812638	49812251	0.05054076539101497	0.04470834788683199	0.0058324175041829796	4808.0	2863.0	1	3
FUZ|chr19:49813133-49812736,49812996-49812736|-	FUZ	FUZ	chr19	-	49812736	49813133	49812996	0.10696619950535861	0.24656593406593408	-0.13959973456057545	4852.0	2912.0	1	4
LARP4|chr12:50401028-50427765,50412453-50427765|+	LARP4	LARP4	chr12	+	50427765	50401028	50412453	0.42759795570698467	0.23052464228934816	0.1970733134176365	1761.0	629.0	3	2
LARP4|chr12:50440549-50453460,50441643-50453460|+	LARP4	LARP4	chr12	+	50453460	50440549	50441643	0.09978080625178691	0.1057092595554134	-0.005928453303626485	10493.0	6253.0	2	16
LARP4|chr12:50441643-50454314,50453672-50454314|+	LARP4	LARP4	chr12	+	50454314	50441643	50453672	0.3062020629463105	0.34830640958832726	-0.04210434664201673	15124.0	9595.0	10	18
LARP4|chr12:50454417-50462582,50461347-50462582|+	LARP4	LARP4	chr12	+	50462582	50454417	50461347	0.09901728227719417	0.12745618693574085	-0.028438904658546676	14755.0	9415.0	4	21
LARP4|chr12:50467120-50473999,50473536-50473999|+	LARP4	LARP4	chr12	+	50473999	50467120	50473536	0.04229074889867841	0.03101433882103027	0.011276410077648142	14755.0	9415.0	3	22
LARP4|chr12:50474107-50475526,50474167-50475526|+	LARP4	LARP4	chr12	+	50475526	50474107	50474167	0.018231108098949508	0.03759957514604355	-0.01936846704709404	14755.0	9415.0	1	24
USP19|chr3:49116727-49116607,49116721-49116607|-	USP19	USP19	chr3	-	49116607	49116727	49116721	0.7697179044329303	0.8116682349778196	-0.04195033054488928	13896.0	7439.0	10	5
USP19|chr3:49117437-49116943,49117059-49116943|-	USP19	USP19	chr3	-	49116943	49117437	49117059	0.13354241120268398	0.20863019223013846	-0.07508778102745448	13711.0	7439.0	6	8
LARP4|chr12:50401028-50427762,50416434-50427762|+	LARP4	LARP4	chr12	+	50427762	50401028	50416434	0.8685918234912394	1.0	-0.13140817650876058	6164.0	2660.0	12	3
SNRPE|chr1:203861743-203863663,203862222-203863663|+	SNRPE	SNRPE	chr1	+	203863663	203861743	203862222	0.0	0.0	0.0	4621.0	2729.0	1	3
SNRPE|chr1:203861743-203862182,203861955-203862182|+	SNRPE	SNRPE	chr1	+	203862182	203861743	203861955	1.0	1.0	0.0	751.0	224.0	1	1
HMBOX1|chr8:28890678-28963811,28924755-28963811|+	HMBOX1	HMBOX1	chr8	+	28963811	28890678	28924755	0.8980645161290323	1.0	-0.10193548387096774	3875.0	2847.0	12	1
HMBOX1|chr8:28970519-29009072,28980156-29009072|+	HMBOX1	HMBOX1	chr8	+	29009072	28970519	28980156	0.060699833373006426	0.047182175622542594	0.013517657750463832	4201.0	3052.0	1	18
HMBOX1|chr8:29049048-29051018,29050386-29051018|+	HMBOX1	HMBOX1	chr8	+	29051018	29049048	29050386	0.6065040650406504	0.7047058823529412	-0.09820181731229083	1230.0	850.0	6	1
AKR7L|chr1:19270451-19268701,19269272-19268701|-	AKR7L	AKR7L	chr1	-	19268701	19270451	19269272	0.31025641025641026	0.6079295154185022	-0.2976731051620919	780.0	454.0	1	2
HERC4|chr10:67954595-67936235,67939588-67936235|-	HERC4	HERC4	chr10	-	67936235	67954595	67939588	0.0	0.0	0.0	4459.0	2770.0	1	3
HERC4|chr10:67966683-67956976,67959113-67956976|-	HERC4	HERC4	chr10	-	67956976	67966683	67959113	0.9425880242206773	0.644043321299639	0.2985447029210383	4459.0	2770.0	2	2
HERC4|chr10:68033965-68025676,68032778-68025676|-	HERC4	HERC4	chr10	-	68025676	68033965	68032778	0.016819914779098454	0.0	0.016819914779098454	4459.0	2770.0	1	3
HERC4|chr10:68072883-68038169,68044404-68038169|-	HERC4	HERC4	chr10	-	68038169	68072883	68044404	0.016819914779098454	0.0	0.016819914779098454	4459.0	2770.0	1	3
ACBD5|chr10:27219723-27215641,27217980-27215641|-	ACBD5	ACBD5	chr10	-	27215641	27219723	27217980	0.09884155455904335	0.09753363228699552	0.0013079222720478317	5352.0	2676.0	6	22
ACBD5|chr10:27223338-27219857,27223207-27219857|-	ACBD5	ACBD5	chr10	-	27219857	27223338	27223207	0.727047619047619	0.8370702541106129	-0.11002263506299381	5250.0	2676.0	17	9
ACBD5|chr10:27240319-27231820,27235092-27231820|-	ACBD5	ACBD5	chr10	-	27231820	27240319	27235092	0.0741778774289985	0.07324364723467862	0.0009342301943198877	5352.0	2676.0	7	21
ACBD5|chr10:27242059-27240484,27240674-27240484|-	ACBD5	ACBD5	chr10	-	27240484	27242059	27240674	0.40774258421317244	0.25298013245033113	0.1547624517628413	1989.0	1510.0	4	7
VAMP7|chrY:57076067-57084632,57082200-57084632|+	VAMP7	VAMP7	chrY	+	57084632	57076067	57082200	0.028481012658227847	0.0	0.028481012658227847	1896.0	1099.0	1	2
VAMP7|chrY:57087107-57126221,57106400-57126221|+	VAMP7	VAMP7	chrY	+	57126221	57087107	57106400	0.04168710152035311	0.10008071025020178	-0.05839360872984867	2039.0	1239.0	1	3
GPANK1|chr6_GL000255v2_alt:2921685-2920827,2921383-2920827|-	GPANK1	GPANK1	chr6_GL000255v2_alt	-	2920827	2921685	2921383	0.7058823529411765	0.0	0.7058823529411765	187.0	68.0	1	1
DMAC2|chr19:41433537-41432408,41433272-41432408|-	DMAC2	DMAC2	chr19	-	41432408	41433537	41433272	0.4188986500964217	0.43225357018460464	-0.013354920088182953	4667.0	2871.0	6	7
DMAC2|chr19:41438218-41433673,41436378-41433673|-	DMAC2	DMAC2	chr19	-	41433673	41438218	41436378	0.9527096996893338	1.0	-0.04729030031066617	2897.0	1670.0	6	3
DMAC2|chr19:41438235-41436472,41438218-41436472|-	DMAC2	DMAC2	chr19	-	41436472	41438235	41438218	0.0	0.0	0.0	3244.0	2023.0	2	7
DMAC2|chr19:41439882-41438414,41439474-41438414|-	DMAC2	DMAC2	chr19	-	41438414	41439882	41439474	0.8697534976682212	0.7202816138640672	0.149471883804154	6004.0	3693.0	10	5
MICOS10|chr1:19597109-19623474,19622147-19623474|+	MICOS10	MICOS10	chr1	+	19623474	19597109	19622147	0.11217063989962359	0.15255076770678555	-0.040380127807161964	3985.0	2019.0	1	4
MICOS10|chr1:19623583-19626387,19625632-19626387|+	MICOS10	MICOS10	chr1	+	19626387	19623583	19625632	0.9207026348808031	0.9202575532441802	0.00044508163662282385	3985.0	2019.0	4	1
LINC00339|chr1:22025639-22027414,22025643-22027414|+	LINC00339	LINC00339	chr1	+	22027414	22025639	22025643	0.2517361111111111	0.3345724907063197	-0.08283637959520862	576.0	269.0	1	1
LINC00339|chr1:22025372-22030280,22027534-22030280|+	LINC00339	LINC00339	chr1	+	22030280	22025372	22027534	0.104199066874028	0.12091503267973856	-0.016715965805710567	643.0	306.0	1	2
NOL11|chr17:67721526-67724049,67722637-67724049|+	NOL11	NOL11	chr17	+	67724049	67721526	67722637	0.01982117849833028	0.014255167498218105	0.005566011000112177	9283.0	5612.0	1	1
ZNF33A|chr10:38010783-38016871,38016045-38016871|+	ZNF33A	ZNF33A	chr10	+	38016871	38010783	38016045	0.5373134328358209	0.40869565217391307	0.12861778066190782	1072.0	805.0	2	1
ZNF33A|chr10:38017015-38017291,38017020-38017291|+	ZNF33A	ZNF33A	chr10	+	38017291	38017015	38017020	0.8142238431730112	0.8293422733077905	-0.015118430134779315	8774.0	6264.0	14	3
ZNF33A|chr10:38017386-38054378,38034400-38054378|+	ZNF33A	ZNF33A	chr10	+	38054378	38017386	38034400	0.7089955022488755	0.45326971653101317	0.25572578571786236	6670.0	3563.0	3	2
CD36|chr7:80602379-80656540,80646860-80656540|+	CD36	CD36	chr7	+	80656540	80602379	80646860	0.0	0.0	0.0	258.0	117.0	1	13
CD36|chr7:80602379-80661063,80656700-80661063|+	CD36	CD36	chr7	+	80661063	80602379	80656700	0.0	0.0	0.0	258.0	117.0	1	15
CD36|chr7:80661210-80664406,80663169-80664406|+	CD36	CD36	chr7	+	80664406	80661210	80663169	0.0	0.0	0.0	258.0	117.0	1	15
CD36|chr7:80664497-80670977,80670022-80670977|+	CD36	CD36	chr7	+	80670977	80664497	80670022	0.0	0.0	0.0	258.0	117.0	1	14
CD36|chr7:80670022-80671922,80671164-80671922|+	CD36	CD36	chr7	+	80671922	80670022	80671164	0.0	0.0	0.0	258.0	117.0	1	15
NPLOC4|chr17:81567417-81565607,81566471-81565607|-	NPLOC4	NPLOC4	chr17	-	81565607	81567417	81566471	1.0	1.0	0.0	24974.0	14604.0	3	1
NPLOC4|chr17:81588944-81572088,81577358-81572088|-	NPLOC4	NPLOC4	chr17	-	81572088	81588944	81577358	1.0	1.0	0.0	24974.0	14604.0	2	1
PHACTR4|chr1:28369825-28407410,28392941-28407410|+	PHACTR4	PHACTR4	chr1	+	28407410	28369825	28392941	0.8295498695676305	0.8532260584283705	-0.023676188860739966	18017.0	12802.0	3	2
PHACTR4|chr1:28407463-28459085,28457859-28459085|+	PHACTR4	PHACTR4	chr1	+	28459085	28407463	28457859	0.4074371628600941	0.42129123026418636	-0.01385406740409223	8713.0	6397.0	2	1
TMCO4|chr1:19799855-19787117,19793432-19787117|-	TMCO4	TMCO4	chr1	-	19787117	19799855	19793432	0.2613861386138614	0.0	0.2613861386138614	505.0	45.0	1	1
TMCO4|chr1:19799855-19798215,19799174-19798215|-	TMCO4	TMCO4	chr1	-	19798215	19799855	19799174	0.46115288220551376	0.5814814814814815	-0.12032859927596773	798.0	810.0	1	1
PAAF1|chr11:73876741-73878779,73877068-73878779|+	PAAF1	PAAF1	chr11	+	73878779	73876741	73877068	0.0988917306052856	0.09609012591119948	0.002801604694086121	2346.0	1509.0	1	3
PAAF1|chr11:73878819-73887354,73887099-73887354|+	PAAF1	PAAF1	chr11	+	73887354	73878819	73887099	0.9509803921568627	0.6535782140595313	0.2974021780973314	2346.0	1579.0	2	3
PAAF1|chr11:73887457-73891112,73889245-73891112|+	PAAF1	PAAF1	chr11	+	73891112	73887457	73889245	1.0	1.0	0.0	2346.0	1579.0	5	1
ZBTB8OS|chr1:32633645-32621948,32627508-32621948|-	ZBTB8OS	ZBTB8OS	chr1	-	32621948	32633645	32627508	0.025385312783318223	0.02875399361022364	-0.003368680826905418	2206.0	1565.0	2	28
ZBTB8OS|chr1:32634768-32627544,32627777-32627544|-	ZBTB8OS	ZBTB8OS	chr1	-	32627544	32634768	32627777	0.15458937198067632	0.18587360594795538	-0.03128423396727906	207.0	269.0	1	3
ZBTB8OS|chr1:32633645-32627865,32631827-32627865|-	ZBTB8OS	ZBTB8OS	chr1	-	32627865	32633645	32631827	0.7828571428571428	0.684931506849315	0.09792563600782778	175.0	219.0	2	1
ZBTB8OS|chr1:32650433-32633727,32633951-32633727|-	ZBTB8OS	ZBTB8OS	chr1	-	32633727	32650433	32633951	0.023076923076923078	0.0	0.023076923076923078	2210.0	1515.0	3	27
ZBTB8OS|chr1:32650433-32634072,32634702-32634072|-	ZBTB8OS	ZBTB8OS	chr1	-	32634072	32650433	32634702	0.0	0.18633540372670807	-0.18633540372670807	156.0	161.0	1	2
GRB7|chr17:39738133-39742252,39740181-39742252|+	GRB7	GRB7	chr17	+	39742252	39738133	39740181	0.6339285714285714	1.0	-0.3660714285714286	112.0	42.0	2	1
GRB7|chr17:39745788-39746109,39746000-39746109|+	GRB7	GRB7	chr17	+	39746109	39745788	39746000	0.6339285714285714	0.0	0.6339285714285714	112.0	42.0	1	4
PHB|chr17:49414835-49413291,49414242-49413291|-	PHB	PHB	chr17	-	49413291	49414835	49414242	0.8746167500403421	0.6259192054245057	0.24869754461583637	12394.0	10471.0	2	1
PGM1|chr1:63593734-63629425,63623760-63629425|+	PGM1	PGM1	chr1	+	63629425	63593734	63623760	0.9888077102440541	0.9744245524296675	0.014383157814386593	6433.0	3910.0	1	1
TMEM259|chr19:1011367-1010895,1011096-1010895|-	TMEM259	TMEM259	chr19	-	1010895	1011367	1011096	0.052132096348625416	0.03754364024803293	0.014588456100592485	70494.0	38382.0	1	1
RHNO1|chr12:2876515-2887911,2887111-2887911|+	RHNO1	RHNO1	chr12	+	2887911	2876515	2887111	0.2857142857142857	0.25225225225225223	0.03346203346203347	245.0	111.0	1	1
GTF2H2|chr5:70441518-70445483,70444605-70445483|+	GTF2H2	GTF2H2	chr5	+	70445483	70441518	70444605	1.0	1.0	0.0	61.0	75.0	2	4
GTF2H2|chr5:70444605-70447234,70445522-70447234|+	GTF2H2	GTF2H2	chr5	+	70447234	70444605	70445522	0.0	0.0	0.0	61.0	75.0	1	6
C1orf43|chr1:154212458-154207648,154212320-154207648|-	C1orf43	C1orf43	chr1	-	154207648	154212458	154212320	0.09433051869722557	0.07963185274109644	0.014698665956129134	12435.0	7497.0	1	5
C1orf43|chr1:154214457-154212624,154213893-154212624|-	C1orf43	C1orf43	chr1	-	154212624	154214457	154213893	0.3647026164202929	0.3448362404316727	0.019866375988620177	14409.0	7969.0	3	5
C1orf43|chr1:154220342-154214574,154219836-154214574|-	C1orf43	C1orf43	chr1	-	154214574	154220342	154219836	0.3821222846831841	0.3292759442841009	0.0528463403990832	14409.0	7969.0	3	5
C1orf43|chr1:154220419-154219937,154220342-154219937|-	C1orf43	C1orf43	chr1	-	154219937	154220419	154220342	0.2554195215096035	0.31412535079513565	-0.05870582928553214	8903.0	5345.0	1	4
ATP7B|chr13:51950007-51946478,51949662-51946478|-	ATP7B	ATP7B	chr13	-	51946478	51950007	51949662	0.032465081162702907	0.0	0.032465081162702907	2649.0	1376.0	1	4
ATP7B|chr13:51964872-51957607,51958311-51957607|-	ATP7B	ATP7B	chr13	-	51957607	51964872	51958311	0.09761634506242906	0.0	0.09761634506242906	881.0	816.0	1	3
ATP7B|chr13:51964872-51958544,51960148-51958544|-	ATP7B	ATP7B	chr13	-	51958544	51964872	51960148	0.4742138364779874	0.46568627450980393	0.008527561968183495	795.0	816.0	1	2
ZMAT5|chr22:29766949-29748571,29754749-29748571|-	ZMAT5	ZMAT5	chr22	-	29748571	29766949	29754749	0.3267223382045929	0.28627450980392155	0.04044782840067135	958.0	255.0	1	1
ABHD16A|chr6:31703150-31701028,31701274-31701028|-	ABHD16A	ABHD16A	chr6	-	31701028	31703150	31701274	0.18882978723404256	0.6417910447761194	-0.45296125754207683	376.0	201.0	1	2
ASCC1|chr10:72133057-72097450,72102334-72097450|-	ASCC1	ASCC1	chr10	-	72097450	72133057	72102334	0.1796759941089838	0.24433656957928804	-0.06466057547030424	1358.0	618.0	3	9
ASCC1|chr10:72161538-72133181,72152869-72133181|-	ASCC1	ASCC1	chr10	-	72133181	72161538	72152869	0.08392327015300297	0.06583317054112131	0.018090099611881655	8758.0	5119.0	7	25
ASCC1|chr10:72210732-72203524,72204422-72203524|-	ASCC1	ASCC1	chr10	-	72203524	72210732	72204422	0.9719113952957296	0.9705020511818715	0.0014093441138580687	8758.0	5119.0	31	1
ASCC1|chr10:72213187-72210831,72212188-72210831|-	ASCC1	ASCC1	chr10	-	72210831	72213187	72212188	0.9518154829869834	0.939050595819496	0.01276488716748736	8758.0	5119.0	27	5
ASCC1|chr10:72216821-72213331,72215777-72213331|-	ASCC1	ASCC1	chr10	-	72213331	72216821	72215777	0.5456475583864119	0.1746031746031746	0.3710443837832373	471.0	315.0	4	5
ODF2L|chr1:86358787-86354859,86355345-86354859|-	ODF2L	ODF2L	chr1	-	86354859	86358787	86355345	0.8210526315789474	0.13093858632676708	0.6901140452521803	760.0	863.0	2	1
ODF2L|chr1:86371018-86360536,86368636-86360536|-	ODF2L	ODF2L	chr1	-	86360536	86371018	86368636	0.795611125287063	1.0	-0.20438887471293699	3919.0	2637.0	7	2
ODF2L|chr1:86386915-86384801,86385458-86384801|-	ODF2L	ODF2L	chr1	-	86384801	86386915	86385458	0.09926001531002807	0.040197193780811526	0.05906282152921654	3919.0	2637.0	1	8
ODF2L|chr1:86396033-86387086,86395945-86387086|-	ODF2L	ODF2L	chr1	-	86387086	86396033	86395945	0.9431851633794525	0.9734546833522942	-0.030269519972841774	3397.0	2637.0	6	1
OSBPL2|chr20:62256221-62263616,62260125-62263616|+	OSBPL2	OSBPL2	chr20	+	62263616	62256221	62260125	0.006823821339950372	0.0	0.006823821339950372	8060.0	5119.0	1	3
OSBPL2|chr20:62263691-62272125,62264718-62272125|+	OSBPL2	OSBPL2	chr20	+	62272125	62263691	62264718	0.9411910669975186	0.9609298691150615	-0.019738802117542864	8060.0	5119.0	2	2
OSBPL2|chr20:62286711-62291703,62289330-62291703|+	OSBPL2	OSBPL2	chr20	+	62291703	62286711	62289330	0.006823821339950372	0.0	0.006823821339950372	8060.0	5119.0	1	3
KCTD10|chr12:109469515-109458078,109460636-109458078|-	KCTD10	KCTD10	chr12	-	109458078	109469515	109460636	0.08128834355828221	0.0848381601362862	-0.003549816578003989	4564.0	2935.0	1	3
KCTD10|chr12:109477260-109460805,109469515-109460805|-	KCTD10	KCTD10	chr12	-	109460805	109477260	109469515	0.0	0.0	0.0	7894.0	4790.0	1	3
ORC6|chr16:46689770-46690991,46689829-46690991|+	ORC6	ORC6	chr16	+	46690991	46689770	46689829	0.9036889332003988	0.929209394641085	-0.025520461440686204	5015.0	3023.0	1	1
GNMT|chr6:42962878-42963328,42963214-42963328|+	GNMT	GNMT	chr6	+	42963328	42962878	42963214	0.0	0.0	0.0	72.0	36.0	1	2
BBS9|chr7:33130041-33152701,33146364-33152701|+	BBS9	BBS9	chr7	+	33152701	33130041	33146364	0.07028112449799197	0.06501831501831502	0.005262809479676944	1992.0	1092.0	2	13
BBS9|chr7:33130041-33177478,33155702-33177478|+	BBS9	BBS9	chr7	+	33177478	33130041	33155702	0.0	0.06809701492537314	-0.06809701492537314	1992.0	1072.0	1	13
BBS9|chr7:33344634-33349068,33346370-33349068|+	BBS9	BBS9	chr7	+	33349068	33344634	33346370	0.9407630522088354	1.0	-0.05923694779116462	1992.0	1165.0	15	1
BBS9|chr7:33349170-33352859,33351323-33352859|+	BBS9	BBS9	chr7	+	33352859	33349170	33351323	0.0	0.0	0.0	1208.0	756.0	1	13
BBS9|chr7:33349170-33357855,33352873-33357855|+	BBS9	BBS9	chr7	+	33357855	33349170	33352873	0.2281150159744409	0.1534154535274356	0.07469956244700529	1565.0	893.0	1	14
BBS9|chr7:33388144-33533954,33505645-33533954|+	BBS9	BBS9	chr7	+	33533954	33388144	33505645	0.0	0.07982832618025751	-0.07982832618025751	1992.0	1165.0	1	15
BBS9|chr7:33534176-33604865,33564858-33604865|+	BBS9	BBS9	chr7	+	33604865	33534176	33564858	1.0	1.0	0.0	1881.0	1165.0	14	1
HLA-F|chr6_GL000252v2_alt:987522-988521,988380-988521|+	HLA-F	HLA-F	chr6_GL000252v2_alt	+	988521	987522	988380	0.0	0.0	0.0	44.0	24.0	1	2
ENTPD1|chr10:95711993-95823237,95756255-95823237|+	ENTPD1	ENTPD1	chr10	+	95823237	95711993	95756255	1.0	1.0	0.0	6083.0	4235.0	1	4
ENTPD1|chr10:95823364-95844476,95842494-95844476|+	ENTPD1	ENTPD1	chr10	+	95844476	95823364	95842494	0.0	0.0	0.0	6083.0	4235.0	1	7
ENTPD1|chr10:95755766-95839691,95823364-95839691|+	ENTPD1	ENTPD1	chr10	+	95839691	95755766	95823364	0.0	0.0	0.0	6083.0	4235.0	1	6
DDR1|chr6:30894671-30896621,30895514-30896621|+	DDR1	DDR1	chr6	+	30896621	30894671	30895514	0.4385026737967914	1.0	-0.5614973262032086	748.0	204.0	4	3
DDR1|chr6:30894671-30897014,30896865-30897014|+	DDR1	DDR1	chr6	+	30897014	30894671	30896865	0.0	0.0	0.0	748.0	204.0	2	7
CELF2|chr10:10682494-10919964,10846156-10919964|+	CELF2	CELF2	chr10	+	10919964	10682494	10846156	0.0	0.0	0.0	2428.0	1961.0	4	4
CELF2|chr10:10682494-10846063,10798817-10846063|+	CELF2	CELF2	chr10	+	10846063	10682494	10798817	0.0	0.0	0.0	1958.0	1470.0	2	1
CELF2|chr10:11314258-11321207,11320898-11321207|+	CELF2	CELF2	chr10	+	11321207	11314258	11320898	1.0	1.0	0.0	16159.0	12279.0	11	2
ACHE|chr7:100893165-100891338,100892334-100891338|-	ACHE	ACHE	chr7	-	100891338	100893165	100892334	0.0	0.0	0.0	50.0	56.0	2	8
TAF15|chr17:35820239-35820332,35820248-35820332|+	TAF15	TAF15	chr17	+	35820332	35820239	35820248	0.2646313237077042	0.2087109032446653	0.05592042046303891	9073.0	6842.0	1	1
PIP4K2C|chr12:57595222-57599065,57596031-57599065|+	PIP4K2C	PIP4K2C	chr12	+	57599065	57595222	57596031	0.11013354281225451	0.09854198089492207	0.011591561917332446	6365.0	3978.0	1	3
EHMT1|chr9:137619049-137716626,137711030-137716626|+	EHMT1	EHMT1	chr9	+	137716626	137619049	137711030	0.029617995175856848	0.0351216814159292	-0.005503686240072355	17827.0	10848.0	2	4
VASH2|chr1:212950740-212961166,212951818-212961166|+	VASH2	VASH2	chr1	+	212961166	212950740	212951818	0.4551804423748545	0.46742209631728043	-0.012241653942425934	859.0	706.0	1	3
VASH2|chr1:212961254-212972580,212966345-212972580|+	VASH2	VASH2	chr1	+	212972580	212961254	212966345	0.0	0.16997167138810199	-0.16997167138810199	859.0	706.0	1	3
BCAP29|chr7:107580301-107583882,107580864-107583882|+	BCAP29	BCAP29	chr7	+	107583882	107580301	107580864	0.024273139503867697	0.060755336617405585	-0.03648219711353789	3749.0	3045.0	6	17
BCAP29|chr7:107583982-107595867,107594105-107595867|+	BCAP29	BCAP29	chr7	+	107595867	107583982	107594105	0.034388646288209604	0.02004008016032064	0.014348566127888963	3664.0	2994.0	2	16
BCAP29|chr7:107594057-107600397,107600302-107600397|+	BCAP29	BCAP29	chr7	+	107600397	107594057	107600302	0.0	0.0	0.0	154.0	180.0	1	2
BCAP29|chr7:107596002-107613332,107600529-107613332|+	BCAP29	BCAP29	chr7	+	107613332	107596002	107600529	0.0	0.0	0.0	70.0	49.0	1	1
BCAP29|chr7:107600505-107618328,107616389-107618328|+	BCAP29	BCAP29	chr7	+	107618328	107600505	107616389	0.0	0.0	0.0	553.0	273.0	1	3
SENP1|chr12:48096343-48088960,48089163-48088960|-	SENP1	SENP1	chr12	-	48088960	48096343	48089163	0.6913679959616356	0.758185593355694	-0.06681759739405846	9905.0	6261.0	2	2
SENP1|chr12:48106028-48101516,48105402-48101516|-	SENP1	SENP1	chr12	-	48101516	48106028	48105402	0.44174579985390794	0.5761478163493841	-0.13440201649547612	5476.0	3572.0	1	2
SUN1|chr7:815603-832505,823061-832505|+	SUN1	SUN1	chr7	+	832505	815603	823061	1.0	1.0	0.0	70.0	30.0	1	1
SUN1|chr7:816673-838798,832601-838798|+	SUN1	SUN1	chr7	+	838798	816673	832601	0.27498293848103733	0.2791258102044208	-0.004142871723383457	20514.0	12034.0	28	43
SUN1|chr7:843520-851384,850033-851384|+	SUN1	SUN1	chr7	+	851384	843520	850033	0.2412280701754386	0.11950361539964822	0.12172445477579037	17328.0	10234.0	14	32
SUN1|chr7:842130-851950,851482-851950|+	SUN1	SUN1	chr7	+	851950	842130	851482	0.0025884812584001196	0.0	0.0025884812584001196	20089.0	11671.0	1	59
SUN1|chr7:853585-854920,853618-854920|+	SUN1	SUN1	chr7	+	854920	853585	853618	0.047959633566844656	0.06224933155080214	-0.014289697983957482	20413.0	11968.0	8	64
SUN1|chr7:855006-856358,855191-856358|+	SUN1	SUN1	chr7	+	856358	855006	855191	1.0	1.0	0.0	20413.0	11968.0	71	1
SUN1|chr7:869516-873215,872562-873215|+	SUN1	SUN1	chr7	+	873215	869516	872562	0.0	0.0	0.0	20222.0	11824.0	12	58
ADAL|chr15:43330718-43331900,43330859-43331900|+	ADAL	ADAL	chr15	+	43331900	43330718	43330859	0.0	0.0	0.0	3254.0	2285.0	1	4
ADAL|chr15:43345980-43348907,43347096-43348907|+	ADAL	ADAL	chr15	+	43348907	43345980	43347096	0.33712354025814384	0.2687089715536105	0.06841456870453333	3254.0	2285.0	2	3
KMT5A|chr12:123384208-123390630,123389554-123390630|+	KMT5A	KMT5A	chr12	+	123390630	123384208	123389554	0.2105911330049261	0.049247606019151846	0.16134352698577425	5684.0	4386.0	1	4
KMT5A|chr12:123390786-123395047,123391430-123395047|+	KMT5A	KMT5A	chr12	+	123395047	123390786	123391430	0.9901413931768064	0.9866978249146144	0.003443568262191943	7709.0	5563.0	7	1
KMT5A|chr12:123403632-123404884,123404751-123404884|+	KMT5A	KMT5A	chr12	+	123404884	123403632	123404751	1.0	0.9351069566780514	0.06489304332194856	7709.0	5563.0	7	1
ZBTB40|chr1:22452004-22489880,22452946-22489880|+	ZBTB40	ZBTB40	chr1	+	22489880	22452004	22452946	0.6932650509140713	0.7261402648357038	-0.03287521392163251	16793.0	10195.0	2	1
ZBTB40|chr1:22491533-22506049,22502441-22506049|+	ZBTB40	ZBTB40	chr1	+	22506049	22491533	22502441	0.056571190376942776	0.0	0.056571190376942776	16793.0	10195.0	1	2
TUBB|chr6:30720563-30722537,30721995-30722537|+	TUBB	TUBB	chr6	+	30722537	30720563	30721995	0.9986340163251708	1.0	-0.0013659836748292076	30015.0	17986.0	3	1
TUBB|chr6:30720540-30722918,30722645-30722918|+	TUBB	TUBB	chr6	+	30722918	30720540	30722645	0.11833750800955321	0.1739507299270073	-0.05561322191745409	34334.0	21920.0	1	6
TUBB|chr6_GL000253v2_alt:2030791-2033169,2032896-2033169|+	TUBB	TUBB	chr6_GL000253v2_alt	+	2033169	2030791	2032896	0.11849803522049192	0.16230319388214126	-0.04380515866164934	34355.0	22230.0	1	6
TUBB|chr6_GL000255v2_alt:1975652-1978030,1977757-1978030|+	TUBB	TUBB	chr6_GL000255v2_alt	+	1978030	1975652	1977757	0.13138620399831902	0.16434230644488718	-0.03295610244656816	33314.0	21583.0	1	6
CALCOCO1|chr12:53719739-53716047,53716260-53716047|-	CALCOCO1	CALCOCO1	chr12	-	53716047	53719739	53716260	0.0	0.0	0.0	4275.0	3248.0	1	2
CALCOCO1|chr12:53725087-53723783,53724645-53723783|-	CALCOCO1	CALCOCO1	chr12	-	53723783	53725087	53724645	0.4727485380116959	0.28848522167487683	0.18426331633681908	4275.0	3248.0	1	1
MARCHF6|chr5:10353917-10386994,10381943-10386994|+	MARCHF6	MARCHF6	chr5	+	10386994	10353917	10381943	0.014019601479846823	0.02966357168696491	-0.015643970207118087	15407.0	8293.0	1	1
BASP1|chr5:17216897-17275208,17217810-17275208|+	BASP1	BASP1	chr5	+	17275208	17216897	17217810	0.0	0.3824451410658307	-0.3824451410658307	455.0	319.0	1	1
PCGF3|chr4:731110-733672,732498-733672|+	PCGF3	PCGF3	chr4	+	733672	731110	732498	0.5353628023352794	0.5515067456815029	-0.016143943346223488	11990.0	7931.0	1	1
CNKSR1|chr1:26183414-26183729,26183435-26183729|+	CNKSR1	CNKSR1	chr1	+	26183729	26183414	26183435	0.0	0.0	0.0	299.0	194.0	2	1
LPGAT1|chr1:211830573-211829323,211829450-211829323|-	LPGAT1	LPGAT1	chr1	-	211829323	211830573	211829450	0.9697818691214729	0.9539390088945362	0.015842860226936706	4997.0	3148.0	1	1
SEC16A|chr9:136446855-136443900,136445052-136443900|-	SEC16A	SEC16A	chr9	-	136443900	136446855	136445052	0.5689341068976148	0.6376611190676083	-0.06872701216999344	35679.0	20249.0	1	1
SEC16A|chr9:136483510-136477684,136478709-136477684|-	SEC16A	SEC16A	chr9	-	136477684	136483510	136478709	0.5689341068976148	0.6376611190676083	-0.06872701216999344	35679.0	20249.0	1	1
IKBKB|chr8:42271469-42288634,42272205-42288634|+	IKBKB	IKBKB	chr8	+	42288634	42271469	42272205	0.08495238095238095	0.6884544899205864	-0.6035021089682056	2625.0	1637.0	1	4
IKBKB|chr8:42272205-42290156,42288728-42290156|+	IKBKB	IKBKB	chr8	+	42290156	42272205	42288728	0.4399402602944314	0.34362469927826783	0.09631556101616356	4687.0	2494.0	1	5
IKBKB|chr8:42293512-42305187,42293568-42305187|+	IKBKB	IKBKB	chr8	+	42305187	42293512	42293568	0.9532750160017068	1.0	-0.04672498399829317	4687.0	2494.0	5	1
IKBKB|chr8:42319421-42320735,42319646-42320735|+	IKBKB	IKBKB	chr8	+	42320735	42319421	42319646	0.03349690633667591	0.04490777866880513	-0.011410872332129222	4687.0	2494.0	1	5
PSME3|chr17:42833673-42834344,42834256-42834344|+	PSME3	PSME3	chr17	+	42834344	42833673	42834256	0.8730293009305545	0.8962868117797695	-0.023257510849215013	13003.0	9372.0	3	1
PSME3|chr17:42837697-42838731,42838205-42838731|+	PSME3	PSME3	chr17	+	42838731	42837697	42838205	0.15286398297570492	0.14520547945205478	0.007658503523650134	16917.0	13140.0	1	3
FIGNL1|chr7:50450301-50447297,50447968-50447297|-	FIGNL1	FIGNL1	chr7	-	50447297	50450301	50447968	0.0	0.0	0.0	2567.0	2506.0	1	6
FIGNL1|chr7:50450301-50448289,50449118-50448289|-	FIGNL1	FIGNL1	chr7	-	50448289	50450301	50449118	0.2687427912341407	0.306948109058927	-0.03820531782478631	2601.0	2274.0	3	3
CIB2|chr15:78131165-78109382,78111165-78109382|-	CIB2	CIB2	chr15	-	78109382	78131165	78111165	0.043813192103996146	0.20702634880803011	-0.16321315670403397	2077.0	797.0	1	2
CIB2|chr15:78131165-78111276,78123705-78111276|-	CIB2	CIB2	chr15	-	78111276	78131165	78123705	0.14350453172205438	0.12025316455696203	0.02325136716509235	1986.0	632.0	1	1
AAGAB|chr15:67255137-67236820,67254414-67236820|-	AAGAB	AAGAB	chr15	-	67236820	67255137	67254414	0.08883994126284875	0.15270935960591134	-0.06386941834306259	1362.0	812.0	1	1
ASAP1|chr8:130112094-130079971,130091973-130079971|-	ASAP1	ASAP1	chr8	-	130079971	130112094	130091973	0.056760813207804614	0.1536871582877717	-0.0969263450799671	21987.0	14998.0	2	3
ASAP1|chr8:130167536-130159964,130160785-130159964|-	ASAP1	ASAP1	chr8	-	130159964	130167536	130160785	0.9433756310547141	0.9244565942125617	0.01891903684215246	21987.0	14998.0	3	2
ASAP1|chr8:130401885-130358143,130361670-130358143|-	ASAP1	ASAP1	chr8	-	130358143	130401885	130361670	0.09628416791740574	0.20989465262034937	-0.11361048470294363	21987.0	14998.0	4	1
GPSM1|chr9:136349763-136355690,136355022-136355690|+	GPSM1	GPSM1	chr9	+	136355690	136349763	136355022	0.9860819617806252	0.9896675651392632	-0.003585603358638001	9053.0	4452.0	1	1
PACSIN2|chr22:42879048-42876333,42876888-42876333|-	PACSIN2	PACSIN2	chr22	-	42876333	42879048	42876888	0.01523275651961979	0.020074349442379184	-0.004841592922759394	8206.0	5380.0	6	4
PACSIN2|chr22:43015021-42893613,42912021-42893613|-	PACSIN2	PACSIN2	chr22	-	42893613	43015021	42912021	0.007921033390202292	0.009479553903345725	-0.001558520513143433	8206.0	5380.0	1	9
PACSIN2|chr22:43015021-42912157,42946897-42912157|-	PACSIN2	PACSIN2	chr22	-	42912157	43015021	42946897	1.0	0.9863429438543247	0.01365705614567525	8141.0	5272.0	3	1
ACSL4|chrX:109696144-109683666,109685427-109683666|-	ACSL4	ACSL4	chrX	-	109683666	109696144	109685427	1.0	0.0	1.0	662.0	116.0	1	1
TUBB|chr6_GL000252v2_alt:1976390-1978768,1978495-1978768|+	TUBB	TUBB	chr6_GL000252v2_alt	+	1978768	1976390	1978495	0.1307213788380322	0.16687629143832539	-0.03615491260029319	35044.0	22262.0	1	6
GSN|chr9:121265754-121281470,121281223-121281470|+	GSN	GSN	chr9	+	121281470	121265754	121281223	0.0	0.0	0.0	688.0	164.0	1	3
GSN|chr9:121281562-121301971,121282550-121301971|+	GSN	GSN	chr9	+	121301971	121281562	121282550	0.4961636828644501	1.0	-0.5038363171355499	1173.0	376.0	2	2
GSN|chr9:121281562-121302911,121302167-121302911|+	GSN	GSN	chr9	+	121302911	121281562	121302167	0.0	0.0	0.0	7400.0	4093.0	1	35
SRRM1|chr1:24643347-24645984,24643732-24645984|+	SRRM1	SRRM1	chr1	+	24645984	24643347	24643732	0.9842917997870074	0.9901379808007698	-0.0058461810137623305	48828.0	45731.0	43	5
SRRM1|chr1:24646789-24648859,24647208-24648859|+	SRRM1	SRRM1	chr1	+	24648859	24646789	24647208	0.945363929532795	0.8854095403943031	0.05995438913849194	37521.0	32158.0	20	6
SRRM1|chr1:24653032-24654855,24654343-24654855|+	SRRM1	SRRM1	chr1	+	24654855	24653032	24654343	0.9477963463586466	0.9146530799676368	0.03314326639100984	48828.0	45731.0	37	11
SRRM1|chr1:24655123-24660719,24655690-24660719|+	SRRM1	SRRM1	chr1	+	24660719	24655123	24655690	0.961978488730561	0.933560892356455	0.028417596374106013	14597.0	16406.0	16	3
SRRM1|chr1:24662804-24666815,24663224-24666815|+	SRRM1	SRRM1	chr1	+	24666815	24662804	24663224	0.48117883181780946	0.44055454724366405	0.04062428457414541	48828.0	45731.0	16	32
RAPGEF2|chr4:159243791-159304342,159268215-159304342|+	RAPGEF2	RAPGEF2	chr4	+	159304342	159243791	159268215	0.7199627083090548	0.702486144101346	0.017476564207708822	51486.0	31575.0	3	3
RAPGEF2|chr4:159350289-159352685,159351181-159352685|+	RAPGEF2	RAPGEF2	chr4	+	159352685	159350289	159351181	0.6573482428115016	0.6777824679893063	-0.020434225177804688	22536.0	14214.0	3	1
ST7|chr7:116953691-117099762,117098815-117099762|+	ST7	ST7	chr7	+	117099762	116953691	117098815	0.8530950305143854	0.9416543574593796	-0.08855932694499424	2294.0	1354.0	7	2
ST7|chr7:117131960-117136081,117134192-117136081|+	ST7	ST7	chr7	+	117136081	117131960	117134192	0.4396887159533074	0.5376166941241076	-0.09792797817080023	2827.0	1821.0	7	8
ST7|chr7:117189393-117190834,117190268-117190834|+	ST7	ST7	chr7	+	117190834	117189393	117190268	0.8719490626105412	0.9192751235584844	-0.04732606094794323	2827.0	1821.0	11	4
ST7|chr7:117209922-117219084,117209937-117219084|+	ST7	ST7	chr7	+	117219084	117209922	117209937	0.0	0.0	0.0	2827.0	1821.0	1	14
SEPTIN9|chr17:77402703-77482144,77475903-77482144|+	SEPTIN9	SEPTIN9	chr17	+	77482144	77402703	77475903	1.0	0.9239504473503097	0.07604955264969027	5707.0	2906.0	5	1
ATXN2L|chr16:28836122-28836751,28836176-28836751|+	ATXN2L	ATXN2L	chr16	+	28836751	28836122	28836176	0.6890003582945181	0.6261045655375552	0.06289579275696289	8373.0	5432.0	1	1
SIN3A|chr15:75455635-75430408,75451360-75430408|-	SIN3A	SIN3A	chr15	-	75430408	75455635	75451360	0.7115459501557633	1.0	-0.2884540498442367	10272.0	9340.0	1	1
SIRT3|chr11:224078-216718,218778-216718|-	SIRT3	SIRT3	chr11	-	216718	224078	218778	0.07768595041322314	0.0	0.07768595041322314	605.0	381.0	2	9
SIRT3|chr11:236048-233215,233343-233215|-	SIRT3	SIRT3	chr11	-	233215	236048	233343	0.0	0.0	0.0	2981.0	2097.0	1	29
SIRT3|chr11:236691-233534,236048-233534|-	SIRT3	SIRT3	chr11	-	233534	236691	236048	0.0	0.0	0.0	2750.0	1709.0	2	7
KDM4C|chr9:6720997-6792972,6758203-6792972|+	KDM4C	KDM4C	chr9	+	6792972	6720997	6758203	0.0	0.0	0.0	1138.0	693.0	1	15
KDM4C|chr9:6793132-6814631,6805774-6814631|+	KDM4C	KDM4C	chr9	+	6814631	6793132	6805774	0.0	0.0	0.0	1138.0	693.0	1	15
KDM4C|chr9:6981118-6984166,6982765-6984166|+	KDM4C	KDM4C	chr9	+	6984166	6981118	6982765	0.6994727592267135	1.0	-0.3005272407732865	1138.0	693.0	9	6
KDM4C|chr9:6986553-7011698,6990524-7011698|+	KDM4C	KDM4C	chr9	+	7011698	6986553	6990524	0.0	0.0	0.0	1138.0	693.0	1	14
STPG1|chr1:24401319-24384003,24391561-24384003|-	STPG1	STPG1	chr1	-	24384003	24401319	24391561	0.2717678100263852	0.17376237623762375	0.09800543378876148	3032.0	2020.0	1	3
STPG1|chr1:24401319-24391679,24391924-24391679|-	STPG1	STPG1	chr1	-	24391679	24401319	24391924	0.5797101449275363	0.6536848412222888	-0.0739746962947525	2208.0	1669.0	2	1
STPG1|chr1:24414911-24401456,24413674-24401456|-	STPG1	STPG1	chr1	-	24401456	24414911	24413674	0.07189973614775726	0.0	0.07189973614775726	3032.0	2020.0	1	3
COX18|chr4:73069317-73065413,73068029-73065413|-	COX18	COX18	chr4	-	73065413	73069317	73068029	0.05975941016686069	0.2222222222222222	-0.1624628120553615	2577.0	1422.0	1	3
NIPAL3|chr1:24413774-24419291,24416299-24419291|+	NIPAL3	NIPAL3	chr1	+	24419291	24413774	24416299	0.5474452554744526	0.6636363636363637	-0.11619110816191114	274.0	220.0	1	3
NIPAL3|chr1:24419640-24449481,24445244-24449481|+	NIPAL3	NIPAL3	chr1	+	24449481	24419640	24445244	0.0	0.0	0.0	5179.0	3329.0	2	17
NIPAL3|chr1:24449626-24456138,24453504-24456138|+	NIPAL3	NIPAL3	chr1	+	24456138	24449626	24453504	0.0	0.0	0.0	5141.0	3292.0	1	15
NIPAL3|chr1:24453504-24458888,24456273-24458888|+	NIPAL3	NIPAL3	chr1	+	24458888	24453504	24456273	0.0	0.0	0.0	5141.0	3292.0	1	15
NIPAL3|chr1:24453504-24464026,24460544-24464026|+	NIPAL3	NIPAL3	chr1	+	24464026	24453504	24460544	0.0	0.0	0.0	5141.0	3292.0	1	16
RCAN3AS|chr1:24502348-24496596,24499653-24496596|-	RCAN3AS	RCAN3AS	chr1	-	24496596	24502348	24499653	0.140625	0.0	0.140625	64.0	22.0	1	3
WDSUB1|chr2:159256196-159236190,159248372-159236190|-	WDSUB1	WDSUB1	chr2	-	159236190	159256196	159248372	0.13437703848662752	0.06025369978858351	0.07412333869804401	1533.0	946.0	1	9
WDSUB1|chr2:159279761-159256375,159257758-159256375|-	WDSUB1	WDSUB1	chr2	-	159256375	159279761	159257758	0.11935730680948738	0.09832134292565947	0.021035963883827904	1307.0	834.0	1	8
WDSUB1|chr2:159275546-159259843,159271702-159259843|-	WDSUB1	WDSUB1	chr2	-	159259843	159275546	159271702	0.18071242397914858	0.3776595744680851	-0.19694715048893655	1151.0	752.0	1	7
WDSUB1|chr2:159286583-159279945,159282672-159279945|-	WDSUB1	WDSUB1	chr2	-	159279945	159286583	159282672	0.0	0.0	0.0	1533.0	946.0	1	9
WDSUB1|chr2:159286583-159283093,159286360-159283093|-	WDSUB1	WDSUB1	chr2	-	159283093	159286583	159286360	0.9085768143261075	1.0	-0.09142318567389252	1061.0	627.0	5	1
IP6K2|chr3:48695090-48694240,48694459-48694240|-	IP6K2	IP6K2	chr3	-	48694240	48695090	48694459	0.8320413436692506	0.6261467889908257	0.205894554678425	1161.0	436.0	2	2
NUDT1|chr7:2242256-2244563,2243048-2244563|+	NUDT1	NUDT1	chr7	+	2244563	2242256	2243048	0.6624525916561315	0.8482428115015974	-0.18579021984546595	791.0	626.0	2	2
NUDT1|chr7:2244726-2249857,2249692-2249857|+	NUDT1	NUDT1	chr7	+	2249857	2244726	2249692	0.9219532554257095	0.9439252336448598	-0.021971978219150312	2396.0	1391.0	9	1
NUDT1|chr7:2250002-2250829,2250735-2250829|+	NUDT1	NUDT1	chr7	+	2250829	2250002	2250735	1.0	1.0	0.0	2396.0	1391.0	8	2
NUDT1|chr7:2242256-2242925,2242292-2242925|+	NUDT1	NUDT1	chr7	+	2242925	2242256	2242292	0.7750325097529259	0.6512345679012346	0.12379794185169135	1538.0	648.0	2	2
ATRIP|chr3:48446799-48450037,48447522-48450037|+	ATRIP	ATRIP	chr3	+	48450037	48446799	48447522	0.0	0.0	0.0	253.0	66.0	1	1
ATRIP|chr3:48450170-48451729,48450575-48451729|+	ATRIP	ATRIP	chr3	+	48451729	48450170	48450575	1.0	1.0	0.0	2100.0	1231.0	3	1
ATRIP|chr3:48464132-48464831,48464662-48464831|+	ATRIP	ATRIP	chr3	+	48464831	48464132	48464662	0.24523809523809523	0.05117790414297319	0.19406019109512204	2100.0	1231.0	1	3
ACTN1|chr14:68878989-68877240,68878458-68877240|-	ACTN1	ACTN1	chr14	-	68877240	68878989	68878458	0.913038368881838	0.8611564691192009	0.05188189976263713	34038.0	20822.0	1	2
ACTN1|chr14:68879962-68878523,68878989-68878523|-	ACTN1	ACTN1	chr14	-	68878523	68879962	68878989	0.43817567567567567	0.16879972327914217	0.2693759523965335	2960.0	2891.0	1	1
POGLUT2|chr13:102793341-102791430,102791994-102791430|-	POGLUT2	POGLUT2	chr13	-	102791430	102793341	102791994	1.0	1.0	0.0	746.0	491.0	1	1
COX4I1|chr16:85805104-85805733,85805153-85805733|+	COX4I1	COX4I1	chr16	+	85805733	85805104	85805153	0.9741701534170153	0.9694000184894148	0.004770134927600478	17925.0	10817.0	5	1
ST3GAL3|chr1:43736380-43792102,43736425-43792102|+	ST3GAL3	ST3GAL3	chr1	+	43792102	43736380	43736425	1.0	0.9539325842696629	0.046067415730337125	1399.0	890.0	14	3
ST3GAL3|chr1:43736380-43814891,43792149-43814891|+	ST3GAL3	ST3GAL3	chr1	+	43814891	43736380	43792149	0.12943372744243933	0.0	0.12943372744243933	1607.0	890.0	8	17
ST3GAL3|chr1:43736380-43838219,43824892-43838219|+	ST3GAL3	ST3GAL3	chr1	+	43838219	43736380	43824892	0.0	0.0	0.0	319.0	188.0	1	3
ST3GAL3|chr1:43894477-43920404,43899727-43920404|+	ST3GAL3	ST3GAL3	chr1	+	43920404	43894477	43899727	0.0	0.0	0.0	1507.0	851.0	1	13
LIMCH1|chr4:41606004-41613466,41613098-41613466|+	LIMCH1	LIMCH1	chr4	+	41613466	41606004	41613098	0.8922040423484119	1.0	-0.10779595765158811	2078.0	1327.0	13	6
LIMCH1|chr4:41619440-41638932,41633808-41638932|+	LIMCH1	LIMCH1	chr4	+	41638932	41619440	41633808	1.0	1.0	0.0	1483.0	1327.0	12	1
LIMCH1|chr4:41619440-41644500,41638967-41644500|+	LIMCH1	LIMCH1	chr4	+	41644500	41619440	41638967	0.2863330125120308	0.0	0.2863330125120308	2078.0	1327.0	6	13
LIMCH1|chr4:41666666-41671554,41670792-41671554|+	LIMCH1	LIMCH1	chr4	+	41671554	41666666	41670792	1.0	1.0	0.0	2078.0	1327.0	16	2
LIMCH1|chr4:41662984-41680006,41676462-41680006|+	LIMCH1	LIMCH1	chr4	+	41680006	41662984	41676462	0.0	0.0	0.0	1944.0	1327.0	1	16
LIMCH1|chr4:41685830-41689527,41687926-41689527|+	LIMCH1	LIMCH1	chr4	+	41689527	41685830	41687926	1.0	1.0	0.0	2078.0	1327.0	10	2
SEPTIN10|chr2:109564366-109546237,109553087-109546237|-	SEPTIN10	SEPTIN10	chr2	-	109546237	109564366	109553087	0.10977153535475315	0.057842148684572374	0.05192938667018077	16589.0	10909.0	3	18
SEPTIN10|chr2:109613798-109567976,109574581-109567976|-	SEPTIN10	SEPTIN10	chr2	-	109567976	109613798	109574581	0.05965502210598418	0.034307735689444493	0.02534728641653969	16059.0	10639.0	3	16
SEPTIN10|chr2:109613798-109574767,109585126-109574767|-	SEPTIN10	SEPTIN10	chr2	-	109574767	109613798	109585126	0.06327985739750445	0.04826060727930827	0.015019250118196187	14586.0	9946.0	3	11
SEPTIN10|chr2:109613798-109593119,109613112-109593119|-	SEPTIN10	SEPTIN10	chr2	-	109593119	109613798	109613112	0.9522075153237985	0.9291687785098834	0.023038736813915106	11257.0	7892.0	9	1
SEPTIN10|chr2:109546050-109544324,109545460-109544324|-	SEPTIN10	SEPTIN10	chr2	-	109544324	109546050	109545460	0.8890701468189234	0.8110749185667753	0.07799522825214811	1839.0	1842.0	9	1
SEPTIN10|chr2:109613798-109585838,109593047-109585838|-	SEPTIN10	SEPTIN10	chr2	-	109585838	109613798	109593047	0.4883951316161902	0.43063457330415755	0.05776055831203264	7066.0	4570.0	3	2
ACYP1|chr14:75069210-75053659,75061684-75053659|-	ACYP1	ACYP1	chr14	-	75053659	75069210	75061684	0.3612565445026178	0.296875	0.0643815445026178	191.0	64.0	1	1
ACYP1|chr14:75069210-75063561,75063954-75063561|-	ACYP1	ACYP1	chr14	-	75063561	75069210	75063954	0.0	0.21767241379310345	-0.21767241379310345	494.0	464.0	1	2
RDX|chr11:110279681-110247833,110253946-110247833|-	RDX	RDX	chr11	-	110247833	110279681	110253946	0.0010265830992003458	0.0010992232155943133	-7.26401163939675e-05	37016.0	27292.0	1	4
RDX|chr11:110272536-110258189,110263960-110258189|-	RDX	RDX	chr11	-	110258189	110272536	110263960	0.0091792656587473	0.015097658397156363	-0.005918392738409063	37040.0	27289.0	1	4
RDX|chr11:110272536-110264234,110264779-110264234|-	RDX	RDX	chr11	-	110264234	110272536	110264779	0.0016893732970027248	0.001004576403616475	0.0006847968933862498	36700.0	26877.0	1	3
CEP57L1|chr6:109095575-109145219,109140675-109145219|+	CEP57L1	CEP57L1	chr6	+	109145219	109095575	109140675	0.5010989010989011	0.0	0.5010989010989011	1820.0	1747.0	5	5
CEP57L1|chr6:109095251-109146758,109145381-109146758|+	CEP57L1	CEP57L1	chr6	+	109146758	109095251	109145381	0.0	0.0	0.0	2430.0	1955.0	1	14
CEP57L1|chr6:109159102-109159269,109159153-109159269|+	CEP57L1	CEP57L1	chr6	+	109159269	109159102	109159153	0.5997383911052976	0.8637015781922525	-0.2639631870869549	3058.0	2091.0	9	7
CEP57L1|chr6:109160716-109162749,109160730-109162749|+	CEP57L1	CEP57L1	chr6	+	109162749	109160716	109160730	0.9154198473282443	1.0	-0.08458015267175567	3275.0	2091.0	16	1
ENTPD6|chr20:25195867-25209849,25207397-25209849|+	ENTPD6	ENTPD6	chr20	+	25209849	25195867	25207397	0.1783132530120482	0.2661309958607256	-0.08781774284867738	7885.0	4107.0	5	19
ENTPD6|chr20:25209925-25213263,25210193-25213263|+	ENTPD6	ENTPD6	chr20	+	25213263	25209925	25210193	0.939990838295923	0.8898847631241997	0.050106075171723274	6549.0	3124.0	19	1
ENTPD6|chr20:25209925-25214867,25213406-25214867|+	ENTPD6	ENTPD6	chr20	+	25214867	25209925	25213406	0.16943563728598604	0.2393474555636718	-0.06991181827768575	7885.0	4107.0	4	20
ENTPD6|chr20:25218614-25222838,25221333-25222838|+	ENTPD6	ENTPD6	chr20	+	25222838	25218614	25221333	0.2663284717818643	0.1585098612125639	0.1078186105693004	7885.0	4107.0	6	18
CAMK2D|chr4:113457335-113454515,113455726-113454515|-	CAMK2D	CAMK2D	chr4	-	113454515	113457335	113455726	0.39414414414414417	0.7079037800687286	-0.3137596359245844	444.0	291.0	14	8
CAMK2D|chr4:113509638-113500511,113502936-113500511|-	CAMK2D	CAMK2D	chr4	-	113500511	113509638	113502936	1.0	1.0	0.0	711.0	331.0	5	23
CAMK2D|chr4:113759320-113661772,113677508-113661772|-	CAMK2D	CAMK2D	chr4	-	113661772	113759320	113677508	1.0	1.0	0.0	711.0	331.0	29	1
TMTC1|chr12:29751666-29633336,29659880-29633336|-	TMTC1	TMTC1	chr12	-	29633336	29751666	29659880	0.0	0.0	0.0	262.0	170.0	2	1
TMTC1|chr12:29784308-29768075,29783450-29768075|-	TMTC1	TMTC1	chr12	-	29768075	29784308	29783450	0.0	0.0	0.0	262.0	170.0	1	2
TXNDC15|chr5:134874483-134887695,134874530-134887695|+	TXNDC15	TXNDC15	chr5	+	134887695	134874483	134874530	0.08058952649733458	0.0	0.08058952649733458	3189.0	2028.0	1	1
ADGRL2|chr1:81761852-81836885,81811923-81836885|+	ADGRL2	ADGRL2	chr1	+	81836885	81761852	81811923	1.0	1.0	0.0	872.0	494.0	4	1
ADGRL2|chr1:81936837-81942969,81942045-81942969|+	ADGRL2	ADGRL2	chr1	+	81942969	81936837	81942045	1.0	0.9075500770416025	0.09244992295839749	1871.0	1298.0	8	7
ADGRL2|chr1:81952142-81955877,81953025-81955877|+	ADGRL2	ADGRL2	chr1	+	81955877	81952142	81953025	0.5916622127204704	0.9075500770416025	-0.31588786432113214	1871.0	1298.0	6	9
ADGRL2|chr1:81979960-81981808,81980839-81981808|+	ADGRL2	ADGRL2	chr1	+	81981808	81979960	81980839	1.0	1.0	0.0	1871.0	1298.0	14	1
DDX31|chr9:132630264-132612255,132618330-132612255|-	DDX31	DDX31	chr9	-	132612255	132630264	132618330	0.20449645826917154	0.09708222811671087	0.10741423015246067	3247.0	1885.0	1	4
DDX31|chr9:132669860-132662695,132663222-132662695|-	DDX31	DDX31	chr9	-	132662695	132669860	132663222	1.0	0.9323958896700919	0.0676041103299081	2974.0	1849.0	5	1
ZBTB44|chr11:130237010-130233382,130234156-130233382|-	ZBTB44	ZBTB44	chr11	-	130233382	130237010	130234156	1.0	0.20672601384767555	0.7932739861523245	303.0	1011.0	2	3
ZBTB44|chr11:130314375-130239896,130260856-130239896|-	ZBTB44	ZBTB44	chr11	-	130239896	130314375	130260856	0.0	0.048091603053435114	-0.048091603053435114	7541.0	5240.0	1	9
PUF60|chr8:143821597-143818534,143820666-143818534|-	PUF60	PUF60	chr8	-	143818534	143821597	143820666	0.3874215671968481	0.4760454167820548	-0.0886238495852067	6853.0	3611.0	5	6
PUF60|chr8:143829280-143821913,143824313-143821913|-	PUF60	PUF60	chr8	-	143821913	143829280	143824313	0.17247920618707135	0.1841595126003877	-0.011680306413316355	6853.0	3611.0	2	9
PUF60|chr8:143829280-143824399,143827385-143824399|-	PUF60	PUF60	chr8	-	143824399	143829280	143827385	0.35165436149849605	0.4559432288586635	-0.10428886736016746	3657.0	1691.0	2	3
SRPK2|chr7:105132791-105118022,105125782-105118022|-	SRPK2	SRPK2	chr7	-	105118022	105132791	105125782	0.1721698113207547	0.0	0.1721698113207547	424.0	1150.0	1	4
SRPK2|chr7:105146631-105145308,105146493-105145308|-	SRPK2	SRPK2	chr7	-	105145308	105146631	105146493	0.0	0.0076789336424224865	-0.0076789336424224865	9154.0	6902.0	1	11
SRPK2|chr7:105388648-105203785,105268806-105203785|-	SRPK2	SRPK2	chr7	-	105203785	105388648	105268806	0.9115140922001311	0.4775427412344248	0.4339713509657063	9154.0	6902.0	3	9
SRPK2|chr7:105388648-105268869,105297421-105268869|-	SRPK2	SRPK2	chr7	-	105268869	105388648	105297421	0.9125766871165644	1.0	-0.08742331288343563	652.0	2929.0	4	1
SRPK2|chr7:105389244-105388702,105388791-105388702|-	SRPK2	SRPK2	chr7	-	105388702	105389244	105388791	0.09855688555766864	0.0	0.09855688555766864	8939.0	6225.0	3	4
SRPK2|chr7:105126993-105125874,105126248-105125874|-	SRPK2	SRPK2	chr7	-	105125874	105126993	105126248	0.28774928774928776	0.06260869565217392	0.22514059209711385	351.0	1150.0	1	3
AGER|chr6_GL000253v2_alt:3487549-3486613,3487228-3486613|-	AGER	AGER	chr6_GL000253v2_alt	-	3486613	3487549	3487228	0.0	0.0	0.0	107.0	49.0	1	8
AGER|chr6_GL000253v2_alt:3488305-3488182,3488257-3488182|-	AGER	AGER	chr6_GL000253v2_alt	-	3488182	3488305	3488257	0.7289719626168224	1.0	-0.2710280373831776	107.0	49.0	8	2
AGER|chr6_GL000254v2_alt:3524587-3523651,3524266-3523651|-	AGER	AGER	chr6_GL000254v2_alt	-	3523651	3524587	3524266	0.0	0.0	0.0	64.0	70.0	1	8
AGER|chr6_GL000254v2_alt:3525343-3525220,3525295-3525220|-	AGER	AGER	chr6_GL000254v2_alt	-	3525220	3525343	3525295	1.0	0.6428571428571429	0.3571428571428571	64.0	70.0	8	2
SFXN2|chr10:102714681-102726612,102724996-102726612|+	SFXN2	SFXN2	chr10	+	102726612	102714681	102724996	0.9781312127236581	0.9690376569037656	0.009093555819892463	2012.0	1195.0	1	1
SFXN2|chr10:102728529-102729723,102729394-102729723|+	SFXN2	SFXN2	chr10	+	102729723	102728529	102729394	0.019097222222222224	0.03096234309623431	-0.011865120874012085	2304.0	1195.0	1	2
SFXN2|chr10:102729808-102732859,102732218-102732859|+	SFXN2	SFXN2	chr10	+	102732859	102729808	102732218	0.019097222222222224	0.03096234309623431	-0.011865120874012085	2304.0	1195.0	1	2
MTRR|chr5:7869189-7870770,7870056-7870770|+	MTRR	MTRR	chr5	+	7870770	7869189	7870056	0.5057471264367817	0.2712765957446808	0.23447053069210083	522.0	376.0	5	1
MTRR|chr5:7870923-7875258,7873526-7875258|+	MTRR	MTRR	chr5	+	7875258	7870923	7873526	0.33034422910037603	0.33804238143289606	-0.007698152332520025	3457.0	1982.0	6	11
MTRR|chr5:7883277-7885701,7883863-7885701|+	MTRR	MTRR	chr5	+	7885701	7883277	7883863	0.9767702211027148	1.0	-0.02322977889728517	3573.0	2081.0	17	2
MTRR|chr5:7885854-7889095,7886726-7889095|+	MTRR	MTRR	chr5	+	7889095	7885854	7886726	0.5029940119760479	1.0	-0.4970059880239521	668.0	269.0	2	4
MTRR|chr5:7889275-7891372,7890412-7891372|+	MTRR	MTRR	chr5	+	7891372	7889275	7890412	0.8413098236775819	0.8822681403171552	-0.04095831663957328	3573.0	2081.0	16	3
TCP11|chr6:35120909-35120340,35120429-35120340|-	TCP11	TCP11	chr6	-	35120340	35120909	35120429	0.0	0.0	0.0	35.0	36.0	2	17
TCP11|chr6:35122117-35121045,35121159-35121045|-	TCP11	TCP11	chr6	-	35121045	35122117	35121159	1.0	1.0	0.0	35.0	36.0	18	1
TCP11|chr6:35141205-35129182,35136107-35129182|-	TCP11	TCP11	chr6	-	35129182	35141205	35136107	0.0	0.0	0.0	35.0	36.0	5	10
TCP11|chr6:35141205-35136218,35140020-35136218|-	TCP11	TCP11	chr6	-	35136218	35141205	35140020	0.0	0.0	0.0	35.0	36.0	2	2
UBXN2B|chr8:58434504-58439633,58434948-58439633|+	UBXN2B	UBXN2B	chr8	+	58439633	58434504	58434948	0.6670146137787056	0.7092763787057699	-0.04226176492706424	5748.0	3137.0	1	1
UBXN2B|chr8:58434504-58445907,58439770-58445907|+	UBXN2B	UBXN2B	chr8	+	58445907	58434504	58439770	0.3051257253384913	0.38766347843060706	-0.08253775309211575	8272.0	5123.0	1	2
FAM92A|chr8:93706196-93709771,93707281-93709771|+	FAM92A	FAM92A	chr8	+	93709771	93706196	93707281	0.39304347826086955	0.5877437325905293	-0.1947002543296597	1150.0	718.0	2	1
FAM92A|chr8:93709875-93726394,93724595-93726394|+	FAM92A	FAM92A	chr8	+	93726394	93709875	93724595	0.5396419437340153	0.3384615384615385	0.20118040527247683	391.0	195.0	1	1
FAM92A|chr8:93726513-93728205,93727244-93728205|+	FAM92A	FAM92A	chr8	+	93728205	93726513	93727244	0.9612550511053007	0.9461449050755522	0.015110146029748583	4207.0	2581.0	6	1
LCORL|chr4:17961903-17909345,17960265-17909345|-	LCORL	LCORL	chr4	-	17909345	17961903	17960265	0.7361583668419425	0.7924050632911392	-0.056246696449196776	3233.0	2370.0	12	2
LCORL|chr4:17972820-17962032,17962970-17962032|-	LCORL	LCORL	chr4	-	17962032	17972820	17962970	0.17692307692307693	0.18185654008438817	-0.004933463161311241	3380.0	2370.0	3	12
LCORL|chr4:18021609-17972885,18020531-17972885|-	LCORL	LCORL	chr4	-	17972885	18021609	18020531	0.0	0.0	0.0	703.0	874.0	1	2
FANCL|chr2:58163434-58161638,58162866-58161638|-	FANCL	FANCL	chr2	-	58161638	58163434	58162866	0.19681908548707752	0.24401913875598086	-0.047200053268903336	1509.0	836.0	1	4
FANCL|chr2:58198594-58165874,58194229-58165874|-	FANCL	FANCL	chr2	-	58165874	58198594	58194229	0.4860335195530726	0.2485207100591716	0.23751280949390102	895.0	507.0	2	1
FANCL|chr2:58241218-58204226,58221942-58204226|-	FANCL	FANCL	chr2	-	58204226	58241218	58221942	0.11464546056991386	0.1076555023923445	0.0069899581775693526	1509.0	836.0	1	4
LCORL|chr4:17909094-17884752,17886068-17884752|-	LCORL	LCORL	chr4	-	17884752	17909094	17886068	0.0	0.1034928848641656	-0.1034928848641656	1289.0	773.0	2	3
RSRP1|chr1:25337978-25247029,25247309-25247029|-	RSRP1	RSRP1	chr1	-	25247029	25337978	25247309	0.058307210031347964	0.04477611940298507	0.013531090628362892	3190.0	2144.0	1	11
RSRP1|chr1:25245150-25244224,25244454-25244224|-	RSRP1	RSRP1	chr1	-	25244224	25245150	25244454	0.1748971193415638	0.1388888888888889	0.0360082304526749	486.0	216.0	2	2
RSRP1|chr1:25245150-25243633,25244181-25243633|-	RSRP1	RSRP1	chr1	-	25243633	25245150	25244181	0.2602040816326531	0.2116788321167883	0.04852524951586476	392.0	137.0	2	3
ZNF25|chr10:37971708-37957546,37967917-37957546|-	ZNF25	ZNF25	chr10	-	37957546	37971708	37967917	0.8832381940840685	1.0	-0.11676180591593155	1927.0	1366.0	12	7
ZNF25|chr10:37976510-37971807,37971915-37971807|-	ZNF25	ZNF25	chr10	-	37971807	37976510	37971915	0.0	0.0	0.0	963.0	654.0	1	10
ZNF25|chr10:37957020-37953758,37956790-37953758|-	ZNF25	ZNF25	chr10	-	37953758	37957020	37956790	0.7068292682926829	1.0	-0.2931707317073171	2050.0	1494.0	18	8
UNC13B|chr9:35295930-35310467,35308412-35310467|+	UNC13B	UNC13B	chr9	+	35310467	35295930	35308412	1.0	1.0	0.0	7161.0	4213.0	3	1
UNC13B|chr9:35313989-35366947,35364567-35366947|+	UNC13B	UNC13B	chr9	+	35366947	35313989	35364567	1.0	1.0	0.0	7161.0	4213.0	4	1
UNC13B|chr9:35400443-35403167,35402007-35403167|+	UNC13B	UNC13B	chr9	+	35403167	35400443	35402007	1.0	1.0	0.0	7161.0	4213.0	4	2
RABL2B|chr22:50769455-50769124,50769425-50769124|-	RABL2B	RABL2B	chr22	-	50769124	50769455	50769425	0.6907158836689038	0.7890526315789473	-0.09833674791004354	3576.0	2375.0	11	9
RABL2B|chr22:50783501-50782351,50782891-50782351|-	RABL2B	RABL2B	chr22	-	50782351	50783501	50782891	0.362962962962963	0.3938953488372093	-0.030932385874246293	1215.0	688.0	3	5
RABL2B|chr22:50783501-50783286,50783391-50783286|-	RABL2B	RABL2B	chr22	-	50783286	50783501	50783391	0.6143822393822393	0.5098039215686274	0.10457831781361193	2072.0	1479.0	9	1
CMC2|chr16:81006734-80976179,80980770-80976179|-	CMC2	CMC2	chr16	-	80976179	81006734	80980770	0.0	0.0	0.0	889.0	589.0	1	2
CMC2|chr16:80997314-80980879,80981806-80980879|-	CMC2	CMC2	chr16	-	80980879	80997314	80981806	0.19572553430821146	0.0	0.19572553430821146	889.0	589.0	1	1
CMC2|chr16:81006734-80997429,80998285-80997429|-	CMC2	CMC2	chr16	-	80997429	81006734	80998285	0.9110070257611241	1.0	-0.08899297423887587	1708.0	580.0	4	2
RSRP1|chr1:25337040-25304821,25306562-25304821|-	RSRP1	RSRP1	chr1	-	25304821	25337040	25306562	0.0	0.0	0.0	53.0	148.0	1	1
EPB41L2|chr6:130885096-130863718,130865536-130863718|-	EPB41L2	EPB41L2	chr6	-	130863718	130885096	130865536	0.08022459810783786	0.011384672343576454	0.0688399257642614	13001.0	10804.0	3	19
EPB41L2|chr6:130885096-130865634,130867459-130865634|-	EPB41L2	EPB41L2	chr6	-	130865634	130885096	130867459	0.044990801137313935	0.0	0.044990801137313935	11958.0	10681.0	2	17
EPB41L2|chr6:130885096-130867581,130869563-130867581|-	EPB41L2	EPB41L2	chr6	-	130867581	130885096	130869563	0.18873301183691363	0.0	0.18873301183691363	9124.0	10328.0	4	9
EPB41L2|chr6:130885096-130870126,130870328-130870126|-	EPB41L2	EPB41L2	chr6	-	130870126	130885096	130870328	0.8646200301962758	0.9610227627065794	-0.09640273251030362	5961.0	3207.0	8	3
EPB41L2|chr6:131063155-130926709,130955105-130926709|-	EPB41L2	EPB41L2	chr6	-	130926709	131063155	130955105	0.01453183520599251	0.0	0.01453183520599251	13350.0	10874.0	1	21
EPB41L2|chr6:131063155-130956499,130970283-130956499|-	EPB41L2	EPB41L2	chr6	-	130956499	131063155	130970283	1.0	1.0	0.0	9158.0	9318.0	9	5
FLCN|chr17:17226176-17224143,17224458-17224143|-	FLCN	FLCN	chr17	-	17224143	17226176	17224458	0.8548097093197483	0.9053715558029501	-0.05056184648320183	6674.0	3593.0	4	1
FLCN|chr17:17231794-17228161,17228623-17228161|-	FLCN	FLCN	chr17	-	17228161	17231794	17228623	0.5368594545999401	0.3737823545783468	0.1630771000215933	6674.0	3593.0	3	2
FLCN|chr17:17236912-17232901,17236476-17232901|-	FLCN	FLCN	chr17	-	17232901	17236912	17236476	0.8548097093197483	0.9053715558029501	-0.05056184648320183	6674.0	3593.0	4	1
INPP4A|chr2:98546694-98552786,98548969-98552786|+	INPP4A	INPP4A	chr2	+	98552786	98546694	98548969	0.4411910669975186	0.9870982344952467	-0.545907167497728	8060.0	4418.0	3	7
INPP4A|chr2:98555691-98559463,98555808-98559463|+	INPP4A	INPP4A	chr2	+	98559463	98555691	98555808	0.38172652804032764	0.012901765504753282	0.36882476253557434	7935.0	4418.0	7	2
INPP4A|chr2:98555691-98563465,98559495-98563465|+	INPP4A	INPP4A	chr2	+	98563465	98555691	98559495	0.015508684863523574	0.0	0.015508684863523574	8060.0	4418.0	1	9
CEP63|chr3:134486052-134495296,134488090-134495296|+	CEP63	CEP63	chr3	+	134495296	134486052	134488090	0.6358839050131926	1.0	-0.3641160949868074	758.0	672.0	6	5
CEP63|chr3:134495360-134507109,134495364-134507109|+	CEP63	CEP63	chr3	+	134507109	134495360	134495364	0.0	0.0	0.0	1625.0	1669.0	2	18
CEP63|chr3:134546288-134549062,134547472-134549062|+	CEP63	CEP63	chr3	+	134549062	134546288	134547472	0.38153846153846155	0.5493589743589744	-0.16782051282051286	1625.0	1560.0	13	6
CEP63|chr3:134552012-134559150,134558347-134559150|+	CEP63	CEP63	chr3	+	134559150	134552012	134558347	0.19234275296262535	0.34762633996937214	-0.1552835870067468	1097.0	653.0	3	3
CEP63|chr3:134552012-134561377,134559429-134561377|+	CEP63	CEP63	chr3	+	134561377	134552012	134559429	0.3224711473183978	0.6251646903820817	-0.30269354306368385	1473.0	1518.0	12	4
MTFR1L|chr1:25820029-25823019,25821003-25823019|+	MTFR1L	MTFR1L	chr1	+	25823019	25820029	25821003	0.9902272976831009	0.9820302045497993	0.008197093133301636	9107.0	5231.0	2	1
FLOT2|chr17:28885857-28883231,28884225-28883231|-	FLOT2	FLOT2	chr17	-	28883231	28885857	28884225	0.030806965906303656	0.028623102933081703	0.0021838629732219526	20385.0	12717.0	1	1
GSS|chr20:34955870-34951860,34954716-34951860|-	GSS	GSS	chr20	-	34951860	34955870	34954716	0.46439628482972134	0.21158129175946547	0.2528149930702559	2261.0	449.0	1	1
HPS1|chr10:98430571-98429642,98429791-98429642|-	HPS1	HPS1	chr10	-	98429642	98430571	98429791	0.3823207443897099	0.3378054623862003	0.044515282003509626	3654.0	2087.0	8	10
HPS1|chr10:98433940-98430670,98431131-98430670|-	HPS1	HPS1	chr10	-	98430670	98433940	98431131	0.12233169129720854	0.2390991854336368	-0.11676749413642827	3654.0	2087.0	5	13
HPS1|chr10:98433983-98431291,98433940-98431291|-	HPS1	HPS1	chr10	-	98431291	98433983	98433940	0.6127221702525725	0.75	-0.13727782974742753	3207.0	1588.0	10	3
HPS1|chr10:98435635-98434091,98435272-98434091|-	HPS1	HPS1	chr10	-	98434091	98435635	98435272	0.27230432402846194	0.4101581217057978	-0.13785379767733585	3654.0	2087.0	7	11
HPS1|chr10:98446887-98445413,98446807-98445413|-	HPS1	HPS1	chr10	-	98445413	98446887	98446807	0.1492354740061162	0.3340391741662255	-0.18480370016010933	3270.0	1889.0	6	10
TASP1|chr20:13528446-13483337,13528433-13483337|-	TASP1	TASP1	chr20	-	13483337	13528446	13528433	0.0	0.07259953161592506	-0.07259953161592506	624.0	427.0	3	5
TASP1|chr20:13623446-13534141,13559008-13534141|-	TASP1	TASP1	chr20	-	13534141	13623446	13559008	0.058519793459552494	0.0	0.058519793459552494	581.0	396.0	1	3
TASP1|chr20:13623446-13587370,13600543-13587370|-	TASP1	TASP1	chr20	-	13587370	13623446	13600543	1.0	1.0	0.0	379.0	427.0	3	1
FAM126B|chr2:200988262-200981871,200987365-200981871|-	FAM126B	FAM126B	chr2	-	200981871	200988262	200987365	0.7834803528468324	0.6826265389876881	0.10085381385914427	2494.0	1462.0	6	5
FAM126B|chr2:201022831-201017170,201022059-201017170|-	FAM126B	FAM126B	chr2	-	201017170	201022831	201022059	0.7317562149157979	1.0	-0.2682437850842021	2494.0	1462.0	8	3
FAM126B|chr2:201071610-201024039,201045496-201024039|-	FAM126B	FAM126B	chr2	-	201024039	201071610	201045496	0.26214028776978415	0.1600547195622435	0.10208556820754064	2224.0	1462.0	2	7
FAM126B|chr2:201071610-201045593,201061307-201045593|-	FAM126B	FAM126B	chr2	-	201045593	201071610	201061307	1.0	1.0	0.0	1311.0	1228.0	4	1
ATL3|chr11:63671636-63659252,63671290-63659252|-	ATL3	ATL3	chr11	-	63659252	63671636	63671290	0.021181285256055747	0.0401089611121548	-0.01892767585609905	18082.0	10646.0	1	1
RPL17|chr18:49491532-49490927,49491405-49490927|-	RPL17	RPL17	chr18	-	49490927	49491532	49491405	0.0004433815230827108	0.0003476245654692932	9.575695761341761e-05	74428.0	51780.0	1	13
RPL17|chr18:49491626-49491445,49491517-49491445|-	RPL17	RPL17	chr18	-	49491445	49491626	49491517	0.7908805031446541	0.8114478114478114	-0.02056730830315734	636.0	297.0	2	1
APP|chr21:25911741-25897673,25905024-25897673|-	APP	APP	chr21	-	25897673	25911741	25905024	0.019294802145035223	0.013378095262134942	0.005916706882900281	57062.0	39617.0	3	7
APP|chr21:26021840-25982477,25997360-25982477|-	APP	APP	chr21	-	25982477	26021840	25997360	0.07114128891833066	0.07183683056686502	-0.0006955416485343591	42268.0	25544.0	4	3
APP|chr21:26170564-26090072,26111979-26090072|-	APP	APP	chr21	-	26090072	26170564	26111979	0.014387858820230626	0.003685286619380569	0.010702572200850058	57062.0	39617.0	2	8
APP|chr21:26170985-26112146,26140153-26112146|-	APP	APP	chr21	-	26112146	26170985	26140153	0.8382352941176471	1.0	-0.16176470588235292	476.0	108.0	1	1
ZNF148|chr3:125313308-125279247,125288103-125279247|-	ZNF148	ZNF148	chr3	-	125279247	125313308	125288103	0.0	0.026649333766655833	-0.026649333766655833	9012.0	6154.0	1	12
ZNF148|chr3:125323388-125313656,125314937-125313656|-	ZNF148	ZNF148	chr3	-	125313656	125323388	125314937	0.4310906131307651	0.15854141894569956	0.2725491941850655	3686.0	2523.0	2	4
ZNF148|chr3:125375102-125323444,125331158-125323444|-	ZNF148	ZNF148	chr3	-	125323444	125375102	125331158	0.07623169107856191	0.023724406889827753	0.052507284188734155	9012.0	6154.0	2	11
ZNF148|chr3:125375102-125331238,125338822-125331238|-	ZNF148	ZNF148	chr3	-	125331238	125375102	125338822	1.0	1.0	0.0	2606.0	3204.0	5	1
SLC6A9|chr1:44000767-43997739,43997855-43997739|-	SLC6A9	SLC6A9	chr1	-	43997739	44000767	43997855	0.0	0.0	0.0	879.0	619.0	1	9
SLC6A9|chr1:44024248-44008623,44009965-44008623|-	SLC6A9	SLC6A9	chr1	-	44008623	44024248	44009965	0.0	0.10177705977382875	-0.10177705977382875	879.0	619.0	2	7
SLC6A9|chr1:44017047-44010096,44010726-44010096|-	SLC6A9	SLC6A9	chr1	-	44010096	44017047	44010726	0.0	0.0	0.0	879.0	556.0	1	5
SLC6A9|chr1:44024248-44010882,44011561-44010882|-	SLC6A9	SLC6A9	chr1	-	44010882	44024248	44011561	1.0	1.0	0.0	879.0	504.0	2	1
SLC6A9|chr1:44031306-44024362,44031088-44024362|-	SLC6A9	SLC6A9	chr1	-	44024362	44031306	44031088	1.0	1.0	0.0	879.0	567.0	3	1
PPP4R4|chr14_KI270847v1_alt:1289144-1290616,1290289-1290616|+	PPP4R4	PPP4R4	chr14_KI270847v1_alt	+	1290616	1289144	1290289	0.8337078651685393	1.0	-0.16629213483146066	445.0	295.0	6	1
FAM24B|chr10:122855645-122849439,122850424-122849439|-	FAM24B	FAM24B	chr10	-	122849439	122855645	122850424	0.10828025477707007	0.0	0.10828025477707007	157.0	77.0	1	2
CDC25B|chr20:3787139-3797622,3796731-3797622|+	CDC25B	CDC25B	chr20	+	3797622	3787139	3796731	0.7245149216980203	0.7246888664648503	-0.00017394476682996984	10153.0	5946.0	3	2
CDC25B|chr20:3800498-3800971,3800865-3800971|+	CDC25B	CDC25B	chr20	+	3800971	3800498	3800865	0.25474742459972693	0.24064851117940023	0.014098913420326709	16114.0	9437.0	3	9
CDC25B|chr20:3801388-3801924,3801802-3801924|+	CDC25B	CDC25B	chr20	+	3801924	3801388	3801802	0.09271440982996153	0.11391331991098866	-0.02119891008102713	16114.0	9437.0	1	11
CDC25B|chr20:3802376-3802910,3802808-3802910|+	CDC25B	CDC25B	chr20	+	3802910	3802376	3802808	0.8016010922179472	0.7615767722793261	0.0400243199386211	16114.0	9437.0	10	2
IL1R1|chr2:102070533-102153941,102143020-102153941|+	IL1R1	IL1R1	chr2	+	102153941	102070533	102143020	0.0	0.0	0.0	830.0	281.0	2	1
IL1R1|chr2:102154017-102164774,102157785-102164774|+	IL1R1	IL1R1	chr2	+	102164774	102154017	102157785	0.0	0.0	0.0	830.0	502.0	1	9
IL1R1|chr2:102165008-102166113,102165304-102166113|+	IL1R1	IL1R1	chr2	+	102166113	102165008	102165304	0.0	0.4402390438247012	-0.4402390438247012	830.0	502.0	1	7
IL1R1|chr2:102165304-102168598,102166281-102168598|+	IL1R1	IL1R1	chr2	+	102168598	102165304	102166281	0.0	0.0	0.0	830.0	502.0	1	8
FAM126A|chr7:22960256-22946163,22946952-22946163|-	FAM126A	FAM126A	chr7	-	22946163	22960256	22946952	0.29675977653631286	0.35446685878962536	-0.0577070822533125	4475.0	3123.0	1	1
ICA1L|chr2:202871619-202829016,202870530-202829016|-	ICA1L	ICA1L	chr2	-	202829016	202871619	202870530	0.7887537993920972	0.8921161825726142	-0.10336238318051694	1974.0	1446.0	1	1
TPM1|chr15:63043831-63056985,63048707-63056985|+	TPM1	TPM1	chr15	+	63056985	63043831	63048707	0.01835718730553827	0.0	0.01835718730553827	3214.0	2069.0	3	8
TPM1|chr15:63061273-63062215,63061788-63062215|+	TPM1	TPM1	chr15	+	63062215	63061273	63061788	0.8324022346368715	0.7450271247739603	0.0873751098629112	3580.0	2212.0	6	13
BRD2|chr6_GL000251v2_alt:4381265-4383804,4383406-4383804|+	BRD2	BRD2	chr6_GL000251v2_alt	+	4383804	4381265	4383406	0.7568764256004293	0.7076247942951179	0.049251631305311405	7453.0	5469.0	1	2
BRD2|chr6_GL000251v2_alt:4385136-4386671,4385338-4386671|+	BRD2	BRD2	chr6_GL000251v2_alt	+	4386671	4385136	4385338	0.947736520854527	0.9546168615814278	-0.006880340726900802	7864.0	5729.0	4	1
BRD2|chr6_GL000251v2_alt:4386974-4387595,4387321-4387595|+	BRD2	BRD2	chr6_GL000251v2_alt	+	4387595	4386974	4387321	0.8161241098677517	0.7641822307558038	0.05194187911194792	7864.0	5729.0	4	1
BRD2|chr6_GL000251v2_alt:4390599-4392043,4391407-4392043|+	BRD2	BRD2	chr6_GL000251v2_alt	+	4392043	4390599	4391407	1.0	1.0	0.0	7864.0	5729.0	4	1
GTF2H2|chr5:71041522-71035796,71037507-71035796|-	GTF2H2	GTF2H2	chr5	-	71035796	71041522	71037507	0.0	0.0784313725490196	-0.0784313725490196	906.0	306.0	1	6
GTF2H2|chr5:71041522-71037546,71038429-71037546|-	GTF2H2	GTF2H2	chr5	-	71037546	71041522	71038429	1.0	1.0	0.0	906.0	282.0	2	4
GTF2H2|chr5:71061688-71060930,71061272-71060930|-	GTF2H2	GTF2H2	chr5	-	71060930	71061688	71061272	0.0	0.0784313725490196	-0.0784313725490196	906.0	306.0	1	7
GTF2H2|chr5:71067655-71062796,71065125-71062796|-	GTF2H2	GTF2H2	chr5	-	71062796	71067655	71065125	0.0	0.0	0.0	123.0	47.0	2	3
GTF2H2|chr5:71067655-71065222,71067494-71065222|-	GTF2H2	GTF2H2	chr5	-	71065222	71067655	71067494	1.0	1.0	0.0	123.0	47.0	1	1
ARHGAP12|chr10:31843461-31831800,31839305-31831800|-	ARHGAP12	ARHGAP12	chr10	-	31831800	31843461	31839305	0.3400247831474597	0.20945720945720947	0.13056757369025024	4035.0	3003.0	2	2
ARHGAP12|chr10:31861395-31852597,31854066-31852597|-	ARHGAP12	ARHGAP12	chr10	-	31852597	31861395	31854066	0.4141524105754277	0.27246653919694075	0.14168587137848693	6430.0	4184.0	3	3
PITRM1|chr10:3149621-3147737,3147987-3147737|-	PITRM1	PITRM1	chr10	-	3147737	3149621	3147987	0.19412643106022898	0.2242101256185763	-0.030083694558347335	8036.0	5254.0	4	9
PITRM1|chr10:3158045-3157531,3158040-3157531|-	PITRM1	PITRM1	chr10	-	3157531	3158045	3158040	0.0	0.0	0.0	8036.0	5254.0	1	12
PITRM1|chr10:3172717-3167042,3170104-3167042|-	PITRM1	PITRM1	chr10	-	3167042	3172717	3170104	0.0	0.0	0.0	8036.0	5254.0	1	12
PITRM1|chr10:3172717-3170206,3172182-3170206|-	PITRM1	PITRM1	chr10	-	3170206	3172717	3172182	0.9370333499253359	1.0	-0.06296665007466407	8036.0	5254.0	10	2
BNIP2|chr15:59671183-59664120,59668103-59664120|-	BNIP2	BNIP2	chr15	-	59664120	59671183	59668103	0.0	0.0	0.0	3080.0	1438.0	1	3
BNIP2|chr15:59672637-59669362,59671183-59669362|-	BNIP2	BNIP2	chr15	-	59669362	59672637	59671183	0.0	0.017330130404941663	-0.017330130404941663	9086.0	5828.0	2	5
BNIP2|chr15:59689135-59680308,59682408-59680308|-	BNIP2	BNIP2	chr15	-	59680308	59689135	59682408	0.0	0.0	0.0	9086.0	5828.0	2	6
RAPGEF1|chr9:131739770-131650949,131709620-131650949|-	RAPGEF1	RAPGEF1	chr9	-	131650949	131739770	131709620	0.9961643835616438	1.0	-0.003835616438356171	21900.0	12714.0	1	1
SEMA3B|chr3:50273314-50273535,50273443-50273535|+	SEMA3B	SEMA3B	chr3	+	50273535	50273314	50273443	0.051112943116240726	0.020157756354075372	0.030955186762165354	3639.0	2282.0	2	5
SEMA3B|chr3:50273646-50274363,50274057-50274363|+	SEMA3B	SEMA3B	chr3	+	50274363	50273646	50274057	0.051112943116240726	0.020157756354075372	0.030955186762165354	3639.0	2282.0	1	6
SEMA3B|chr3:50275053-50275560,50275459-50275560|+	SEMA3B	SEMA3B	chr3	+	50275560	50275053	50275459	0.051112943116240726	0.020157756354075372	0.030955186762165354	3639.0	2282.0	1	6
MAPKAPK3|chr3:50614018-50617514,50617241-50617514|+	MAPKAPK3	MAPKAPK3	chr3	+	50617514	50614018	50617241	0.01933043843675585	0.046311702717692735	-0.026981264280936886	7139.0	3606.0	1	1
DAP3|chr1:155689174-155709773,155709125-155709773|+	DAP3	DAP3	chr1	+	155709773	155689174	155709125	0.7358089317847211	0.7864150943396226	-0.05060616255490158	6113.0	3975.0	3	1
DAP3|chr1:155709824-155721517,155717128-155721517|+	DAP3	DAP3	chr1	+	155721517	155709824	155717128	0.048525214081826834	0.053108026554013275	-0.004582812472186441	7357.0	4971.0	1	3
DAP3|chr1:155717128-155725382,155721618-155725382|+	DAP3	DAP3	chr1	+	155725382	155717128	155721618	0.07795463090612859	0.05115480053445314	0.026799830371675444	7979.0	5239.0	1	4
LRP8|chr1:53250690-53247056,53249380-53247056|-	LRP8	LRP8	chr1	-	53247056	53250690	53249380	0.6170511534603812	0.601985559566787	0.015065593893594187	4985.0	3324.0	2	2
LRP8|chr1:53258319-53255185,53257240-53255185|-	LRP8	LRP8	chr1	-	53255185	53258319	53257240	0.18094282848545637	0.21600481347773767	-0.0350619849922813	4985.0	3324.0	1	3
LRP8|chr1:53280587-53271346,53275631-53271346|-	LRP8	LRP8	chr1	-	53271346	53280587	53275631	0.10812437311935807	0.21630565583634176	-0.10818128271698368	4985.0	3324.0	1	3
LRP8|chr1:53280587-53275753,53276692-53275753|-	LRP8	LRP8	chr1	-	53275753	53280587	53276692	0.20287899235267656	0.2756238003838772	-0.07274480803120062	4446.0	2605.0	1	2
CABP1|chr12:120641339-120659878,120656272-120659878|+	CABP1	CABP1	chr12	+	120659878	120641339	120656272	1.0	1.0	0.0	98.0	24.0	1	1
DST|chr6:56463565-56460254,56463046-56460254|-	DST	DST	chr6	-	56460254	56463565	56463046	0.0508146920740127	0.0	0.0508146920740127	28968.0	20810.0	2	7
DST|chr6:56466078-56463764,56464685-56463764|-	DST	DST	chr6	-	56463764	56466078	56464685	0.8205260977630489	1.0	-0.17947390223695114	28968.0	20810.0	6	3
DST|chr6:56529974-56528925,56529448-56528925|-	DST	DST	chr6	-	56528925	56529974	56529448	0.0508146920740127	0.0	0.0508146920740127	28968.0	20810.0	2	7
DST|chr6:56610427-56600221,56601443-56600221|-	DST	DST	chr6	-	56600221	56610427	56601443	0.6669428334714167	0.7040365209034118	-0.03709368743199515	28968.0	20810.0	5	4
DST|chr6:56645866-56642503,56642622-56642503|-	DST	DST	chr6	-	56642503	56645866	56642622	0.87457515261508	0.8032389404821813	0.07133621213289876	30305.0	21859.0	8	2
DISC1|chr1:231750076-231795242,231771070-231795242|+	DISC1	DISC1	chr1	+	231795242	231750076	231771070	0.0	0.0	0.0	622.0	305.0	1	10
DISC1|chr1:231771070-231818329,231800210-231818329|+	DISC1	DISC1	chr1	+	231818329	231771070	231800210	0.0	0.0	0.0	622.0	305.0	2	10
DISC1|chr1:231771070-231958828,231818517-231958828|+	DISC1	DISC1	chr1	+	231958828	231771070	231818517	0.0	0.0	0.0	622.0	305.0	2	6
DISC1|chr1:231818517-232008785,231958888-232008785|+	DISC1	DISC1	chr1	+	232008785	231818517	231958888	0.0	0.0	0.0	622.0	305.0	1	6
DISC1|chr1:232008983-232026435,232009049-232026435|+	DISC1	DISC1	chr1	+	232026435	232008983	232009049	0.432475884244373	0.0	0.432475884244373	622.0	305.0	1	3
VPS37A|chr8:17247369-17265907,17265815-17265907|+	VPS37A	VPS37A	chr8	+	17265907	17247369	17265815	1.0	0.8964862298195632	0.10351377018043684	3891.0	2106.0	3	3
VPS37A|chr8:17247369-17268258,17265981-17268258|+	VPS37A	VPS37A	chr8	+	17268258	17247369	17265981	0.1091570648878108	0.1863565891472868	-0.07719952425947602	4947.0	3225.0	1	8
ALG13|chrX:111681299-111682132,111681826-111682132|+	ALG13	ALG13	chrX	+	111682132	111681299	111681826	0.9453519453519453	0.9614059269469332	-0.01605398159498783	3367.0	1451.0	7	1
ALG13|chrX:111682235-111684965,111682300-111684965|+	ALG13	ALG13	chrX	+	111684965	111682235	111682300	1.0	1.0	0.0	1109.0	1127.0	3	1
ALG13|chrX:111709048-111713225,111712530-111713225|+	ALG13	ALG13	chrX	+	111713225	111709048	111712530	0.0	0.0	0.0	4096.0	2868.0	1	7
ALG13|chrX:111713297-111717846,111717004-111717846|+	ALG13	ALG13	chrX	+	111717846	111713297	111717004	1.0	1.0	0.0	4096.0	2868.0	7	1
ALG13|chrX:111720170-111723798,111722857-111723798|+	ALG13	ALG13	chrX	+	111723798	111720170	111722857	0.0	0.02789400278940028	-0.02789400278940028	4096.0	2868.0	1	6
ALG13|chrX:111720170-111724934,111723898-111724934|+	ALG13	ALG13	chrX	+	111724934	111720170	111723898	0.0	0.0	0.0	4096.0	2868.0	1	7
ALG13|chrX:111736879-111752790,111744904-111752790|+	ALG13	ALG13	chrX	+	111752790	111736879	111744904	0.0	0.21373779637377963	-0.21373779637377963	4096.0	2868.0	6	2
ANKRD11|chr16:89305206-89291183,89291681-89291183|-	ANKRD11	ANKRD11	chr16	-	89291183	89305206	89291681	0.9592341276103309	0.9655172413793104	-0.006283113768979498	19011.0	13804.0	3	1
ANKRD11|chr16:89316933-89305344,89313317-89305344|-	ANKRD11	ANKRD11	chr16	-	89305344	89316933	89313317	0.9592341276103309	0.9655172413793104	-0.006283113768979498	19011.0	13804.0	3	1
ANKRD11|chr16:89490245-89418368,89431256-89418368|-	ANKRD11	ANKRD11	chr16	-	89418368	89490245	89431256	0.6744516332649518	0.8475079687047232	-0.1730563354397714	19011.0	13804.0	3	1
CYTOR|chr2:87455645-87480223,87478230-87480223|+	CYTOR	CYTOR	chr2	+	87480223	87455645	87478230	0.5327868852459017	0.6142857142857143	-0.08149882903981265	488.0	420.0	1	1
CYTOR|chr2:87455645-87521207,87480423-87521207|+	CYTOR	CYTOR	chr2	+	87521207	87455645	87480423	0.6744496330887259	0.4385026737967914	0.23594695929193443	1499.0	748.0	1	2
HDAC2|chr6:113970857-113960018,113962367-113960018|-	HDAC2	HDAC2	chr6	-	113960018	113970857	113962367	0.9441507928592799	0.961771593883455	-0.01762080102417507	20054.0	14518.0	1	1
NEK4|chr3:52751932-52746904,52749692-52746904|-	NEK4	NEK4	chr3	-	52746904	52751932	52749692	0.4501355266847369	0.5958026273630247	-0.1456671006782878	10699.0	6242.0	2	3
NEK4|chr3:52770654-52766375,52768338-52766375|-	NEK4	NEK4	chr3	-	52766375	52770654	52768338	0.007851201046826807	0.06536366549182954	-0.05751246444500273	10699.0	6242.0	1	4
PTK2|chr8:140668269-140659678,140664917-140659678|-	PTK2	PTK2	chr8	-	140659678	140668269	140664917	0.014283867631851086	0.019574210473211583	-0.005290342841360497	15472.0	9911.0	2	64
PTK2|chr8:140674298-140668424,140669727-140668424|-	PTK2	PTK2	chr8	-	140668424	140674298	140669727	0.27206314004305004	0.2661689032388255	0.0058942368042245175	15331.0	9911.0	12	52
PTK2|chr8:140675460-140674404,140675430-140674404|-	PTK2	PTK2	chr8	-	140674404	140675460	140675430	0.9807394002068253	0.9788114216527091	0.0019279785541161942	15472.0	9911.0	65	1
PTK2|chr8:140700891-140675499,140686632-140675499|-	PTK2	PTK2	chr8	-	140675499	140700891	140686632	0.187693898655636	0.1270305720916154	0.0606633265640206	15472.0	9911.0	12	54
PTK2|chr8:140735251-140706205,140717598-140706205|-	PTK2	PTK2	chr8	-	140706205	140735251	140717598	0.023655635987590486	0.01997780244173141	0.003677833545859075	15472.0	9911.0	4	62
PTK2|chr8:140735251-140717709,140718317-140717709|-	PTK2	PTK2	chr8	-	140717709	140735251	140718317	1.0	0.9958818078863378	0.004118192113662156	15106.0	9713.0	58	4
PTK2|chr8:140752232-140746860,140752054-140746860|-	PTK2	PTK2	chr8	-	140746860	140752232	140752054	0.9953464322647363	1.0	-0.004653567735263708	15472.0	9871.0	61	1
PTK2|chr8:140764234-140761262,140762368-140761262|-	PTK2	PTK2	chr8	-	140761262	140764234	140762368	0.6280377456049638	0.5933801404212637	0.03465760518370009	15472.0	9970.0	18	45
PTK2|chr8:140789474-140764290,140769575-140764290|-	PTK2	PTK2	chr8	-	140764290	140789474	140769575	0.5948810754912099	0.6808425275827482	-0.08596145209153827	15472.0	9970.0	14	49
PTK2|chr8:140789474-140769592,140770716-140769592|-	PTK2	PTK2	chr8	-	140769592	140789474	140770716	0.9120931716656031	0.9377749842866122	-0.025681812621009104	6268.0	3182.0	30	19
PTK2|chr8:140818277-140800576,140803543-140800576|-	PTK2	PTK2	chr8	-	140800576	140818277	140803543	0.11129782833505687	0.1324974924774323	-0.021199664142375438	15472.0	9970.0	8	55
PTK2|chr8:140846599-140830526,140846260-140830526|-	PTK2	PTK2	chr8	-	140830526	140846599	140846260	0.01486556359875905	0.0	0.01486556359875905	15472.0	9970.0	3	60
PTK2|chr8:140890543-140864399,140879471-140864399|-	PTK2	PTK2	chr8	-	140864399	140890543	140879471	0.1610005170630817	0.11675025075225677	0.04425026631082492	15472.0	9970.0	20	43
PTK2|chr8:141001125-140890769,140920814-140890769|-	PTK2	PTK2	chr8	-	140890769	141001125	140920814	0.9285829697851026	0.9739130434782609	-0.045330073693158335	6189.0	4830.0	24	1
PTK2|chr8:141002014-140925749,140948666-140925749|-	PTK2	PTK2	chr8	-	140925749	141002014	140948666	0.0	0.0	0.0	1702.0	560.0	1	1
TIMM23B|chr10:49942300-49952126,49945090-49952126|+	TIMM23B	TIMM23B	chr10	+	49952126	49942300	49945090	0.3889655172413793	0.3639240506329114	0.0250414666084679	725.0	316.0	2	4
TIMM23B|chr10:49952219-49958370,49955060-49958370|+	TIMM23B	TIMM23B	chr10	+	49958370	49952219	49955060	0.11310344827586206	0.12658227848101267	-0.013478830205150602	725.0	316.0	1	5
TIMM23B|chr10:49958480-49973012,49970458-49973012|+	TIMM23B	TIMM23B	chr10	+	49973012	49958480	49970458	0.4675862068965517	0.4651898734177215	0.002396333478830226	725.0	316.0	4	2
SMUG1|chr12:54182504-54181647,54182306-54181647|-	SMUG1	SMUG1	chr12	-	54181647	54182504	54182306	0.812807881773399	1.0	-0.18719211822660098	203.0	90.0	8	1
SMUG1|chr12:54188951-54182623,54183656-54182623|-	SMUG1	SMUG1	chr12	-	54182623	54188951	54183656	0.0	0.0	0.0	1984.0	846.0	1	30
SMUG1|chr12:54188951-54183959,54186893-54183959|-	SMUG1	SMUG1	chr12	-	54183959	54188951	54186893	0.5467836257309941	0.3609467455621302	0.18583688016886396	342.0	169.0	3	1
SMUG1|chr12:54188951-54187905,54188511-54187905|-	SMUG1	SMUG1	chr12	-	54187905	54188951	54188511	0.49416342412451364	0.27053140096618356	0.22363202315833008	514.0	207.0	4	3
SMUG1|chr12:54188951-54188596,54188721-54188596|-	SMUG1	SMUG1	chr12	-	54188596	54188951	54188721	0.18272425249169436	0.6071428571428571	-0.42441860465116277	301.0	168.0	5	2
CDKN2B-AS1|chr9:21995161-22046751,22046449-22046751|+	CDKN2B-AS1	CDKN2B-AS1	chr9	+	22046751	21995161	22046449	0.1364522417153996	0.17827298050139276	-0.041820738785993156	513.0	359.0	11	3
CDKN2B-AS1|chr9:22049228-22097258,22096514-22097258|+	CDKN2B-AS1	CDKN2B-AS1	chr9	+	22097258	22049228	22096514	0.0	0.0	0.0	443.0	295.0	1	2
CDKN2B-AS1|chr9:22049228-22112320,22097364-22112320|+	CDKN2B-AS1	CDKN2B-AS1	chr9	+	22112320	22049228	22097364	0.0	0.078125	-0.078125	443.0	320.0	1	3
CDKN2B-AS1|chr9:22112395-22118644,22113799-22118644|+	CDKN2B-AS1	CDKN2B-AS1	chr9	+	22118644	22112395	22113799	0.0	0.078125	-0.078125	443.0	320.0	2	4
CDKN2B-AS1|chr9:22049228-22120200,22118767-22120200|+	CDKN2B-AS1	CDKN2B-AS1	chr9	+	22120200	22049228	22118767	0.0	0.0	0.0	443.0	320.0	1	6
CDKN2B-AS1|chr9:22049228-22120504,22120410-22120504|+	CDKN2B-AS1	CDKN2B-AS1	chr9	+	22120504	22049228	22120410	0.0	0.0	0.0	443.0	320.0	1	8
CDKN2B-AS1|chr9:22049228-22077679,22066353-22077679|+	CDKN2B-AS1	CDKN2B-AS1	chr9	+	22077679	22049228	22066353	0.0	0.0	0.0	39.0	39.0	1	2
CDKN2B-AS1|chr9:22029594-22046317,22032986-22046317|+	CDKN2B-AS1	CDKN2B-AS1	chr9	+	22046317	22029594	22032986	0.26636568848758463	0.5254237288135594	-0.25905804032597474	443.0	295.0	1	2
CDKN2B-AS1|chr9:22066353-22096372,22092469-22096372|+	CDKN2B-AS1	CDKN2B-AS1	chr9	+	22096372	22066353	22092469	0.7336343115124153	0.4745762711864407	0.2590580403259746	443.0	295.0	1	1
DNAJC8|chr1:28232921-28229023,28230131-28229023|-	DNAJC8	DNAJC8	chr1	-	28229023	28232921	28230131	0.8821232762917428	0.924262492474413	-0.04213921618267025	24076.0	16610.0	1	1
OAZ3|chr1:151763167-151767163,151766888-151767163|+	OAZ3	OAZ3	chr1	+	151767163	151763167	151766888	0.6504065040650406	0.8226950354609929	-0.17228853139595224	246.0	141.0	1	1
HEMK1|chr3:50569273-50570931,50569574-50570931|+	HEMK1	HEMK1	chr3	+	50570931	50569273	50569574	0.0	0.0	0.0	2910.0	1671.0	1	1
CAMTA1|chr1:7665199-7670911,7669855-7670911|+	CAMTA1	CAMTA1	chr1	+	7670911	7665199	7669855	1.0	1.0	0.0	264.0	268.0	5	6
CAMTA1|chr1:7677733-7732448,7704894-7732448|+	CAMTA1	CAMTA1	chr1	+	7732448	7677733	7704894	0.4689165186500888	0.5571725571725572	-0.08825603852246838	563.0	481.0	11	7
CAMTA1|chr1:7747781-7751199,7749791-7751199|+	CAMTA1	CAMTA1	chr1	+	7751199	7747781	7749791	1.0	1.0	0.0	563.0	481.0	9	10
CAMTA1|chr1:7752533-7766459,7755668-7766459|+	CAMTA1	CAMTA1	chr1	+	7766459	7752533	7755668	0.5310834813499112	0.44282744282744285	0.08825603852246838	563.0	481.0	8	11
DOK7|chr4:3463551-3485539,3484843-3485539|+	DOK7	DOK7	chr4	+	3485539	3463551	3484843	0.0	0.0	0.0	82.0	45.0	1	1
ADORA1|chr1:203127928-203128785,203128432-203128785|+	ADORA1	ADORA1	chr1	+	203128785	203127928	203128432	0.0	0.0	0.0	61.0	49.0	3	1
ADORA1|chr1:203129182-203165261,203129257-203165261|+	ADORA1	ADORA1	chr1	+	203165261	203129182	203129257	1.0	1.0	0.0	61.0	49.0	2	1
DDR1|chr6_GL000253v2_alt:2204909-2206859,2205752-2206859|+	DDR1	DDR1	chr6_GL000253v2_alt	+	2206859	2204909	2205752	0.556	1.0	-0.44399999999999995	750.0	222.0	4	3
DDR1|chr6_GL000253v2_alt:2204909-2207252,2207103-2207252|+	DDR1	DDR1	chr6_GL000253v2_alt	+	2207252	2204909	2207103	0.0	0.0	0.0	750.0	222.0	2	7
ATP23|chr12_GL383550v2_alt:154839-150157,151031-150157|-	ATP23	ATP23	chr12_GL383550v2_alt	-	150157	154839	151031	1.0	1.0	0.0	368.0	223.0	3	1
ATP23|chr12_GL383550v2_alt:160027-154920,156242-154920|-	ATP23	ATP23	chr12_GL383550v2_alt	-	154920	160027	156242	0.0	0.0	0.0	368.0	223.0	1	3
ATP23|chr12_GL383550v2_alt:160027-156287,159987-156287|-	ATP23	ATP23	chr12_GL383550v2_alt	-	156287	160027	159987	0.8097826086956522	1.0	-0.19021739130434778	368.0	223.0	2	1
RAB27A|chr15:55270165-55234956,55238403-55234956|-	RAB27A	RAB27A	chr15	-	55234956	55270165	55238403	1.0	1.0	0.0	1517.0	1012.0	3	1
UBE2W|chr8:73805651-73794115,73795791-73794115|-	UBE2W	UBE2W	chr8	-	73794115	73805651	73795791	0.9544980171154247	1.0	-0.0455019828845753	4791.0	2558.0	3	1
UBE2W|chr8:73830381-73810629,73825147-73810629|-	UBE2W	UBE2W	chr8	-	73810629	73830381	73825147	0.2697751873438801	0.20150862068965517	0.06826656665422495	4804.0	2784.0	3	3
UBE2W|chr8:73878808-73830472,73870269-73830472|-	UBE2W	UBE2W	chr8	-	73830472	73878808	73870269	0.7179433805162365	0.641882183908046	0.07606119660819055	4804.0	2784.0	5	1
STAT6|chr12:57111129-57107314,57107605-57107314|-	STAT6	STAT6	chr12	-	57107314	57111129	57107605	0.0	0.0	0.0	223.0	233.0	1	4
STAT6|chr12:57111129-57107743,57108163-57107743|-	STAT6	STAT6	chr12	-	57107743	57111129	57108163	0.0	0.0	0.0	223.0	233.0	1	3
TRNAU1AP|chr1:28560732-28561346,28561260-28561346|+	TRNAU1AP	TRNAU1AP	chr1	+	28561346	28560732	28561260	0.8925682507583418	0.8725283971392511	0.020039853619090664	3956.0	2377.0	1	1
TIMM9|chr14:58424008-58409168,58410843-58409168|-	TIMM9	TIMM9	chr14	-	58409168	58424008	58410843	0.0	0.0	0.0	1131.0	746.0	1	6
TIMM9|chr14:58427054-58410938,58411907-58410938|-	TIMM9	TIMM9	chr14	-	58410938	58427054	58411907	0.0	0.0	0.0	1352.0	780.0	1	6
PTGR2|chr14:73851943-73858816,73852120-73858816|+	PTGR2	PTGR2	chr14	+	73858816	73851943	73852120	0.26934215970211006	0.33259911894273125	-0.06325695924062119	2417.0	1816.0	4	4
PTGR2|chr14:73874214-73876998,73874676-73876998|+	PTGR2	PTGR2	chr14	+	73876998	73874214	73874676	0.6664676022693341	0.6661654135338346	0.00030218873549947567	3349.0	2660.0	6	4
PTGR2|chr14:73877168-73880055,73879305-73880055|+	PTGR2	PTGR2	chr14	+	73880055	73877168	73879305	0.2865313125536174	0.36549607909989773	-0.07896476654628032	3497.0	2933.0	3	8
TIMM9|chr14:58427392-58424095,58427054-58424095|-	TIMM9	TIMM9	chr14	-	58424095	58427392	58427054	0.13535353535353536	0.06298342541436464	0.07237010993917073	1485.0	905.0	1	5
FBXL2|chr3:33277096-33297664,33277515-33297664|+	FBXL2	FBXL2	chr3	+	33297664	33277096	33277515	0.0	0.0	0.0	1944.0	1326.0	4	21
FBXL2|chr3:33297725-33358967,33303160-33358967|+	FBXL2	FBXL2	chr3	+	33358967	33297725	33303160	1.0	1.0	0.0	1701.0	931.0	10	3
FBXL2|chr3:33303160-33364625,33359357-33364625|+	FBXL2	FBXL2	chr3	+	33364625	33303160	33359357	0.0	0.0	0.0	1944.0	1326.0	1	22
FBXL2|chr3:33297725-33373092,33364719-33373092|+	FBXL2	FBXL2	chr3	+	33373092	33297725	33364719	0.0	0.0	0.0	1944.0	1326.0	1	23
FBXL2|chr3:33378741-33383989,33378834-33383989|+	FBXL2	FBXL2	chr3	+	33383989	33378741	33378834	1.0	1.0	0.0	1944.0	1326.0	18	7
VAMP7|chrX:155889547-155895623,155889612-155895623|+	VAMP7	VAMP7	chrX	+	155895623	155889547	155889612	0.0	0.0	0.0	1862.0	1112.0	1	2
VAMP7|chrX:155889547-155898112,155895680-155898112|+	VAMP7	VAMP7	chrX	+	155898112	155889547	155895680	0.028690662493479395	0.0	0.028690662493479395	1917.0	1112.0	1	3
VAMP7|chrX:155900587-155939701,155919880-155939701|+	VAMP7	VAMP7	chrX	+	155939701	155900587	155919880	0.043182920912178555	0.09984025559105432	-0.056657334678875765	2061.0	1252.0	1	4
ACRV1|chr11:125677854-125676478,125677797-125676478|-	ACRV1	ACRV1	chr11	-	125676478	125677854	125677797	0.0	0.0	0.0	75.0	61.0	1	3
STAU1|chr20:49188116-49154071,49158437-49154071|-	STAU1	STAU1	chr20	-	49154071	49188116	49158437	0.6974559686888454	0.8219284603421462	-0.12447249165330077	2555.0	2572.0	2	2
STAU1|chr20:49188116-49166285,49174195-49166285|-	STAU1	STAU1	chr20	-	49166285	49188116	49174195	0.019605263157894737	0.03482729089351984	-0.015222027735625102	7600.0	3503.0	2	4
TIAM1|chr21:31164962-31154426,31160445-31154426|-	TIAM1	TIAM1	chr21	-	31154426	31164962	31160445	1.0	1.0	0.0	10889.0	6580.0	9	1
NARF|chr17:82458508-82459992,82458830-82459992|+	NARF	NARF	chr17	+	82459992	82458508	82458830	0.16320024290268711	0.12946625496250552	0.03373398794018159	6587.0	4534.0	1	3
NARF|chr17:82460072-82468764,82464430-82468764|+	NARF	NARF	chr17	+	82468764	82460072	82464430	0.04023075755275543	0.15063961182179092	-0.11040885426903549	6587.0	4534.0	1	3
NARF|chr17:82481211-82483716,82483304-82483716|+	NARF	NARF	chr17	+	82483716	82481211	82483304	0.7337179292545923	0.5657256285840317	0.1679923006705606	6587.0	4534.0	3	1
PLEKHM1|chr17_GL000258v2_alt:165536-148877,158647-148877|-	PLEKHM1	PLEKHM1	chr17_GL000258v2_alt	-	148877	165536	158647	0.3594936708860759	0.20512820512820512	0.1543654657578708	790.0	390.0	1	3
PLEKHM1|chr17_GL000258v2_alt:172878-166162,168335-166162|-	PLEKHM1	PLEKHM1	chr17_GL000258v2_alt	-	166162	172878	168335	0.0	0.0	0.0	790.0	390.0	1	3
DMAC1|chr9:7799547-7798637,7799449-7798637|-	DMAC1	DMAC1	chr9	-	7798637	7799547	7799449	0.26744186046511625	0.0	0.26744186046511625	344.0	90.0	1	1
CNTLN|chr9:17135236-17143288,17135425-17143288|+	CNTLN	CNTLN	chr9	+	17143288	17135236	17135425	0.0	0.0	0.0	2830.0	2290.0	1	4
FAM219A|chr9:34405916-34402807,34405865-34402807|-	FAM219A	FAM219A	chr9	-	34402807	34405916	34405865	0.7535258562793822	0.27970297029702973	0.47382288598235245	2978.0	1616.0	3	3
FAM219A|chr9:34458237-34405964,34458204-34405964|-	FAM219A	FAM219A	chr9	-	34405964	34458237	34458204	0.025184687709872398	0.07549504950495049	-0.0503103617950781	2978.0	1616.0	2	4
C4orf33|chr4:129094028-129102602,129096209-129102602|+	C4orf33	C4orf33	chr4	+	129102602	129094028	129096209	0.5378323108384458	0.34285714285714286	0.194975167981303	489.0	350.0	1	1
UBE2C|chr20:45812796-45813437,45813290-45813437|+	UBE2C	UBE2C	chr20	+	45813437	45812796	45813290	0.954107790421408	0.9356492370785839	0.01845855334282409	23991.0	16581.0	7	1
UBE2C|chr20:45813464-45815390,45814470-45815390|+	UBE2C	UBE2C	chr20	+	45815390	45813464	45814470	0.0	0.08928571428571429	-0.08928571428571429	247.0	168.0	1	1
UBE2C|chr20:45813464-45815854,45815745-45815854|+	UBE2C	UBE2C	chr20	+	45815854	45813464	45815745	0.0005100306018361102	0.0	0.0005100306018361102	23528.0	16277.0	1	4
STIM1|chr11:4086543-4091282,4088738-4091282|+	STIM1	STIM1	chr11	+	4091282	4086543	4088738	0.8988921282798834	0.9294196728657853	-0.0305275445859019	8575.0	4463.0	1	1
GAPVD1|chr9:125261959-125268936,125263700-125268936|+	GAPVD1	GAPVD1	chr9	+	125268936	125261959	125263700	0.9059723315712518	0.9226171243941842	-0.016644792822932408	8891.0	6190.0	10	2
GAPVD1|chr9:125261959-125298890,125297520-125298890|+	GAPVD1	GAPVD1	chr9	+	125298890	125261959	125297520	1.0	1.0	0.0	8681.0	4324.0	5	1
GAPVD1|chr9:125321499-125323798,125321562-125323798|+	GAPVD1	GAPVD1	chr9	+	125323798	125321499	125321562	0.3196407117111963	0.19688035000951112	0.12276036170168517	17479.0	10514.0	4	12
GAPVD1|chr9:125332017-125332510,125332060-125332510|+	GAPVD1	GAPVD1	chr9	+	125332510	125332017	125332060	0.021797585674237657	0.0	0.021797585674237657	17479.0	10514.0	2	14
GAPVD1|chr9:125332629-125337018,125335252-125337018|+	GAPVD1	GAPVD1	chr9	+	125337018	125332629	125335252	0.8524515132444648	0.8655126498002663	-0.013061136555801545	17479.0	10514.0	14	2
GAPVD1|chr9:125341264-125346819,125342299-125346819|+	GAPVD1	GAPVD1	chr9	+	125346819	125341264	125342299	0.07780765490016592	0.13705535476507513	-0.059247699864909215	17479.0	10514.0	4	12
GAPVD1|chr9:125346941-125349390,125346995-125349390|+	GAPVD1	GAPVD1	chr9	+	125349390	125346941	125346995	0.9809485668516505	0.8901464713715047	0.09080209548014584	17479.0	10514.0	15	1
TPM3|chr1:154172029-154170469,154170649-154170469|-	TPM3	TPM3	chr1	-	154170469	154172029	154170649	0.14434142004318556	0.13190781321910292	0.01243360682408265	39365.0	28247.0	1	14
TPM3|chr1:154172029-154170711,154171413-154170711|-	TPM3	TPM3	chr1	-	154170711	154172029	154171413	0.8312262286722053	0.8306557327073744	0.0005704959648309416	47063.0	32803.0	8	7
TPM3|chr1:154182988-154173201,154176115-154173201|-	TPM3	TPM3	chr1	-	154173201	154182988	154176115	0.19091857048061428	0.2486517561389581	-0.057733185658343816	52745.0	36529.0	1	15
TPM3|chr1:154191186-154176248,154178114-154176248|-	TPM3	TPM3	chr1	-	154176248	154191186	154178114	0.0	0.0	0.0	4101.0	2498.0	5	1
PBRM1|chr3:52685749-52682233,52684856-52682233|-	PBRM1	PBRM1	chr3	-	52682233	52685749	52684856	0.9010866880711287	0.7036033595231644	0.19748332854796424	8098.0	3691.0	5	1
JOSD1|chr22:38701257-38700618,38700800-38700618|-	JOSD1	JOSD1	chr22	-	38700618	38701257	38700800	0.067367995144649	0.0	0.067367995144649	4943.0	2943.0	1	1
BFSP1|chr20:17560357-17524908,17530953-17524908|-	BFSP1	BFSP1	chr20	-	17524908	17560357	17530953	0.0	0.0	0.0	50.0	35.0	1	1
CHN1|chr2:174877840-174824518,174846880-174824518|-	CHN1	CHN1	chr2	-	174824518	174877840	174846880	0.10917335193582142	0.07215836526181353	0.03701498667400789	2867.0	1566.0	1	5
CHN1|chr2:174918534-174915171,174917325-174915171|-	CHN1	CHN1	chr2	-	174915171	174918534	174917325	0.9310097017606899	1.0	-0.06899029823931013	2783.0	1566.0	4	1
CHN1|chr2:174952164-174918565,174944888-174918565|-	CHN1	CHN1	chr2	-	174918565	174952164	174944888	0.06899029823931009	0.0	0.06899029823931009	2783.0	1566.0	1	4
CHN1|chr2:175005206-174952202,175004894-174952202|-	CHN1	CHN1	chr2	-	174952202	175005206	175004894	0.06252245777937478	0.044061302681992334	0.018461155097382442	2783.0	1566.0	1	4
ASPM|chr1:197117789-197096164,197100431-197096164|-	ASPM	ASPM	chr1	-	197096164	197117789	197100431	0.013243383497664764	0.01346592669803082	-0.00022254320036605574	48175.0	35497.0	1	1
ZNF226|chr19:44165142-44165757,44165613-44165757|+	ZNF226	ZNF226	chr19	+	44165757	44165142	44165613	1.0	0.572354211663067	0.427645788336933	351.0	463.0	2	2
ZNF226|chr19:44165807-44170035,44166882-44170035|+	ZNF226	ZNF226	chr19	+	44170035	44165807	44166882	0.7465051258154707	0.9211956521739131	-0.1746905263584424	1073.0	736.0	8	1
AMFR|chr16:56389185-56386022,56388758-56386022|-	AMFR	AMFR	chr16	-	56386022	56389185	56388758	0.6846237281132173	0.9924528301886792	-0.307829102075462	19361.0	8745.0	2	1
AMFR|chr16:56425073-56414344,56424911-56414344|-	AMFR	AMFR	chr16	-	56414344	56425073	56424911	0.8971127524404732	0.9459119496855346	-0.04879919724506143	19361.0	8745.0	2	1
VPS52|chr6_GL000251v2_alt:4679346-4678193,4678669-4678193|-	VPS52	VPS52	chr6_GL000251v2_alt	-	4678193	4679346	4678669	0.05825242718446602	0.11616954474097331	-0.05791711755650729	1030.0	637.0	1	3
VPS52|chr6_GL000251v2_alt:4681680-4681300,4681480-4681300|-	VPS52	VPS52	chr6_GL000251v2_alt	-	4681300	4681680	4681480	0.16213592233009708	0.6483516483516484	-0.4862157260215513	1030.0	637.0	1	3
VPS52|chr6_GL000251v2_alt:4683386-4681764,4682618-4681764|-	VPS52	VPS52	chr6_GL000251v2_alt	-	4681764	4683386	4682618	0.47648902821316613	0.2792321116928447	0.19725691652032146	319.0	573.0	2	1
ZNF717|chr3:75784915-75741736,75783306-75741736|-	ZNF717	ZNF717	chr3	-	75741736	75784915	75783306	0.0	0.0	0.0	679.0	405.0	1	5
ZNF717|chr3:75785384-75783364,75784784-75783364|-	ZNF717	ZNF717	chr3	-	75783364	75785384	75784784	0.4123957091775924	0.45454545454545453	-0.042149745367862146	839.0	440.0	2	4
DCP1A|chr3:53312241-53292827,53304177-53292827|-	DCP1A	DCP1A	chr3	-	53292827	53312241	53304177	0.12153539381854436	0.03486601705237515	0.0866693767661692	10030.0	6568.0	2	3
WDR25|chr14:100376495-100380910,100376809-100380910|+	WDR25	WDR25	chr14	+	100380910	100376495	100376809	0.2950191570881226	0.0	0.2950191570881226	261.0	218.0	1	1
WDR25|chr14:100381746-100468021,100397259-100468021|+	WDR25	WDR25	chr14	+	100468021	100381746	100397259	1.0	1.0	0.0	574.0	287.0	4	1
ABHD18|chr4:127965606-127982939,127966056-127982939|+	ABHD18	ABHD18	chr4	+	127982939	127965606	127966056	0.9474737368684342	0.9258698940998488	0.021603842768585402	1999.0	1322.0	18	1
ABHD18|chr4:127984423-128001716,127989821-128001716|+	ABHD18	ABHD18	chr4	+	128001716	127984423	127989821	0.0	0.0	0.0	561.0	173.0	3	3
ABHD18|chr4:127984423-128008920,128001764-128008920|+	ABHD18	ABHD18	chr4	+	128008920	127984423	128001764	0.7087719298245614	1.0	-0.2912280701754386	855.0	499.0	7	2
ABHD18|chr4:128011700-128017363,128012294-128017363|+	ABHD18	ABHD18	chr4	+	128017363	128011700	128012294	0.9079539769884942	0.8872919818456884	0.020661995142805867	1999.0	1322.0	17	1
ABHD18|chr4:128011700-128020080,128017501-128020080|+	ABHD18	ABHD18	chr4	+	128020080	128011700	128017501	0.0	0.0	0.0	1999.0	1322.0	1	18
ABHD18|chr4:128020169-128028475,128021238-128028475|+	ABHD18	ABHD18	chr4	+	128028475	128020169	128021238	0.09704852426213106	0.2314674735249622	-0.13441894926283113	1999.0	1322.0	5	14
ATP8A1|chr4:42574619-42556040,42569161-42556040|-	ATP8A1	ATP8A1	chr4	-	42556040	42574619	42569161	1.0	1.0	0.0	1944.0	1194.0	1	1
ATP8A1|chr4:42594289-42588329,42590811-42588329|-	ATP8A1	ATP8A1	chr4	-	42588329	42594289	42590811	1.0	1.0	0.0	1944.0	1194.0	1	1
TMEM39A|chr3:119452447-119447172,119451209-119447172|-	TMEM39A	TMEM39A	chr3	-	119447172	119452447	119451209	0.8840027700831025	0.9497907949790795	-0.06578802489597702	2888.0	1912.0	1	1
GOSR1|chr17:30477464-30481143,30477486-30481143|+	GOSR1	GOSR1	chr17	+	30481143	30477464	30477486	0.8932013879964015	0.9156020942408377	-0.02240070624443624	7781.0	4775.0	2	1
GOSR1|chr17:30481257-30484214,30481263-30484214|+	GOSR1	GOSR1	chr17	+	30484214	30481257	30481263	0.5229404960801953	0.5143455497382199	0.00859494634197544	7781.0	4775.0	2	1
BEST1|chr11:61955201-61955718,61955387-61955718|+	BEST1	BEST1	chr11	+	61955718	61955201	61955387	0.0	0.0	0.0	259.0	141.0	6	2
BEST1|chr11:61958298-61959498,61958501-61959498|+	BEST1	BEST1	chr11	+	61959498	61958298	61958501	0.0	0.0	0.0	259.0	141.0	4	3
BEST1|chr11:61958298-61959892,61959578-61959892|+	BEST1	BEST1	chr11	+	61959892	61958298	61959578	0.0	0.0	0.0	259.0	141.0	1	7
ASNS|chr7:97872351-97864496,97868908-97864496|-	ASNS	ASNS	chr7	-	97864496	97872351	97868908	0.018515314068177885	0.02924634420697413	-0.010731030138796244	5779.0	3556.0	1	5
ASNS|chr7:97872351-97869813,97871719-97869813|-	ASNS	ASNS	chr7	-	97869813	97872351	97871719	0.4682651622002821	0.7604287369640788	-0.2921635747637967	5672.0	3452.0	3	2
CNTROB|chr17:7934222-7934465,7934226-7934465|+	CNTROB	CNTROB	chr17	+	7934465	7934222	7934226	0.6074986415504438	0.8030283421767828	-0.195529700626339	11042.0	7727.0	9	2
CNTROB|chr17:7948619-7949085,7948685-7949085|+	CNTROB	CNTROB	chr17	+	7949085	7948619	7948685	0.9200885173346447	0.8642629904559915	0.055825526878653164	8134.0	4715.0	5	1
CNTROB|chr17:7949137-7949385,7949157-7949385|+	CNTROB	CNTROB	chr17	+	7949385	7949137	7949157	0.11103061039666727	0.10612139251973599	0.004909217876931285	11042.0	7727.0	1	10
CNTROB|chr17:7932138-7932928,7932800-7932928|+	CNTROB	CNTROB	chr17	+	7932928	7932138	7932800	0.045446837374936405	0.0	0.045446837374936405	5897.0	2226.0	2	3
SLC39A8|chr4:102344444-102315830,102324250-102315830|-	SLC39A8	SLC39A8	chr4	-	102315830	102344444	102324250	0.8452012383900929	1.0	-0.15479876160990713	323.0	107.0	2	1
CLIP1|chr12:122352726-122341697,122347375-122341697|-	CLIP1	CLIP1	chr12	-	122341697	122352726	122347375	0.5525304090250205	0.42756494936151473	0.12496545966350575	15867.0	11355.0	1	2
TACC1|chr8:38827288-38831125,38827375-38831125|+	TACC1	TACC1	chr8	+	38831125	38827288	38827375	0.4498867275994063	0.5442670537010159	-0.09438032610160962	12801.0	7579.0	16	14
TMEM150A|chr2:85601021-85600018,85600345-85600018|-	TMEM150A	TMEM150A	chr2	-	85600018	85601021	85600345	0.11928783382789318	0.14788004136504654	-0.028592207537153358	1685.0	967.0	1	2
TMEM39B|chr1:32072452-32074951,32073051-32074951|+	TMEM39B	TMEM39B	chr1	+	32074951	32072452	32073051	0.058981233243967826	0.0834403080872914	-0.024459074843323575	1865.0	779.0	1	3
TMEM39B|chr1:32075822-32091675,32077318-32091675|+	TMEM39B	TMEM39B	chr1	+	32091675	32075822	32077318	0.29555555555555557	0.441591784338896	-0.14603622878334044	1800.0	779.0	1	2
C11orf54|chr11:93741728-93747297,93746480-93747297|+	C11orf54	C11orf54	chr11	+	93747297	93741728	93746480	0.09486166007905138	0.08177905308464849	0.01308260699440289	4048.0	2788.0	2	2
C11orf54|chr11:93741728-93750346,93747448-93750346|+	C11orf54	C11orf54	chr11	+	93750346	93741728	93747448	0.01406799531066823	0.042764177254415864	-0.028696181943747633	5118.0	3227.0	2	10
C11orf54|chr11:93753755-93753936,93753759-93753936|+	C11orf54	C11orf54	chr11	+	93753936	93753755	93753759	1.0	1.0	0.0	5118.0	3227.0	12	1
C11orf54|chr11:93754037-93757316,93755386-93757316|+	C11orf54	C11orf54	chr11	+	93757316	93754037	93755386	0.037905431809300505	0.026030368763557483	0.011875063045743022	5118.0	3227.0	1	11
C11orf54|chr11:93755386-93759742,93757465-93759742|+	C11orf54	C11orf54	chr11	+	93759742	93755386	93757465	0.0	0.0	0.0	5118.0	3227.0	1	12
TNPO1|chr5:72816752-72848385,72848251-72848385|+	TNPO1	TNPO1	chr5	+	72848385	72816752	72848251	0.2874072251609464	0.4927970065481759	-0.20538978138722946	24387.0	16035.0	2	3
TNPO1|chr5:72851319-72861808,72855923-72861808|+	TNPO1	TNPO1	chr5	+	72861808	72851319	72855923	0.00817925081259658	0.024793388429752067	-0.016614137617155487	37534.0	22385.0	1	6
TNPO1|chr5:72896556-72900006,72897151-72900006|+	TNPO1	TNPO1	chr5	+	72900006	72896556	72897151	0.006952615252968232	0.012704255701203088	-0.005751640448234856	37396.0	22276.0	1	5
QRICH1|chr3:49094337-49077038,49092397-49077038|-	QRICH1	QRICH1	chr3	-	49077038	49094337	49092397	0.0544152234338251	0.10009813542688911	-0.04568291199306401	9354.0	6114.0	1	3
SRPX|chrX:38156896-38149894,38154462-38149894|-	SRPX	SRPX	chrX	-	38149894	38156896	38154462	0.0	0.0	0.0	463.0	266.0	1	3
SRPX|chrX:38174160-38164895,38171881-38164895|-	SRPX	SRPX	chrX	-	38164895	38174160	38171881	0.0	0.0	0.0	463.0	266.0	1	3
SRPX|chrX:38220696-38174351,38178285-38174351|-	SRPX	SRPX	chrX	-	38174351	38220696	38178285	0.0	0.0	0.0	463.0	266.0	1	3
SMC1A|chrX:53422492-53415169,53421895-53415169|-	SMC1A	SMC1A	chrX	-	53415169	53422492	53421895	0.9528063266416931	0.9506132327002749	0.0021930939414182005	31233.0	24379.0	1	1
JUP|chr17:41786588-41771862,41772818-41771862|-	JUP	JUP	chr17	-	41771862	41786588	41772818	0.8672350791717418	0.8055987558320373	0.06163632333970448	821.0	643.0	2	1
GPN3|chr12:110468472-110465214,110468126-110465214|-	GPN3	GPN3	chr12	-	110465214	110468472	110468126	0.881619937694704	0.8075	0.07411993769470404	1284.0	800.0	1	1
RWDD2A|chr6:83194652-83195595,83195271-83195595|+	RWDD2A	RWDD2A	chr6	+	83195595	83194652	83195271	0.7474258025439128	0.9250253292806484	-0.17759952673673562	1651.0	987.0	2	3
TBC1D14|chr4:6924111-6967304,6954338-6967304|+	TBC1D14	TBC1D14	chr4	+	6967304	6924111	6954338	0.992011077971879	1.0	-0.00798892202812096	9388.0	5306.0	2	1
TBC1D14|chr4:6967424-6994184,6987564-6994184|+	TBC1D14	TBC1D14	chr4	+	6994184	6967424	6987564	0.9744654349179988	1.0	-0.025534565082001248	9634.0	5306.0	3	1
DGUOK|chr2:73927052-73946719,73939022-73946719|+	DGUOK	DGUOK	chr2	+	73946719	73927052	73939022	0.6195613088816972	0.5684931506849316	0.05106815819676569	5562.0	3358.0	6	3
DGUOK|chr2:73927052-73958146,73957240-73958146|+	DGUOK	DGUOK	chr2	+	73958146	73927052	73957240	0.03727549983056591	0.047650130548302874	-0.010374630717736963	2951.0	1532.0	1	6
GPR108|chr19:6737457-6736711,6736990-6736711|-	GPR108	GPR108	chr19	-	6736711	6737457	6736990	0.4352701325178389	0.43842975206611573	-0.0031596195482768152	3924.0	2420.0	1	1
CALU|chr7:128739432-128748573,128748367-128748573|+	CALU	CALU	chr7	+	128748573	128739432	128748367	0.8976233303991733	0.9534040749510363	-0.05578074455186299	52258.0	34209.0	3	2
CALU|chr7:128739432-128758871,128754722-128758871|+	CALU	CALU	chr7	+	128758871	128739432	128754722	0.0	0.010409437890353921	-0.010409437890353921	14217.0	10087.0	1	2
CALU|chr7:128759852-128769063,128767655-128769063|+	CALU	CALU	chr7	+	128769063	128759852	128767655	0.016762983658004518	0.012239902080783354	0.004523081577221163	52258.0	34314.0	1	5
RPP14|chr3:58306417-58310309,58306651-58310309|+	RPP14	RPP14	chr3	+	58310309	58306417	58306651	0.8904019688269073	0.9615384615384616	-0.07113649271155431	6095.0	3458.0	1	1
FDFT1|chr8:11796011-11808794,11808317-11808794|+	FDFT1	FDFT1	chr8	+	11808794	11796011	11808317	0.6901535682023487	0.38836477987421386	0.3017887883281349	1107.0	636.0	1	1
FDFT1|chr8:11808891-11809667,11809490-11809667|+	FDFT1	FDFT1	chr8	+	11809667	11808891	11809490	1.0	1.0	0.0	19311.0	14121.0	9	1
LRTOMT|chr11:72080885-72093496,72089596-72093496|+	LRTOMT	LRTOMT	chr11	+	72093496	72080885	72089596	0.1341222879684418	0.5287356321839081	-0.39461334421546623	507.0	174.0	2	1
IAH1|chr2:9474647-9478222,9476039-9478222|+	IAH1	IAH1	chr2	+	9478222	9474647	9476039	0.12925373134328358	0.09234828496042216	0.03690544638286142	3350.0	1895.0	1	2
INKA1|chr3:49803363-49804181,49803443-49804181|+	INKA1	INKA1	chr3	+	49804181	49803363	49803443	0.423728813559322	0.3368421052631579	0.08688670829616413	118.0	95.0	1	1
ZBTB8OS|chr1:32650785-32634110,32634702-32634110|-	ZBTB8OS	ZBTB8OS	chr1	-	32634110	32650785	32634702	0.0	0.0	0.0	151.0	123.0	1	2
ZBTB8OS|chr1:32633645-32631879,32632208-32631879|-	ZBTB8OS	ZBTB8OS	chr1	-	32631879	32633645	32632208	0.9727011494252874	0.8891377379619261	0.08356341146336133	1392.0	893.0	15	2
COX7A2|chr6:75241176-75240385,75241123-75240385|-	COX7A2	COX7A2	chr6	-	75240385	75241176	75241123	0.9164798206278026	0.85405120084455	0.06242861978325265	7136.0	3789.0	4	2
COX7A2|chr6:75243717-75241265,75243423-75241265|-	COX7A2	COX7A2	chr6	-	75241265	75243717	75243423	0.7308015695067265	0.7944048561625758	-0.06360328665584936	7136.0	3789.0	4	2
CABYR|chr18:24139118-24155701,24143413-24155701|+	CABYR	CABYR	chr18	+	24155701	24139118	24143413	0.026913875598086126	0.09060175794455713	-0.063687882346471	1672.0	1479.0	2	4
CABYR|chr18:24156042-24159472,24156999-24159472|+	CABYR	CABYR	chr18	+	24159472	24156042	24156999	0.4418604651162791	0.7496947496947497	-0.3078342845784706	1935.0	1638.0	3	3
BCL2L12|chr19:49666799-49668851,49667161-49668851|+	BCL2L12	BCL2L12	chr19	+	49668851	49666799	49667161	0.21847465656087162	0.23380790054140765	-0.015333243980536038	10555.0	4987.0	5	6
BCL2L12|chr19:49669115-49670216,49669164-49670216|+	BCL2L12	BCL2L12	chr19	+	49670216	49669115	49669164	0.8472610541576059	0.8122086570477247	0.03505239710988117	9657.0	4505.0	3	2
BCL2L12|chr19:49666799-49673698,49670488-49673698|+	BCL2L12	BCL2L12	chr19	+	49673698	49666799	49670488	0.004945904173106646	0.0088008800880088	-0.003854975914902154	9705.0	4545.0	1	5
S100PBP|chr1:32817599-32825313,32817689-32825313|+	S100PBP	S100PBP	chr1	+	32825313	32817599	32817689	0.07792504570383912	0.04453723034098817	0.03338781536285095	4376.0	2874.0	1	1
S100PBP|chr1:32830067-32853079,32834061-32853079|+	S100PBP	S100PBP	chr1	+	32853079	32830067	32834061	0.6582430806257521	0.6755994358251057	-0.017356355199353635	6648.0	4254.0	2	2
S100PBP|chr1:32830067-32834034,32832379-32834034|+	S100PBP	S100PBP	chr1	+	32834034	32830067	32832379	0.547975352112676	0.4384057971014493	0.10956955501122673	2272.0	1380.0	1	1
KIDINS220|chr2:8826986-8818793,8825743-8818793|-	KIDINS220	KIDINS220	chr2	-	8818793	8826986	8825743	1.0	1.0	0.0	12809.0	7606.0	15	1
FAM133B|chr7:92590268-92581603,92585298-92581603|-	FAM133B	FAM133B	chr7	-	92581603	92590268	92585298	0.6683168316831684	0.9480346435709527	-0.27971781188778433	1414.0	1501.0	2	1
TTC23|chr15:99249622-99228732,99234988-99228732|-	TTC23	TTC23	chr15	-	99228732	99249622	99234988	0.125	0.1368421052631579	-0.011842105263157904	1712.0	855.0	1	1
TTC23|chr15:99249622-99245510,99249171-99245510|-	TTC23	TTC23	chr15	-	99245510	99249622	99249171	0.0	0.18722466960352424	-0.18722466960352424	1498.0	908.0	1	1
DHFR|chr5:80637883-80629165,80633877-80629165|-	DHFR	DHFR	chr5	-	80629165	80637883	80633877	0.04492216456634544	0.007992526468756488	0.03692963809758895	13490.0	9634.0	1	3
DHFR|chr5:80649389-80633992,80637883-80633992|-	DHFR	DHFR	chr5	-	80633992	80649389	80637883	0.01063334368208631	0.0	0.01063334368208631	12884.0	9557.0	1	2
DHFR|chr5:80654404-80649494,80654008-80649494|-	DHFR	DHFR	chr5	-	80649494	80654404	80654008	0.4217939214232765	0.09092796346273614	0.33086595796054036	13490.0	9634.0	2	2
MTRF1L|chr6:152992857-152990095,152991185-152990095|-	MTRF1L	MTRF1L	chr6	-	152990095	152992857	152991185	0.3206997084548105	0.283960092095165	0.03673961635964551	3773.0	2606.0	3	3
MTRF1L|chr6:152995244-152994676,152995136-152994676|-	MTRF1L	MTRF1L	chr6	-	152994676	152995244	152995136	0.2822687516565068	0.2210283960092095	0.06124035564729727	3773.0	2606.0	2	4
FXN|chr9:69065035-69072612,69065043-69072612|+	FXN	FXN	chr9	+	69072612	69065035	69065043	0.7844355133357691	0.909480122324159	-0.12504460898838987	2737.0	1635.0	1	1
USP39|chr2:85603081-85619220,85616463-85619220|+	USP39	USP39	chr2	+	85619220	85603081	85616463	0.05602699110520397	0.405738426333392	-0.34971143522818804	9781.0	5681.0	1	3
USP39|chr2:85641118-85647930,85645083-85647930|+	USP39	USP39	chr2	+	85647930	85641118	85645083	0.010595761695321872	0.01524736415247364	-0.004651602457151769	10004.0	6165.0	1	5
APBB2|chr4:40890364-40830577,40856985-40830577|-	APBB2	APBB2	chr4	-	40830577	40890364	40856985	0.9960475290842199	1.0	-0.003952470915780104	40228.0	27215.0	5	1
TSACC|chr1:156337549-156339634,156338864-156339634|+	TSACC	TSACC	chr1	+	156339634	156337549	156338864	1.0	1.0	0.0	115.0	53.0	1	2
MORF4L2|chrX:103685171-103677051,103678499-103677051|-	MORF4L2	MORF4L2	chrX	-	103677051	103685171	103678499	0.02475204454497999	0.028303030303030302	-0.003550985758050313	22988.0	16500.0	2	12
MORF4L2|chrX:103685171-103678600,103684681-103678600|-	MORF4L2	MORF4L2	chrX	-	103678600	103685171	103684681	0.6970964272911937	0.6192966636609558	0.07779976363023788	8369.0	5545.0	2	2
MORF4L2|chrX:103687989-103685260,103686631-103685260|-	MORF4L2	MORF4L2	chrX	-	103685260	103687989	103686631	0.3106507601533227	0.3777100877978857	-0.06705932764456296	23219.0	16743.0	8	8
MIR31HG|chr9:21477169-21455944,21476899-21455944|-	MIR31HG	MIR31HG	chr9	-	21455944	21477169	21476899	0.0	0.0	0.0	85.0	34.0	2	2
MIR31HG|chr9:21559748-21477292,21559489-21477292|-	MIR31HG	MIR31HG	chr9	-	21477292	21559748	21559489	0.4235294117647059	1.0	-0.5764705882352941	85.0	34.0	2	2
CASC2|chr10:118052196-118207436,118206621-118207436|+	CASC2	CASC2	chr10	+	118207436	118052196	118206621	0.0	0.0	0.0	269.0	174.0	1	1
MAP7|chr6:136388393-136377868,136383671-136377868|-	MAP7	MAP7	chr6	-	136377868	136388393	136383671	0.0	0.0	0.0	159.0	114.0	2	8
MAP7|chr6:136411620-136383781,136388393-136383781|-	MAP7	MAP7	chr6	-	136383781	136411620	136388393	0.0	0.0	0.0	159.0	114.0	1	7
MAP7|chr6:136550342-136421799,136466761-136421799|-	MAP7	MAP7	chr6	-	136421799	136550342	136466761	1.0	1.0	0.0	159.0	114.0	3	1
PMS1|chr2:189784593-189791790,189785471-189791790|+	PMS1	PMS1	chr2	+	189791790	189784593	189785471	0.8516452872281093	0.8504983388704319	0.0011469483576773687	3586.0	2709.0	9	3
PMS1|chr2:189791941-189805652,189795951-189805652|+	PMS1	PMS1	chr2	+	189805652	189791941	189795951	0.10073477127281347	0.330654420206659	-0.22991964893384556	4219.0	2613.0	1	10
PMS1|chr2:189791941-189818017,189805754-189818017|+	PMS1	PMS1	chr2	+	189818017	189791941	189805754	0.014064362336114421	0.017557251908396947	-0.003492889572282526	4195.0	2620.0	1	9
PMS1|chr2:189818180-189852655,189844080-189852655|+	PMS1	PMS1	chr2	+	189852655	189818180	189844080	0.09054145135924511	0.13593187029151654	-0.04539041893227143	4451.0	3053.0	3	8
PMS1|chr2:189855128-189867799,189864228-189867799|+	PMS1	PMS1	chr2	+	189867799	189855128	189864228	0.0	0.045923460898502494	-0.045923460898502494	4451.0	3005.0	2	8
TRIM62|chr1:33181025-33165566,33176408-33165566|-	TRIM62	TRIM62	chr1	-	33165566	33181025	33176408	1.0	1.0	0.0	2668.0	1345.0	1	1
SNAPC2|chr19:7920549-7921423,7921119-7921423|+	SNAPC2	SNAPC2	chr19	+	7921423	7920549	7921119	0.5445884146341463	0.5512649800266312	-0.006676565392484846	2624.0	1502.0	1	1
CIB1|chr15:90265657-90233703,90233835-90233703|-	CIB1	CIB1	chr15	-	90233703	90265657	90233835	0.0	0.012362637362637362	-0.012362637362637362	2756.0	1456.0	1	2
ZSCAN31|chr6:28336082-28327533,28329303-28327533|-	ZSCAN31	ZSCAN31	chr6	-	28327533	28336082	28329303	0.13978494623655913	0.0	0.13978494623655913	465.0	333.0	1	5
ZSCAN31|chr6:28336082-28329778,28335830-28329778|-	ZSCAN31	ZSCAN31	chr6	-	28329778	28336082	28335830	1.0	0.319672131147541	0.680327868852459	282.0	244.0	1	1
TMEM222|chr1:27330804-27332070,27331137-27332070|+	TMEM222	TMEM222	chr1	+	27332070	27330804	27331137	0.5773664555934405	0.4837758112094395	0.09359064438400094	6159.0	3051.0	2	2
TMEM222|chr1:27334281-27335379,27334754-27335379|+	TMEM222	TMEM222	chr1	+	27335379	27334281	27334754	0.9094008767657087	0.9154375614552606	-0.006036684689551874	6159.0	3051.0	2	2
KIRREL2|chr19:35857180-35858408,35857494-35858408|+	KIRREL2	KIRREL2	chr19	+	35858408	35857180	35857494	0.0	0.0	0.0	81.0	44.0	2	3
KIRREL2|chr19:35862024-35862927,35862597-35862927|+	KIRREL2	KIRREL2	chr19	+	35862927	35862024	35862597	0.0	0.0	0.0	81.0	44.0	1	4
PWWP2B|chr10:132405986-132417061,132406289-132417061|+	PWWP2B	PWWP2B	chr10	+	132417061	132405986	132406289	0.26058437686344665	0.4467005076142132	-0.18611613075076655	1677.0	788.0	1	1
ZNF655|chr7:99558787-99560533,99559021-99560533|+	ZNF655	ZNF655	chr7	+	99560533	99558787	99559021	1.0	0.9121212121212121	0.08787878787878789	6342.0	4620.0	4	2
ZNF655|chr7:99560695-99572245,99571792-99572245|+	ZNF655	ZNF655	chr7	+	99572245	99560695	99571792	0.4707335907335907	0.3870510396975425	0.08368255103604821	6475.0	4232.0	2	4
PSMD5|chr9:120831832-120829208,120831331-120829208|-	PSMD5	PSMD5	chr9	-	120829208	120831832	120831331	0.12414937759336099	0.12439566183196132	-0.00024628423860033333	12050.0	7653.0	1	1
HEATR3|chr16:50066539-50068780,50066982-50068780|+	HEATR3	HEATR3	chr16	+	50068780	50066539	50066982	0.6971204188481676	0.8820224719101124	-0.18490205306194485	3820.0	1958.0	4	2
HEATR3|chr16:50070290-50075571,50072714-50075571|+	HEATR3	HEATR3	chr16	+	50075571	50070290	50072714	0.40471204188481674	0.44228804902962204	-0.0375760071448053	3820.0	1958.0	2	4
HEATR3|chr16:50075711-50078741,50078155-50078741|+	HEATR3	HEATR3	chr16	+	50078741	50075711	50078155	0.9806282722513089	1.0	-0.019371727748691114	3820.0	1958.0	5	1
ZNF687|chr1:151281708-151286275,151286074-151286275|+	ZNF687	ZNF687	chr1	+	151286275	151281708	151286074	0.49848637739656915	0.391025641025641	0.10746073637092812	1982.0	936.0	1	1
KDM4C|chr9:7046917-7103685,7049200-7103685|+	KDM4C	KDM4C	chr9	+	7103685	7046917	7049200	0.0	0.0	0.0	1014.0	693.0	4	7
KDM4C|chr9:7103870-7128066,7105500-7128066|+	KDM4C	KDM4C	chr9	+	7128066	7103870	7105500	0.8313609467455622	0.5526695526695526	0.2786913940760095	1014.0	693.0	7	4
ST3GAL4|chr11:126355842-126406096,126403486-126406096|+	ST3GAL4	ST3GAL4	chr11	+	126406096	126355842	126403486	0.9447619047619048	0.9680715197956578	-0.02330961503375295	1050.0	783.0	4	1
ST3GAL4|chr11:126406545-126406943,126406557-126406943|+	ST3GAL4	ST3GAL4	chr11	+	126406943	126406545	126406557	0.3112610712779418	0.27359882005899705	0.03766225121894473	2371.0	1356.0	3	7
SMIM12|chr1:34859677-34855982,34856556-34855982|-	SMIM12	SMIM12	chr1	-	34855982	34859677	34856556	0.9148159415880742	0.9341950646298472	-0.019379123041773028	3287.0	1702.0	1	1
LPIN1|chr2:11773745-11779519,11776193-11779519|+	LPIN1	LPIN1	chr2	+	11779519	11773745	11776193	0.526167698368036	0.6238532110091743	-0.09768551264113834	5331.0	3270.0	7	7
LPIN1|chr2:11788456-11791914,11791785-11791914|+	LPIN1	LPIN1	chr2	+	11791914	11788456	11791785	1.0	1.0	0.0	5331.0	3270.0	12	2
LPIN1|chr2:11819598-11820411,11819750-11820411|+	LPIN1	LPIN1	chr2	+	11820411	11819598	11819750	1.0	1.0	0.0	5331.0	3270.0	13	1
ZMYM1|chr1:35079219-35093914,35093441-35093914|+	ZMYM1	ZMYM1	chr1	+	35093914	35079219	35093441	0.0	0.0	0.0	534.0	487.0	1	2
ZMYM1|chr1:35079442-35095819,35094083-35095819|+	ZMYM1	ZMYM1	chr1	+	35095819	35079442	35094083	0.22560631697687536	0.31057945566286216	-0.0849731386859868	7092.0	4556.0	1	5
HAGLR|chr2:176177711-176176692,176177332-176176692|-	HAGLR	HAGLR	chr2	-	176176692	176177711	176177332	0.030451332245785754	0.0	0.030451332245785754	1839.0	1332.0	1	11
HAGLR|chr2:176188814-176177494,176177711-176177494|-	HAGLR	HAGLR	chr2	-	176177494	176188814	176177711	0.4735202492211838	0.7278797996661102	-0.25435955044492636	642.0	599.0	1	5
HAGLR|chr2:176188419-176179098,176188065-176179098|-	HAGLR	HAGLR	chr2	-	176179098	176188419	176188065	1.0	1.0	0.0	763.0	192.0	3	1
RGS20|chr8:53852064-53954076,53946748-53954076|+	RGS20	RGS20	chr8	+	53954076	53852064	53946748	0.0	0.0	0.0	684.0	384.0	1	5
RGS20|chr8:53852064-53946665,53939724-53946665|+	RGS20	RGS20	chr8	+	53946665	53852064	53939724	0.0	0.0	0.0	593.0	384.0	1	3
PRKACB|chr1:84078371-84179177,84175807-84179177|+	PRKACB	PRKACB	chr1	+	84179177	84078371	84175807	1.0	1.0	0.0	3080.0	1407.0	3	10
PRKACB|chr1:84179238-84182200,84181728-84182200|+	PRKACB	PRKACB	chr1	+	84182200	84179238	84181728	0.9142970769536687	0.7629209736578859	0.15137610329578277	5029.0	2999.0	29	1
PRKACB|chr1:84182328-84185100,84184135-84185100|+	PRKACB	PRKACB	chr1	+	84185100	84182328	84184135	0.0	0.0	0.0	5029.0	2999.0	1	29
ARHGAP44|chr17:12919831-12941056,12929046-12941056|+	ARHGAP44	ARHGAP44	chr17	+	12941056	12919831	12929046	0.09820031298904539	0.12660550458715597	-0.028405191598110585	2556.0	1635.0	1	5
ARHGAP44|chr17:12958897-12974089,12973319-12974089|+	ARHGAP44	ARHGAP44	chr17	+	12974089	12958897	12973319	0.9014084507042254	0.5836879432624114	0.317720507441814	2556.0	1410.0	3	2
ARHGAP44|chr17:12958897-12984531,12980233-12984531|+	ARHGAP44	ARHGAP44	chr17	+	12984531	12958897	12980233	0.0	0.13761467889908258	-0.13761467889908258	2556.0	1635.0	1	5
ARHGAP44|chr17:12984908-12990032,12987152-12990032|+	ARHGAP44	ARHGAP44	chr17	+	12990032	12984908	12987152	0.5669014084507042	0.6207951070336392	-0.05389369858293491	2556.0	1635.0	3	3
HINFP|chr11:119121639-119126935,119123684-119126935|+	HINFP	HINFP	chr11	+	119126935	119121639	119123684	0.7017283950617283	1.0	-0.29827160493827165	2025.0	1083.0	6	7
HINFP|chr11:119131982-119132496,119132297-119132496|+	HINFP	HINFP	chr11	+	119132496	119131982	119132297	0.6607407407407407	0.8368606701940036	-0.17611992945326282	2025.0	1134.0	11	6
PLEKHH3|chr17:42669943-42669621,42669918-42669621|-	PLEKHH3	PLEKHH3	chr17	-	42669621	42669943	42669918	0.1842374616171955	0.1578202406227884	0.026417220994407103	4885.0	2826.0	2	1
PLEKHH3|chr17:42671003-42670705,42670994-42670705|-	PLEKHH3	PLEKHH3	chr17	-	42670705	42671003	42670994	0.13654042988741044	0.10474168435951875	0.03179874552789169	4885.0	2826.0	1	2
PLEKHH3|chr17:42676402-42674409,42675901-42674409|-	PLEKHH3	PLEKHH3	chr17	-	42674409	42676402	42675901	0.8634595701125896	0.8952583156404812	-0.031798745527891636	4885.0	2826.0	2	1
C1orf216|chr1:35718707-35716326,35716501-35716326|-	C1orf216	C1orf216	chr1	-	35716326	35718707	35716501	0.8571428571428571	0.7794599018003273	0.07768295534252978	4165.0	2444.0	1	1
DCTN2|chr12:57532572-57532106,57532213-57532106|-	DCTN2	DCTN2	chr12	-	57532106	57532572	57532213	0.014220652476996004	0.010503040353786623	0.0037176121232093805	10759.0	7236.0	1	7
DCTN2|chr12:57547028-57546096,57546496-57546096|-	DCTN2	DCTN2	chr12	-	57546096	57547028	57546496	0.975462403569105	0.9664179104477612	0.00904449312134381	10759.0	7236.0	7	1
PRMT5|chr14:22928126-22925040,22926133-22925040|-	PRMT5	PRMT5	chr14	-	22925040	22928126	22926133	0.005602856358143367	0.0032599837000814994	0.0023428726580618678	18205.0	9816.0	1	5
PRMT5|chr14:22929252-22928615,22929167-22928615|-	PRMT5	PRMT5	chr14	-	22928615	22929252	22929167	0.9441967970942711	0.9443765281173594	-0.00017973102308832534	18171.0	9816.0	2	3
PRKAA1|chr5:40771719-40767690,40769416-40767690|-	PRKAA1	PRKAA1	chr5	-	40767690	40771719	40769416	0.38841047721564403	0.44792651627718494	-0.059516039061540904	11148.0	7403.0	3	4
PRKAA1|chr5:40777445-40771863,40774928-40771863|-	PRKAA1	PRKAA1	chr5	-	40771863	40777445	40774928	0.0	0.0	0.0	4857.0	3197.0	1	2
PRKAA1|chr5:40798063-40777586,40780033-40777586|-	PRKAA1	PRKAA1	chr5	-	40777586	40798063	40780033	0.8393542056908394	0.9083681444549252	-0.06901393876408579	11211.0	7421.0	7	1
ANK2|chr4:113311399-113317722,113313695-113317722|+	ANK2	ANK2	chr4	+	113317722	113311399	113313695	1.0	1.0	0.0	849.0	279.0	1	15
VMO1|chr17:4786158-4785659,4785901-4785659|-	VMO1	VMO1	chr17	-	4785659	4786158	4785901	0.0	0.0	0.0	16.0	13.0	1	1
HLA-F|chr6_GL000256v2_alt:1030707-1031679,1031538-1031679|+	HLA-F	HLA-F	chr6_GL000256v2_alt	+	1031679	1030707	1031538	0.0	0.0	0.0	110.0	76.0	1	2
HDLBP|chr2:241256184-241255158,241255374-241255158|-	HDLBP	HDLBP	chr2	-	241255158	241256184	241255374	0.014065152372484036	0.057972082602479255	-0.04390693022999522	98968.0	67843.0	1	5
HDLBP|chr2:241268477-241266906,241267578-241266906|-	HDLBP	HDLBP	chr2	-	241266906	241268477	241267578	0.9859348476275159	0.9420279173975208	0.043906930229995145	98968.0	67843.0	5	1
HDLBP|chr2:241315570-241268541,241271917-241268541|-	HDLBP	HDLBP	chr2	-	241268541	241315570	241271917	0.7612254516889237	0.3408995669786283	0.42032588471029547	31825.0	14318.0	1	1
SUPT5H|chr19:39457740-39458818,39458305-39458818|+	SUPT5H	SUPT5H	chr19	+	39458818	39457740	39458305	0.005902004454342984	0.017425320056899004	-0.01152331560255602	17960.0	11248.0	2	4
CREM|chr10:35127193-35148368,35137879-35148368|+	CREM	CREM	chr10	+	35148368	35127193	35137879	0.6149301825993555	0.5137342242019303	0.10119595839742523	1862.0	1347.0	3	4
CREM|chr10:35127193-35206895,35201486-35206895|+	CREM	CREM	chr10	+	35206895	35127193	35201486	0.2579957356076759	0.1706827309236948	0.08731300468398112	469.0	498.0	2	7
ATG13|chr11:46617890-46644279,46644039-46644279|+	ATG13	ATG13	chr11	+	46644279	46617890	46644039	1.0	1.0	0.0	2237.0	1633.0	6	1
ATG13|chr11:46617890-46645339,46644360-46645339|+	ATG13	ATG13	chr11	+	46645339	46617890	46644360	0.011358346522670142	0.0	0.011358346522670142	10741.0	5604.0	1	53
ATG13|chr11:46656273-46657095,46656412-46657095|+	ATG13	ATG13	chr11	+	46657095	46656273	46656412	0.9436737733916768	0.949678800856531	-0.006005027464854207	10741.0	5604.0	50	4
ATG13|chr11:46659485-46665383,46664959-46665383|+	ATG13	ATG13	chr11	+	46665383	46659485	46664959	0.5991993296713528	0.5008922198429693	0.09830710982838353	10741.0	5604.0	16	38
ATG13|chr11:46665519-46668499,46667887-46668499|+	ATG13	ATG13	chr11	+	46668499	46665519	46667887	0.010706638115631691	0.0	0.010706638115631691	10741.0	5604.0	1	53
ATG13|chr11:46668576-46668794,46668690-46668794|+	ATG13	ATG13	chr11	+	46668794	46668576	46668690	0.968413779488698	0.9463124651681218	0.02210131432057616	10131.0	5383.0	48	2
CNEP1R1|chr16:50025340-50026396,50025701-50026396|+	CNEP1R1	CNEP1R1	chr16	+	50026396	50025340	50025701	0.4984506418769367	0.5168621700879765	-0.018411528211039807	2259.0	1364.0	2	2
CNEP1R1|chr16:50026467-50033397,50029798-50033397|+	CNEP1R1	CNEP1R1	chr16	+	50033397	50026467	50029798	0.17751217352810977	0.2866568914956012	-0.10914471796749142	2259.0	1364.0	2	2
TSPAN15|chr10:69451690-69495594,69485215-69495594|+	TSPAN15	TSPAN15	chr10	+	69495594	69451690	69485215	0.13803376365441908	0.19210053859964094	-0.05406677494522186	1007.0	557.0	1	2
ADGRL2|chr1:81580980-81761811,81699808-81761811|+	ADGRL2	ADGRL2	chr1	+	81761811	81580980	81699808	0.0	0.0	0.0	872.0	494.0	1	3
MAPT|chr17_KI270908v1_alt:664598-680493,676589-680493|+	MAPT	MAPT	chr17_KI270908v1_alt	+	680493	664598	676589	1.0	1.0	0.0	2100.0	1434.0	2	4
MAPT|chr17_KI270908v1_alt:680558-689159,686049-689159|+	MAPT	MAPT	chr17_KI270908v1_alt	+	689159	680558	686049	1.0	1.0	0.0	3777.0	2561.0	6	2
MAPT|chr17_KI270908v1_alt:689214-693579,692194-693579|+	MAPT	MAPT	chr17_KI270908v1_alt	+	693579	689214	692194	1.0	1.0	0.0	3777.0	2561.0	6	2
MAPT|chr17_KI270908v1_alt:693705-698518,696096-698518|+	MAPT	MAPT	chr17_KI270908v1_alt	+	698518	693705	696096	1.0	1.0	0.0	3777.0	2561.0	7	1
MAPT|chr17_KI270908v1_alt:698783-716362,712521-716362|+	MAPT	MAPT	chr17_KI270908v1_alt	+	716362	698783	712521	0.7929573735769129	0.7989066770792659	-0.005949303502353009	3777.0	2561.0	3	5
CCDC186|chr10:114174015-114163329,114173141-114163329|-	CCDC186	CCDC186	chr10	-	114163329	114174015	114173141	0.6316666666666667	0.6224754013464526	0.009191265320214081	2400.0	1931.0	1	3
OSBPL9|chr1:51617221-51669434,51652041-51669434|+	OSBPL9	OSBPL9	chr1	+	51669434	51617221	51652041	0.0	0.0	0.0	11237.0	6706.0	1	4
OSBPL9|chr1:51652041-51714003,51669512-51714003|+	OSBPL9	OSBPL9	chr1	+	51714003	51652041	51669512	0.01997209140066283	0.04946846208362863	-0.0294963706829658	11466.0	7055.0	2	5
OSBPL9|chr1:51714079-51745536,51740211-51745536|+	OSBPL9	OSBPL9	chr1	+	51745536	51714079	51740211	1.0	1.0	0.0	11466.0	7055.0	5	2
OSBPL9|chr1:51730124-51746710,51745631-51746710|+	OSBPL9	OSBPL9	chr1	+	51746710	51730124	51745631	0.004691531785127844	0.006350757205666829	-0.001659225420538985	12789.0	8188.0	1	11
OSBPL9|chr1:51750195-51760690,51756815-51760690|+	OSBPL9	OSBPL9	chr1	+	51760690	51750195	51756815	0.9860129564193169	0.9861542808703023	-0.00014132445098546942	6792.0	3539.0	5	1
ARRB1|chr11:75272895-75268959,75271701-75268959|-	ARRB1	ARRB1	chr11	-	75268959	75272895	75271701	0.561155630535639	0.696045197740113	-0.13488956720447398	4742.0	2655.0	1	1
BCL6|chr3:187728360-187725629,187726731-187725629|-	BCL6	BCL6	chr3	-	187725629	187728360	187726731	0.0	0.0	0.0	498.0	387.0	1	2
BCL6|chr3:187745410-187734907,187736090-187734907|-	BCL6	BCL6	chr3	-	187734907	187745410	187736090	1.0	0.0	1.0	498.0	387.0	1	1
CNN3|chr1:94903122-94901785,94902121-94901785|-	CNN3	CNN3	chr1	-	94901785	94903122	94902121	0.3149216462889616	0.3632733265720081	-0.04835168028304654	23228.0	15776.0	1	2
CNN3|chr1:94926838-94903524,94925633-94903524|-	CNN3	CNN3	chr1	-	94903524	94926838	94925633	0.9876442224900982	0.9901115618661258	-0.0024673393760276108	23228.0	15776.0	2	1
SCAMP2|chr15:74854021-74852186,74853368-74852186|-	SCAMP2	SCAMP2	chr15	-	74852186	74854021	74853368	0.9764805894020969	1.0	-0.02351941059790308	7058.0	4282.0	1	1
GNL2|chr1:37582223-37576556,37581342-37576556|-	GNL2	GNL2	chr1	-	37576556	37582223	37581342	0.9117048816568047	0.9281598155973876	-0.01645493394058284	10816.0	7809.0	2	1
GNL2|chr1:37590706-37583933,37587311-37583933|-	GNL2	GNL2	chr1	-	37583933	37590706	37587311	0.0	0.0	0.0	10816.0	7809.0	1	2
TIPARP|chr3:156674796-156677657,156676694-156677657|+	TIPARP	TIPARP	chr3	+	156677657	156674796	156676694	1.0	1.0	0.0	1918.0	1215.0	1	1
MR1|chr1:181034074-181049052,181037112-181049052|+	MR1	MR1	chr1	+	181049052	181034074	181037112	0.3088888888888889	0.25851703406813625	0.050371854820752626	900.0	499.0	4	1
MR1|chr1:181050286-181053573,181052510-181053573|+	MR1	MR1	chr1	+	181053573	181050286	181052510	0.6911111111111111	0.7414829659318637	-0.05037185482075257	900.0	499.0	2	2
MR1|chr1:181050286-181055225,181053677-181055225|+	MR1	MR1	chr1	+	181055225	181050286	181053677	0.0	0.0	0.0	900.0	499.0	1	4
BAG4|chr8:38177139-38207512,38192795-38207512|+	BAG4	BAG4	chr8	+	38207512	38177139	38192795	0.1773757344026858	0.12044300876788186	0.05693272563480395	10723.0	6501.0	1	1
BACH2|chr6:90296480-90206681,90252513-90206681|-	BACH2	BACH2	chr6	-	90206681	90296480	90252513	0.26248294679399725	0.4843331758778145	-0.22185022908381724	10995.0	6351.0	1	1
TNFRSF11A|chr18:62360049-62384751,62369484-62384751|+	TNFRSF11A	TNFRSF11A	chr18	+	62384751	62360049	62369484	0.21212121212121213	0.0	0.21212121212121213	660.0	294.0	1	2
C19orf48|chr19:50804572-50802257,50802454-50802257|-	C19orf48	C19orf48	chr19	-	50802257	50804572	50802454	0.8768907317642937	0.847072599531616	0.029818132232677708	17123.0	8540.0	5	4
GPRASP2|chrX:102712552-102713782,102713217-102713782|+	GPRASP2	GPRASP2	chrX	+	102713782	102712552	102713217	0.3441033925686591	0.0	0.3441033925686591	619.0	290.0	2	3
CDKL1|chr14:50334565-50330181,50332262-50330181|-	CDKL1	CDKL1	chr14	-	50330181	50334565	50332262	0.1968721251149954	0.3122497998398719	-0.11537767472487648	2174.0	1249.0	2	1
CDKL1|chr14:50397218-50396329,50396743-50396329|-	CDKL1	CDKL1	chr14	-	50396329	50397218	50396743	0.474036850921273	0.3565217391304348	0.11751511179083823	597.0	460.0	2	1
MANEAL|chr1:37795846-37799567,37796820-37799567|+	MANEAL	MANEAL	chr1	+	37799567	37795846	37796820	0.02160318362706083	0.05242334322453017	-0.03082015959746934	1759.0	1011.0	1	1
P2RX5|chr17:3691644-3690680,3690956-3690680|-	P2RX5	P2RX5	chr17	-	3690680	3691644	3690956	0.6089743589743589	0.1836734693877551	0.42530088958660384	468.0	343.0	2	2
C9orf72|chr9:27573787-27567164,27573431-27567164|-	C9orf72	C9orf72	chr9	-	27567164	27573787	27573431	0.1828752642706131	0.11504424778761062	0.06783101648300248	1892.0	1243.0	1	1
GART|chr21:33542660-33539356,33542065-33539356|-	GART	GART	chr21	-	33539356	33542660	33542065	0.028923786709253836	0.03258918957720192	-0.0036654028679480866	22542.0	13931.0	1	2
USP28|chr11:113808298-113805046,113806489-113805046|-	USP28	USP28	chr11	-	113805046	113808298	113806489	0.8909822866344606	0.8312290646740531	0.05975322196040744	6210.0	3881.0	5	16
USP28|chr11:113829197-113827360,113828844-113827360|-	USP28	USP28	chr11	-	113827360	113829197	113828844	0.8822866344605476	0.9675341406853903	-0.08524750622484278	6210.0	3881.0	16	5
USP28|chr11:113833420-113829345,113830867-113829345|-	USP28	USP28	chr11	-	113829345	113833420	113830867	0.03639291465378422	0.05771708322597269	-0.021324168572188468	6210.0	3881.0	3	18
USP28|chr11:113875445-113841768,113852501-113841768|-	USP28	USP28	chr11	-	113841768	113875445	113852501	0.1383238405207486	0.0	0.1383238405207486	6145.0	3760.0	6	14
PSD3|chr8:18867674-18804898,18808755-18804898|-	PSD3	PSD3	chr8	-	18804898	18867674	18808755	1.0	1.0	0.0	792.0	546.0	2	1
PSD3|chr8:18936034-18872733,18886608-18872733|-	PSD3	PSD3	chr8	-	18872733	18936034	18886608	1.0	1.0	0.0	792.0	546.0	1	1
INPP5B|chr1:37943640-37940798,37942083-37940798|-	INPP5B	INPP5B	chr1	-	37940798	37943640	37942083	0.6924231057764441	0.3765923566878981	0.31583074908854597	1333.0	1256.0	5	5
PIAS1|chr15:68054350-68086306,68055913-68086306|+	PIAS1	PIAS1	chr15	+	68086306	68054350	68055913	0.9858990944372574	1.0	-0.014100905562742572	7730.0	5619.0	1	1
GNAS|chr20:58840886-58895612,58892209-58895612|+	GNAS	GNAS	chr20	+	58895612	58840886	58892209	0.889790398918188	0.9234104046242775	-0.03362000570608947	4437.0	4152.0	1	1
GNAS|chr20:58895684-58903531,58898985-58903531|+	GNAS	GNAS	chr20	+	58903531	58895684	58898985	0.3650298897643553	0.43341427480082945	-0.06838438503647415	109402.0	73304.0	1	5
AGAP6|chr10:50002096-50004685,50003782-50004685|+	AGAP6	AGAP6	chr10	+	50004685	50002096	50003782	1.0	0.7552447552447552	0.2447552447552448	838.0	715.0	1	1
SLMAP|chr3:57896932-57909076,57908006-57909076|+	SLMAP	SLMAP	chr3	+	57909076	57896932	57908006	0.008344549125168237	0.008647194465795541	-0.00030264534062730483	7430.0	5204.0	1	4
SLMAP|chr3:57896932-57912381,57909150-57912381|+	SLMAP	SLMAP	chr3	+	57912381	57896932	57909150	0.0	0.0	0.0	7430.0	5204.0	1	5
C1QTNF6|chr22:37190865-37185455,37188163-37185455|-	C1QTNF6	C1QTNF6	chr22	-	37185455	37190865	37188163	0.8958852867830424	0.8154589371980676	0.08042634958497474	1604.0	1035.0	1	2
PPP4R3B|chr2:55577315-55568363,55573619-55568363|-	PPP4R3B	PPP4R3B	chr2	-	55568363	55577315	55573619	0.030582804385458743	0.05066530194472876	-0.02008249755927002	8665.0	5862.0	1	2
PPP4R3B|chr2:55579679-55577356,55578247-55577356|-	PPP4R3B	PPP4R3B	chr2	-	55577356	55579679	55578247	0.17749567224466242	0.1680313886045718	0.00946428364009061	8665.0	5862.0	2	1
RNF144A|chr2:6917622-6940948,6933230-6940948|+	RNF144A	RNF144A	chr2	+	6940948	6917622	6933230	1.0	1.0	0.0	1227.0	1274.0	4	2
RNF144A|chr2:6941147-7014454,6997061-7014454|+	RNF144A	RNF144A	chr2	+	7014454	6941147	6997061	0.09183327685530329	0.16329565734681736	-0.07146238049151407	5902.0	3362.0	1	6
RNF144A|chr2:7068278-7075073,7073406-7075073|+	RNF144A	RNF144A	chr2	+	7075073	7068278	7073406	0.45	1.0	-0.55	180.0	36.0	1	1
SLC37A3|chr7:140351273-140337349,140343412-140337349|-	SLC37A3	SLC37A3	chr7	-	140337349	140351273	140343412	0.020929720202687817	0.04622186495176849	-0.025292144749080675	4539.0	2488.0	1	6
SLC37A3|chr7:140352062-140351451,140351868-140351451|-	SLC37A3	SLC37A3	chr7	-	140351451	140352062	140351868	1.0	1.0	0.0	4892.0	2362.0	7	1
SLC37A3|chr7:140364408-140352146,140355668-140352146|-	SLC37A3	SLC37A3	chr7	-	140352146	140364408	140355668	0.07431457431457432	0.13642297650130547	-0.06210840218673115	5544.0	3064.0	1	10
SLC37A3|chr7:140355668-140348767,140351273-140348767|-	SLC37A3	SLC37A3	chr7	-	140348767	140355668	140351273	0.0	0.05480769230769231	-0.05480769230769231	5449.0	3120.0	2	10
NSUN2|chr5:6623214-6620298,6622016-6620298|-	NSUN2	NSUN2	chr5	-	6620298	6623214	6622016	0.006612615720775114	0.05186355609257366	-0.04525094037179855	17391.0	10759.0	1	2
NSUN2|chr5:6632599-6625669,6631873-6625669|-	NSUN2	NSUN2	chr5	-	6625669	6632599	6631873	0.10913690989592317	0.35598103913003065	-0.24684412923410748	17391.0	10759.0	1	2
DLG4|chr17:7192945-7191358,7191893-7191358|-	DLG4	DLG4	chr17	-	7191358	7192945	7191893	0.3889275766016713	0.46452779032986896	-0.07560021372819764	2872.0	2213.0	1	7
DLG4|chr17:7208174-7204252,7204946-7204252|-	DLG4	DLG4	chr17	-	7204252	7208174	7204946	0.8890436397400185	0.902963671128107	-0.013920031388088505	2154.0	2092.0	5	2
GJA9-MYCBP|chr1:38881432-38867610,38873018-38867610|-	GJA9-MYCBP	GJA9-MYCBP	chr1	-	38867610	38881432	38873018	0.21	0.20168067226890757	0.008319327731092424	400.0	238.0	1	3
GJA9-MYCBP|chr1:38881432-38873090,38873595-38873090|-	GJA9-MYCBP	GJA9-MYCBP	chr1	-	38873090	38881432	38873595	0.0	0.0	0.0	316.0	190.0	1	2
SMAD2|chr18:47896521-47869436,47870475-47869436|-	SMAD2	SMAD2	chr18	-	47869436	47896521	47870475	0.06738182187056198	0.01772805507745267	0.04965376679310931	39432.0	23240.0	1	2
SMAD2|chr18:47930800-47896809,47930361-47896809|-	SMAD2	SMAD2	chr18	-	47896809	47930800	47930361	0.3354635828768513	0.327710843373494	0.007752739503357309	39432.0	23240.0	2	1
TBC1D3L|chr17:38010717-38011431,38011085-38011431|+	TBC1D3L	TBC1D3L	chr17	+	38011431	38010717	38011085	1.0	1.0	0.0	132.0	53.0	4	1
TBC1D3L|chr17:38011525-38012439,38011975-38012439|+	TBC1D3L	TBC1D3L	chr17	+	38012439	38011525	38011975	0.0	0.0	0.0	132.0	53.0	1	4
CAMK2G|chr10:73821682-73817554,73818209-73817554|-	CAMK2G	CAMK2G	chr10	-	73817554	73821682	73818209	0.8323665893271461	0.8738959764474975	-0.04152938712035137	3448.0	2038.0	23	3
CAMK2G|chr10:73825279-73821730,73824040-73821730|-	CAMK2G	CAMK2G	chr10	-	73821730	73825279	73824040	0.0	0.0	0.0	6484.0	3426.0	1	47
CAMK2G|chr10:73837468-73824084,73825279-73824084|-	CAMK2G	CAMK2G	chr10	-	73824084	73837468	73825279	0.13166083236094905	0.08100254268071196	0.0506582896802371	5142.0	2753.0	9	23
CAMK2G|chr10:73842169-73837511,73839539-73837511|-	CAMK2G	CAMK2G	chr10	-	73837511	73842169	73839539	0.8087600246761258	0.8312901342673672	-0.022530109591241354	6484.0	3426.0	32	16
CAMK2G|chr10:73848526-73847347,73847988-73847347|-	CAMK2G	CAMK2G	chr10	-	73847347	73848526	73847988	0.010048622366288493	0.0	0.010048622366288493	6170.0	3326.0	1	46
CAMK2G|chr10:73860830-73849333,73852254-73849333|-	CAMK2G	CAMK2G	chr10	-	73849333	73860830	73852254	0.03578038247995065	0.0	0.03578038247995065	6484.0	3426.0	3	45
CAMK2G|chr10:73860830-73852319,73853192-73852319|-	CAMK2G	CAMK2G	chr10	-	73852319	73860830	73853192	0.09724888035828536	0.1243432574430823	-0.02709437708479695	6252.0	3426.0	3	42
CAMK2G|chr10:73874397-73860889,73872989-73860889|-	CAMK2G	CAMK2G	chr10	-	73860889	73874397	73872989	0.0	0.0	0.0	6484.0	3426.0	1	47
MMS19|chr10:97469646-97467583,97468252-97467583|-	MMS19	MMS19	chr10	-	97467583	97469646	97468252	0.009112867808519982	0.05865977331477431	-0.049546905506254325	9108.0	5029.0	1	8
MMS19|chr10:97477347-97476744,97476835-97476744|-	MMS19	MMS19	chr10	-	97476744	97477347	97476835	0.006587615283267457	0.0618413203420163	-0.055253705058748846	9108.0	5029.0	1	8
MMS19|chr10:97480942-97478389,97480241-97478389|-	MMS19	MMS19	chr10	-	97478389	97480942	97480241	0.9937417654808959	0.9196659375621395	0.07407582791875633	9108.0	5029.0	6	2
MMS19|chr10:97498273-97481042,97484103-97481042|-	MMS19	MMS19	chr10	-	97481042	97498273	97484103	0.038757136583223536	0.09584410419566514	-0.0570869676124416	9108.0	5029.0	4	5
XRCC6|chr22:41621345-41621990,41621410-41621990|+	XRCC6	XRCC6	chr22	+	41621990	41621345	41621410	0.9856557028365295	0.9947598490402106	-0.009104146203681163	58769.0	36831.0	3	1
XRCC6|chr22:41622086-41636113,41628230-41636113|+	XRCC6	XRCC6	chr22	+	41636113	41622086	41628230	0.006698793533613589	0.009137138661517961	-0.0024383451279043726	58518.0	36773.0	1	2
PPIEL|chr1:39556599-39554392,39556134-39554392|-	PPIEL	PPIEL	chr1	-	39554392	39556599	39556134	1.0	1.0	0.0	149.0	84.0	4	1
PPIEL|chr1:39529055-39523896,39524836-39523896|-	PPIEL	PPIEL	chr1	-	39523896	39529055	39524836	0.348993288590604	0.0	0.348993288590604	149.0	84.0	2	1
EML1|chr14:99737860-99850853,99793543-99850853|+	EML1	EML1	chr14	+	99850853	99737860	99793543	0.1011483404121441	0.046849757673667204	0.054298582738476896	6357.0	3714.0	1	3
EML1|chr14:99865646-99878485,99874987-99878485|+	EML1	EML1	chr14	+	99878485	99865646	99874987	0.6619474594934718	0.8031771674744211	-0.14122970798094936	6357.0	3714.0	3	1
EML1|chr14:99914304-99917782,99914697-99917782|+	EML1	EML1	chr14	+	99917782	99914304	99914697	0.28032090608777727	0.1645126548196015	0.11580825126817576	6357.0	3714.0	1	3
WDR60|chr7:158839498-158869855,158856750-158869855|+	WDR60	WDR60	chr7	+	158869855	158839498	158856750	0.1587850826605152	0.08224543080939947	0.07653965185111572	2601.0	2298.0	1	5
WDR60|chr7:158879989-158887021,158884619-158887021|+	WDR60	WDR60	chr7	+	158887021	158879989	158884619	0.16647443291041908	0.034377719756309835	0.13209671315410926	2601.0	2298.0	1	5
WDR60|chr7:158891333-158901739,158900264-158901739|+	WDR60	WDR60	chr7	+	158901739	158891333	158900264	0.8246828143021915	0.9695387293298521	-0.1448559150276606	2601.0	2298.0	5	1
WDR60|chr7:158902595-158911550,158906091-158911550|+	WDR60	WDR60	chr7	+	158911550	158902595	158906091	0.11264898116109189	0.10791993037423847	0.004729050786853414	2601.0	2298.0	1	5
NCK1|chr3:136862319-136927984,136862353-136927984|+	NCK1	NCK1	chr3	+	136927984	136862319	136862353	0.5698022768124625	0.5404255319148936	0.02937674489756892	3338.0	2350.0	1	1
NCK1|chr3:136928227-136945583,136930594-136945583|+	NCK1	NCK1	chr3	+	136945583	136928227	136930594	0.972894199941708	1.0	-0.027105800058291996	3431.0	2350.0	2	1
PPIE|chr1:39738923-39740165,39738931-39740165|+	PPIE	PPIE	chr1	+	39740165	39738923	39738931	0.4014496793978255	0.12366953877344146	0.27778014062438405	3587.0	1973.0	2	4
NPL|chr1:182789805-182803698,182794439-182803698|+	NPL	NPL	chr1	+	182803698	182789805	182794439	0.15895953757225434	0.0	0.15895953757225434	346.0	115.0	1	4
NPL|chr1:182806232-182812156,182806531-182812156|+	NPL	NPL	chr1	+	182812156	182806232	182806531	0.8410404624277457	1.0	-0.15895953757225434	346.0	115.0	4	1
ECEL1|chr2:232482857-232482608,232482851-232482608|-	ECEL1	ECEL1	chr2	-	232482608	232482857	232482851	0.0	0.0	0.0	156.0	115.0	1	1
TRIT1|chr1:39883318-39841913,39844101-39841913|-	TRIT1	TRIT1	chr1	-	39841913	39883318	39844101	0.0	0.0	0.0	3631.0	2210.0	1	13
TRIT1|chr1:39847548-39844640,39847220-39844640|-	TRIT1	TRIT1	chr1	-	39844640	39847548	39847220	0.0	0.0	0.0	3631.0	2210.0	1	12
TRIT1|chr1:39847986-39847297,39847548-39847297|-	TRIT1	TRIT1	chr1	-	39847297	39847986	39847548	0.007160561828697329	0.0	0.007160561828697329	3631.0	2210.0	2	10
TRIT1|chr1:39850123-39848097,39850119-39848097|-	TRIT1	TRIT1	chr1	-	39848097	39850123	39850119	0.11341360963315598	0.04072398190045249	0.07268962773270349	3571.0	2210.0	6	6
TRIT1|chr1:39883318-39850261,39852731-39850261|-	TRIT1	TRIT1	chr1	-	39850261	39883318	39852731	0.020845070422535212	0.01085972850678733	0.009985341915747882	3550.0	2210.0	3	5
TRIT1|chr1:39883318-39852876,39853970-39852876|-	TRIT1	TRIT1	chr1	-	39852876	39883318	39853970	0.01726121979286536	0.0	0.01726121979286536	3476.0	2186.0	1	4
ZNF627|chr19:11597630-11614527,11604364-11614527|+	ZNF627	ZNF627	chr19	+	11614527	11597630	11604364	0.9079933388842631	0.8683853459972863	0.039607992886976806	2402.0	1474.0	3	1
ZNF627|chr19:11614649-11614827,11614653-11614827|+	ZNF627	ZNF627	chr19	+	11614827	11614649	11614653	0.12447960033305579	0.0	0.12447960033305579	2402.0	1474.0	1	3
ASMTL|chrY:1442186-1435758,1439097-1435758|-	ASMTL	ASMTL	chrY	-	1435758	1442186	1439097	0.0	0.0	0.0	3543.0	2109.0	1	2
ASMTL|chrY:1453618-1442317,1452748-1442317|-	ASMTL	ASMTL	chrY	-	1442317	1453618	1452748	0.0	0.0	0.0	3543.0	2109.0	1	2
ATF6B|chr6_GL000254v2_alt:3470146-3469770,3470137-3469770|-	ATF6B	ATF6B	chr6_GL000254v2_alt	-	3469770	3470146	3470137	0.3122471496873851	0.48954895489548955	-0.17730180520810446	2719.0	1818.0	1	1
OGDHL|chr10:49737947-49736520,49737786-49736520|-	OGDHL	OGDHL	chr10	-	49736520	49737947	49737786	0.29843561973525873	0.5299592786503782	-0.23152365891511945	3324.0	1719.0	5	11
OGDHL|chr10:49746750-49745496,49745798-49745496|-	OGDHL	OGDHL	chr10	-	49745496	49746750	49745798	0.05836341756919374	0.0	0.05836341756919374	3324.0	1719.0	4	12
OGDHL|chr10:49750839-49747208,49749726-49747208|-	OGDHL	OGDHL	chr10	-	49747208	49750839	49749726	0.15944645006016847	0.1878999418266434	-0.028453491766474936	3324.0	1719.0	3	13
OGDHL|chr10:49762333-49752740,49756465-49752740|-	OGDHL	OGDHL	chr10	-	49752740	49762333	49756465	0.0	0.0	0.0	189.0	61.0	1	2
CARD8|chr19:48234403-48232493,48233829-48232493|-	CARD8	CARD8	chr19	-	48232493	48234403	48233829	0.7407766990291262	0.8301099734546834	-0.08933327442555716	3090.0	2637.0	9	1
CCDC84|chr11:118999109-119010764,119001825-119010764|+	CCDC84	CCDC84	chr11	+	119010764	118999109	119001825	0.7246550689862028	0.8820921985815603	-0.1574371295953575	1667.0	1128.0	3	1
CCDC84|chr11:119011283-119011939,119011311-119011939|+	CCDC84	CCDC84	chr11	+	119011939	119011283	119011311	0.45410917816436713	0.5966312056737588	-0.1425220275093917	1667.0	1128.0	1	3
CCDC84|chr11:119012254-119014994,119013262-119014994|+	CCDC84	CCDC84	chr11	+	119014994	119012254	119013262	0.27534493101379726	0.11790780141843972	0.15743712959535755	1667.0	1128.0	1	3
ZMYM2|chr13:19957448-19959958,19959135-19959958|+	ZMYM2	ZMYM2	chr13	+	19959958	19957448	19959135	0.0	0.0	0.0	3172.0	2550.0	1	2
ZMYM2|chr13:19960026-19993063,19970071-19993063|+	ZMYM2	ZMYM2	chr13	+	19993063	19960026	19970071	0.722322563382166	0.6090712742980562	0.11325128908410986	14949.0	10649.0	8	3
ZMYM2|chr13:20067390-20082016,20071923-20082016|+	ZMYM2	ZMYM2	chr13	+	20082016	20067390	20071923	0.9882103817318147	0.8818579602827331	0.10635242144908164	17473.0	11884.0	10	1
ZMYM2|chr13:19960026-19970025,19968402-19970025|+	ZMYM2	ZMYM2	chr13	+	19970025	19960026	19968402	0.8990604673572633	0.736488109536392	0.16257235782087132	4151.0	4163.0	2	1
TRAF3|chr14:102777675-102870185,102830472-102870185|+	TRAF3	TRAF3	chr14	+	102870185	102777675	102830472	0.03927757320708399	0.7577922077922078	-0.7185146345851238	11406.0	6160.0	2	2
TRAF3|chr14:102876525-102897261,102891417-102897261|+	TRAF3	TRAF3	chr14	+	102897261	102876525	102891417	0.01797299666842013	0.6402597402597403	-0.6222867435913202	11406.0	6160.0	1	3
ANAPC16|chr10:72216072-72223888,72220379-72223888|+	ANAPC16	ANAPC16	chr10	+	72223888	72216072	72220379	0.18027771240291834	0.12047541869259859	0.059802293710319754	4249.0	1851.0	1	1
ANAPC16|chr10:72216072-72230366,72224056-72230366|+	ANAPC16	ANAPC16	chr10	+	72230366	72216072	72224056	0.011875589066918001	0.049174690508940855	-0.03729910144202285	5305.0	2908.0	1	4
UBE2Q2|chr15:75843846-75854386,75844485-75854386|+	UBE2Q2	UBE2Q2	chr15	+	75854386	75843846	75844485	0.7851181213750177	0.709082931110136	0.0760351902648817	7069.0	4558.0	2	1
UBE2Q2|chr15:75854487-75868951,75859982-75868951|+	UBE2Q2	UBE2Q2	chr15	+	75868951	75854487	75859982	0.28490592728815956	0.3459850811759544	-0.061079153887794835	7069.0	4558.0	1	2
MOB1B|chr4:70902550-70958874,70950811-70958874|+	MOB1B	MOB1B	chr4	+	70958874	70902550	70950811	0.8531870428422152	0.9786336800674726	-0.1254466372252574	11484.0	7114.0	2	1
MCAT|chr22:43141162-43133486,43137081-43133486|-	MCAT	MCAT	chr22	-	43133486	43141162	43137081	0.16398352676900038	0.20305537873965626	-0.03907185197065588	2671.0	1571.0	2	1
MCAT|chr22:43142926-43141249,43142892-43141249|-	MCAT	MCAT	chr22	-	43141249	43142926	43142892	0.9809060277049794	0.9828134945894335	-0.0019074668844540899	2671.0	1571.0	2	1
PDE8A|chr15:84980685-85064370,84982348-85064370|+	PDE8A	PDE8A	chr15	+	85064370	84980685	84982348	0.22499427786678874	0.7102305200990665	-0.4852362422322778	8738.0	5249.0	1	2
PDE8A|chr15:85089416-85097948,85091181-85097948|+	PDE8A	PDE8A	chr15	+	85097948	85089416	85091181	0.17280842298008697	0.024576109735187656	0.14823231324489933	8738.0	5249.0	1	2
FAM49B|chr8:129871375-129855747,129862229-129855747|-	FAM49B	FAM49B	chr8	-	129855747	129871375	129862229	0.10258789565934633	0.18164268164268163	-0.0790547859833353	9699.0	5698.0	10	67
FAM49B|chr8:129970943-129871496,129879389-129871496|-	FAM49B	FAM49B	chr8	-	129871496	129970943	129879389	0.008585564610011642	0.0	0.008585564610011642	6872.0	3732.0	2	33
FAM49B|chr8:129970943-129879471,129880376-129879471|-	FAM49B	FAM49B	chr8	-	129879471	129970943	129880376	0.10738255033557047	0.19640179910044978	-0.08901924876487931	894.0	667.0	1	7
FAM49B|chr8:130016607-129903350,129904499-129903350|-	FAM49B	FAM49B	chr8	-	129903350	130016607	129904499	0.027032438926712053	0.0	0.027032438926712053	4994.0	2666.0	2	45
FAM49B|chr8:130017018-129970995,130016370-129970995|-	FAM49B	FAM49B	chr8	-	129970995	130017018	130016370	0.06711979609175871	0.0	0.06711979609175871	2354.0	1262.0	3	25
NCOA5|chr20:46063360-46062889,46063337-46062889|-	NCOA5	NCOA5	chr20	-	46062889	46063360	46063337	0.6846407222154447	0.6632358995471387	0.02140482266830601	8197.0	4858.0	2	3
NCOA5|chr20:46089817-46070536,46079387-46070536|-	NCOA5	NCOA5	chr20	-	46070536	46089817	46079387	0.35403196291326094	0.2554549197200494	0.09857704319321153	8197.0	4858.0	2	3
PSMD12|chr17:67366412-67357431,67357519-67357431|-	PSMD12	PSMD12	chr17	-	67357431	67366412	67357519	0.0	0.0	0.0	22084.0	13834.0	1	2
PSMD12|chr17:67366412-67357578,67361095-67357578|-	PSMD12	PSMD12	chr17	-	67357578	67366412	67361095	0.9952001449012859	1.0	-0.0047998550987140565	22084.0	13834.0	1	1
NCS1|chr9:130172727-130200958,130200611-130200958|+	NCS1	NCS1	chr9	+	130200958	130172727	130200611	1.0	1.0	0.0	19320.0	9684.0	1	1
SMAP2|chr1:40374223-40406736,40396890-40406736|+	SMAP2	SMAP2	chr1	+	40406736	40374223	40396890	1.0	1.0	0.0	4530.0	3025.0	1	1
PXK|chr3:58333090-58365874,58333591-58365874|+	PXK	PXK	chr3	+	58365874	58333090	58333591	0.9637630662020906	1.0	-0.036236933797909376	1435.0	703.0	31	1
PXK|chr3:58333090-58369431,58365924-58369431|+	PXK	PXK	chr3	+	58369431	58333090	58365924	0.3547368421052632	0.5789473684210527	-0.22421052631578947	1900.0	1216.0	10	25
PXK|chr3:58333090-58390582,58382700-58390582|+	PXK	PXK	chr3	+	58390582	58333090	58382700	0.0	0.0	0.0	2109.0	1407.0	12	46
PXK|chr3:58410159-58412901,58411662-58412901|+	PXK	PXK	chr3	+	58412901	58410159	58411662	0.924433249370277	1.0	-0.07556675062972296	1191.0	786.0	30	2
PXK|chr3:58410159-58420536,58412963-58420536|+	PXK	PXK	chr3	+	58420536	58410159	58412963	1.0	0.0	1.0	58.0	104.0	2	17
PXK|chr3:58410159-58424752,58423494-58424752|+	PXK	PXK	chr3	+	58424752	58410159	58423494	0.8100208768267223	1.0	-0.1899791231732777	479.0	304.0	4	20
VPS8|chr3:184812225-184815784,184813867-184815784|+	VPS8	VPS8	chr3	+	184815784	184812225	184813867	1.0	1.0	0.0	151.0	89.0	1	1
ANKRD28|chr3:15766234-15737233,15751750-15737233|-	ANKRD28	ANKRD28	chr3	-	15737233	15766234	15751750	0.05418633106100332	0.025728500355366026	0.02845783070563729	11442.0	7035.0	4	8
ANKRD28|chr3:15766234-15751820,15756484-15751820|-	ANKRD28	ANKRD28	chr3	-	15751820	15766234	15756484	1.0	1.0	0.0	10822.0	6854.0	7	1
ANKRD28|chr3:15859377-15795306,15796396-15795306|-	ANKRD28	ANKRD28	chr3	-	15795306	15859377	15796396	0.8536895674300254	0.9117727396886097	-0.05808317225858428	3930.0	3661.0	1	3
WDR83|chr19:12670080-12670180,12670097-12670180|+	WDR83	WDR83	chr19	+	12670180	12670080	12670097	0.38413878562577447	0.4117647058823529	-0.02762592025657845	1614.0	1003.0	1	2
STYXL1|chr7:76003758-75996599,76000890-75996599|-	STYXL1	STYXL1	chr7	-	75996599	76003758	76000890	0.033498759305210915	0.06798245614035088	-0.034483696835139965	2418.0	1368.0	2	6
STYXL1|chr7:76028642-76005404,76013742-76005404|-	STYXL1	STYXL1	chr7	-	76005404	76028642	76013742	0.1317728651928912	0.09423676012461059	0.037536105068280604	2307.0	1284.0	2	4
STYXL1|chr7:76047812-76030524,76047662-76030524|-	STYXL1	STYXL1	chr7	-	76030524	76047812	76047662	0.5138504155124654	0.4119170984455959	0.10193331706686948	722.0	386.0	3	1
UGT8|chr4:114598974-114622879,114619525-114622879|+	UGT8	UGT8	chr4	+	114622879	114598974	114619525	1.0	0.4669603524229075	0.5330396475770924	82.0	227.0	1	1
SCMH1|chr1:41037362-41028726,41033983-41028726|-	SCMH1	SCMH1	chr1	-	41028726	41037362	41033983	0.6829734377985859	0.3574573472757292	0.3255160905228567	5233.0	3634.0	6	4
SCMH1|chr1:41142878-41075451,41113283-41075451|-	SCMH1	SCMH1	chr1	-	41075451	41142878	41113283	0.0	0.015960374243258118	-0.015960374243258118	5233.0	3634.0	1	9
SCMH1|chr1:41142878-41117010,41142874-41117010|-	SCMH1	SCMH1	chr1	-	41117010	41142878	41142874	0.9778329829925473	0.9281319910514542	0.04970099194109312	5233.0	3576.0	8	1
SCMH1|chr1:41160875-41143112,41151614-41143112|-	SCMH1	SCMH1	chr1	-	41143112	41160875	41151614	0.12873369793857803	0.02740991684631968	0.10132378109225834	4754.0	3247.0	1	7
SCMH1|chr1:41160875-41151684,41152599-41151684|-	SCMH1	SCMH1	chr1	-	41151684	41160875	41152599	0.5367019460566747	0.17731129968736042	0.3593906463693142	2929.0	2239.0	2	2
MID1|chrX:10523092-10495691,10501407-10495691|-	MID1	MID1	chrX	-	10495691	10523092	10501407	0.9879259760776349	0.9851905363915477	0.0027354396860871377	8862.0	5537.0	6	1
MID1|chrX:10567002-10523187,10566888-10523187|-	MID1	MID1	chrX	-	10523187	10567002	10566888	0.10798916723087339	0.303774607188008	-0.1957854399571346	8862.0	5537.0	2	6
MID1|chrX:10833554-10567603,10576784-10567603|-	MID1	MID1	chrX	-	10567603	10833554	10576784	1.0	1.0	0.0	131.0	337.0	1	1
COLQ|chr3:15489525-15479382,15488206-15479382|-	COLQ	COLQ	chr3	-	15479382	15489525	15488206	0.0	0.0	0.0	154.0	82.0	1	2
COLQ|chr3:15521520-15489637,15498512-15489637|-	COLQ	COLQ	chr3	-	15489637	15521520	15498512	0.0	0.0	0.0	154.0	82.0	2	1
FOXJ3|chr1:42227883-42199230,42205762-42199230|-	FOXJ3	FOXJ3	chr1	-	42199230	42227883	42205762	0.46410891089108913	0.4742113918373449	-0.010102480946255765	8888.0	6689.0	1	3
FOXJ3|chr1:42335626-42311110,42315346-42311110|-	FOXJ3	FOXJ3	chr1	-	42311110	42335626	42315346	0.7910112359550562	0.7006711409395974	0.09034009501545881	890.0	745.0	1	1
ZMYND12|chr1:42449918-42440025,42448467-42440025|-	ZMYND12	ZMYND12	chr1	-	42440025	42449918	42448467	1.0	1.0	0.0	58.0	36.0	1	1
DOCK9|chr13:99086223-98955551,98977784-98955551|-	DOCK9	DOCK9	chr13	-	98955551	99086223	98977784	0.14399266279425252	0.9174118884797475	-0.773419225685495	3271.0	1901.0	3	8
TCP11|chr6:35141205-35140225,35140747-35140225|-	TCP11	TCP11	chr6	-	35140225	35141205	35140747	0.0	0.0	0.0	35.0	36.0	2	3
DLG1|chr3:197069219-197066754,197068502-197066754|-	DLG1	DLG1	chr3	-	197066754	197069219	197068502	1.0	1.0	0.0	5585.0	3607.0	21	7
DLG1|chr3:197076586-197069260,197075837-197069260|-	DLG1	DLG1	chr3	-	197069260	197076586	197075837	0.5357206803939123	0.2373163293595786	0.2984043510343337	5585.0	3607.0	8	20
DLG1|chr3:197081051-197075870,197076586-197075870|-	DLG1	DLG1	chr3	-	197075870	197081051	197076586	0.7959892016968763	0.9163940385314431	-0.12040483683456682	2593.0	2751.0	16	4
DLG1|chr3:197194425-197142768,197149743-197142768|-	DLG1	DLG1	chr3	-	197142768	197194425	197149743	0.07233661593554162	0.06071527585250901	0.011621340083032616	5585.0	3607.0	4	24
DLG1|chr3:197194425-197149796,197161640-197149796|-	DLG1	DLG1	chr3	-	197149796	197194425	197161640	0.6919513607411697	0.6768004722550177	0.015150888486151981	5181.0	3388.0	13	7
DLG1|chr3:197299045-197297235,197297544-197297235|-	DLG1	DLG1	chr3	-	197297235	197299045	197297544	0.0	0.41450151057401813	-0.41450151057401813	2104.0	1655.0	2	6
USP21|chr1:161159678-161160620,161160506-161160620|+	USP21	USP21	chr1	+	161160620	161159678	161160506	0.46697982868195637	0.22727272727272727	0.2397071014092291	3619.0	2068.0	2	1
RPS6KB1|chr17:59893325-59926435,59914703-59926435|+	RPS6KB1	RPS6KB1	chr17	+	59926435	59893325	59914703	0.020956214003192006	0.0	0.020956214003192006	14411.0	9689.0	1	20
RPS6KB1|chr17:59914703-59930117,59926582-59930117|+	RPS6KB1	RPS6KB1	chr17	+	59930117	59914703	59926582	0.010099022886746672	0.014881236287322332	-0.00478221340057566	15249.0	10483.0	1	23
RPS6KB1|chr17:59930174-59931622,59931052-59931622|+	RPS6KB1	RPS6KB1	chr17	+	59931622	59930174	59931052	0.885736577062203	0.9384152457372117	-0.0526786686750087	14099.0	9970.0	15	5
RPS6KB1|chr17:59930174-59934170,59931722-59934170|+	RPS6KB1	RPS6KB1	chr17	+	59934170	59930174	59931722	0.00701470389855659	0.008368603308964986	-0.001353899410408396	14826.0	10396.0	1	22
RPS6KB1|chr17:59934502-59935193,59934528-59935193|+	RPS6KB1	RPS6KB1	chr17	+	59935193	59934502	59934528	0.0	0.27037933817594834	-0.27037933817594834	4758.0	1239.0	1	5
RPS6KB1|chr17:59935300-59936464,59936277-59936464|+	RPS6KB1	RPS6KB1	chr17	+	59936464	59935300	59936277	0.030297068660240015	0.0	0.030297068660240015	15249.0	10483.0	1	23
RPS6KB1|chr17:59936541-59940836,59937774-59940836|+	RPS6KB1	RPS6KB1	chr17	+	59940836	59936541	59937774	0.7993722839208112	0.8628295885913615	-0.06345730467055033	12426.0	9747.0	19	1
RPS6KB1|chr17:59936541-59945406,59940943-59945406|+	RPS6KB1	RPS6KB1	chr17	+	59945406	59936541	59940943	0.18512689356679127	0.07020890966326433	0.11491798390352694	15249.0	10483.0	4	20
ZNF326|chr1:90005092-90010088,90007750-90010088|+	ZNF326	ZNF326	chr1	+	90010088	90005092	90007750	0.08462252475247525	0.11295527893038267	-0.028332754177907413	6464.0	4338.0	1	2
GATC|chr12:120446829-120457076,120455030-120457076|+	GATC	GATC	chr12	+	120457076	120446829	120455030	0.7657400285682892	0.875	-0.10925997143171085	9101.0	5640.0	1	1
GIPC1|chr19:14496037-14480778,14482689-14480778|-	GIPC1	GIPC1	chr19	-	14480778	14496037	14482689	0.006818181818181818	0.04827280779450841	-0.04145462597632659	9680.0	4516.0	1	3
GIPC1|chr19:14496037-14483006,14491656-14483006|-	GIPC1	GIPC1	chr19	-	14483006	14496037	14491656	0.0038485541918036196	0.06817124243834341	-0.06432268824653979	9614.0	4298.0	1	2
PPT2|chr6:32153636-32154587,32154404-32154587|+	PPT2	PPT2	chr6	+	32154587	32153636	32154404	0.2870967741935484	0.42328042328042326	-0.13618364908687486	310.0	189.0	1	1
POLI|chr18:54269661-54271360,54270032-54271360|+	POLI	POLI	chr18	+	54271360	54269661	54270032	0.88371335504886	0.7602427921092565	0.12347056293960346	3070.0	1977.0	6	1
POLI|chr18:54269661-54273926,54271485-54273926|+	POLI	POLI	chr18	+	54273926	54269661	54271485	0.0	0.0	0.0	4163.0	2667.0	3	10
POLI|chr18:54277853-54280667,54277855-54280667|+	POLI	POLI	chr18	+	54280667	54277853	54277855	0.20636550308008214	0.29628046173578454	-0.0899149586557024	3896.0	2339.0	3	9
POLI|chr18:54277853-54282837,54280903-54282837|+	POLI	POLI	chr18	+	54282837	54277853	54280903	0.0	0.0	0.0	3896.0	2339.0	1	12
POLI|chr18:54283015-54283922,54283815-54283922|+	POLI	POLI	chr18	+	54283922	54283015	54283815	1.0	1.0	0.0	4288.0	2667.0	14	1
TIMM8B|chr11:112086640-112085462,112085967-112085462|-	TIMM8B	TIMM8B	chr11	-	112085462	112086640	112085967	0.7988295537673739	0.7265625	0.07226705376737386	1367.0	768.0	1	1
ZNF107|chr7:64666285-64679177,64669178-64679177|+	ZNF107	ZNF107	chr7	+	64679177	64666285	64669178	0.5580346546403988	0.5747440273037543	-0.016709372663355482	4213.0	2930.0	2	2
ZNF107|chr7:64666285-64691248,64690525-64691248|+	ZNF107	ZNF107	chr7	+	64691248	64666285	64690525	0.6082434514637904	0.7593073593073593	-0.15106390784356882	2596.0	2310.0	2	1
ZNF107|chr7:64691374-64706324,64691960-64706324|+	ZNF107	ZNF107	chr7	+	64706324	64691374	64691960	0.10923482849604221	0.19853643016226535	-0.08930160166622314	3790.0	3143.0	1	3
ZNF691|chr1:42846657-42850950,42849742-42850950|+	ZNF691	ZNF691	chr1	+	42850950	42846657	42849742	0.612263300270514	0.5988888888888889	0.013374411381625095	1109.0	900.0	1	1
TPRA1|chr3:127575940-127575265,127575403-127575265|-	TPRA1	TPRA1	chr3	-	127575265	127575940	127575403	0.08697123519458545	0.0	0.08697123519458545	2955.0	1398.0	1	10
TPRA1|chr3:127575940-127575505,127575749-127575505|-	TPRA1	TPRA1	chr3	-	127575505	127575940	127575749	0.15826538176426982	0.1323319027181688	0.02593347904610102	2698.0	1398.0	2	8
TPRA1|chr3:127576617-127575809,127575940-127575809|-	TPRA1	TPRA1	chr3	-	127575809	127576617	127575940	0.09863496257155438	0.05358615004122012	0.04504881253033426	2271.0	1213.0	1	7
TPRA1|chr3:127576617-127576050,127576185-127576050|-	TPRA1	TPRA1	chr3	-	127576050	127576617	127576185	0.8465763456609301	0.8379594898724682	0.008616855788461941	2731.0	1333.0	8	2
TPRA1|chr3:127594800-127580163,127584316-127580163|-	TPRA1	TPRA1	chr3	-	127580163	127594800	127584316	0.8096219931271478	0.893368010403121	-0.0837460172759732	1455.0	769.0	4	1
C19orf48|chr19:50802217-50798958,50799272-50798958|-	C19orf48	C19orf48	chr19	-	50798958	50802217	50799272	0.22147931466778104	0.15166666666666667	0.06981264800111436	2393.0	1200.0	1	3
YPEL4|chr11:57649685-57647291,57647473-57647291|-	YPEL4	YPEL4	chr11	-	57647291	57649685	57647473	0.0	0.0	0.0	684.0	471.0	1	1
ANO6|chr12:45216391-45302014,45292934-45302014|+	ANO6	ANO6	chr12	+	45302014	45216391	45292934	0.8764143581740148	0.9557632398753894	-0.07934888170137455	10252.0	6420.0	2	1
COL11A1|chr1:102984138-102979435,102979597-102979435|-	COL11A1	COL11A1	chr1	-	102979435	102984138	102979597	1.0	0.6653648509763618	0.3346351490236382	6305.0	4865.0	4	1
COL11A1|chr1:103026216-103021769,103022742-103021769|-	COL11A1	COL11A1	chr1	-	103021769	103026216	103022742	0.0	0.12929085303186022	-0.12929085303186022	6305.0	4865.0	1	4
PPP1R32|chr11:61485911-61486524,61486403-61486524|+	PPP1R32	PPP1R32	chr11	+	61486524	61485911	61486403	0.45925925925925926	0.0	0.45925925925925926	135.0	111.0	1	1
VCL|chr10:74109156-74114184,74112112-74114184|+	VCL	VCL	chr10	+	74114184	74109156	74112112	0.8594121908310048	0.8513315640157408	0.008080626815264003	38652.0	21854.0	1	1
CYP26B1|chr2:72147631-72135419,72143989-72135419|-	CYP26B1	CYP26B1	chr2	-	72135419	72147631	72143989	0.181640625	0.34782608695652173	-0.16618546195652173	512.0	345.0	1	1
GAD1|chr2:170817048-170818529,170817052-170818529|+	GAD1	GAD1	chr2	+	170818529	170817048	170817052	0.8181818181818182	1.0	-0.18181818181818177	99.0	68.0	1	1
STOML2|chr9:35101710-35101279,35101426-35101279|-	STOML2	STOML2	chr9	-	35101279	35101710	35101426	0.42496765847347995	0.022051175369253172	0.4029164831042268	18552.0	9614.0	1	3
STOML2|chr9:35103050-35102194,35102686-35102194|-	STOML2	STOML2	chr9	-	35102194	35103050	35102686	0.23091849935316947	0.0033284793010193467	0.22759002005215012	18552.0	9614.0	1	3
STOML2|chr9:35103161-35102823,35103050-35102823|-	STOML2	STOML2	chr9	-	35102823	35103161	35103050	0.34167367535744325	0.017637236485076185	0.32403643887236705	14268.0	9582.0	1	2
UBQLN1|chr9:83669185-83665145,83666350-83665145|-	UBQLN1	UBQLN1	chr9	-	83665145	83669185	83666350	0.0693737965916602	0.13432278540091477	-0.06494898880925458	34797.0	21426.0	1	1
KCNIP3|chr2:95310520-95374296,95347122-95374296|+	KCNIP3	KCNIP3	chr2	+	95374296	95310520	95347122	0.5967741935483871	0.0	0.5967741935483871	124.0	76.0	1	1
ZNF708|chr19:21329210-21309341,21310501-21309341|-	ZNF708	ZNF708	chr19	-	21309341	21329210	21310501	0.7346311475409836	0.5991091314031181	0.13552201613786552	976.0	898.0	1	1
ZEB1|chr10:31319133-31373018,31321532-31373018|+	ZEB1	ZEB1	chr10	+	31373018	31319133	31321532	1.0	1.0	0.0	93.0	610.0	3	1
HHAT|chr1:210328384-210348933,210329483-210348933|+	HHAT	HHAT	chr1	+	210348933	210328384	210329483	0.27936507936507937	1.0	-0.7206349206349206	315.0	77.0	2	1
HHAT|chr1:210329104-210362852,210349066-210362852|+	HHAT	HHAT	chr1	+	210362852	210329104	210349066	0.0	0.0	0.0	651.0	308.0	1	5
HHAT|chr1:210387581-210404464,210400662-210404464|+	HHAT	HHAT	chr1	+	210404464	210387581	210400662	0.17204301075268819	0.3474025974025974	-0.1753595866499092	651.0	308.0	1	4
HHAT|chr1:210387581-210418154,210404679-210418154|+	HHAT	HHAT	chr1	+	210418154	210387581	210404679	0.0	0.0	0.0	651.0	308.0	1	5
TENT2|chr5:79613075-79619612,79618723-79619612|+	TENT2	TENT2	chr5	+	79619612	79613075	79618723	0.9809351796106763	1.0	-0.019064820389323667	4983.0	1984.0	8	1
TENT2|chr5:79642910-79645123,79642985-79645123|+	TENT2	TENT2	chr5	+	79645123	79642910	79642985	0.8759342301943199	0.8672413793103448	0.00869285088397509	5352.0	3480.0	9	3
TENT2|chr5:79648693-79656958,79649190-79656958|+	TENT2	TENT2	chr5	+	79656958	79648693	79649190	0.0	0.04367816091954023	-0.04367816091954023	5352.0	3480.0	1	11
STX4|chr16:31033522-31034013,31033835-31034013|+	STX4	STX4	chr16	+	31034013	31033522	31033835	0.13195098963242224	0.06403940886699508	0.06791158076542717	2122.0	1421.0	1	2
STAU1|chr20:49188646-49174269,49179122-49174269|-	STAU1	STAU1	chr20	-	49174269	49188646	49179122	0.0	0.0	0.0	4510.0	2937.0	1	4
SFSWAP|chr12:131778330-131786463,131785228-131786463|+	SFSWAP	SFSWAP	chr12	+	131786463	131778330	131785228	0.9375	0.9535825124814465	-0.016082512481446543	9648.0	7411.0	1	1
SMS|chrX:21967316-21977061,21972571-21977061|+	SMS	SMS	chrX	+	21977061	21967316	21972571	0.05758965019154682	0.04058795637743006	0.01700169381411676	15923.0	10545.0	1	1
PIBF1|chr13:72827914-72835243,72827937-72835243|+	PIBF1	PIBF1	chr13	+	72835243	72827914	72827937	0.9568965517241379	1.0	-0.0431034482758621	1508.0	964.0	2	2
PIBF1|chr13:72835368-72854057,72847447-72854057|+	PIBF1	PIBF1	chr13	+	72854057	72835368	72847447	0.7049071618037135	1.0	-0.2950928381962865	1508.0	964.0	3	1
PIBF1|chr13:72965404-72998822,72973675-72998822|+	PIBF1	PIBF1	chr13	+	72998822	72965404	72973675	0.04310344827586207	0.0	0.04310344827586207	1508.0	964.0	1	3
TRIM37|chr17:59012328-58999459,59001598-58999459|-	TRIM37	TRIM37	chr17	-	58999459	59012328	59001598	0.1186352097954308	0.0934569592245285	0.025178250570902297	13394.0	9491.0	3	10
TRIM37|chr17:59070823-59062648,59064355-59062648|-	TRIM37	TRIM37	chr17	-	59062648	59070823	59064355	0.03665820516649246	0.05847645137498683	-0.021818246208494374	13394.0	9491.0	1	12
TRIM37|chr17:59075647-59070947,59075630-59070947|-	TRIM37	TRIM37	chr17	-	59070947	59075647	59075630	0.9818575481558907	0.9462648825202824	0.035592665635608256	13394.0	9491.0	12	1
TRIM37|chr17:59088291-59081219,59084002-59081219|-	TRIM37	TRIM37	chr17	-	59081219	59088291	59084002	0.0	0.11421346538826256	-0.11421346538826256	13394.0	9491.0	1	12
TRIM37|chr17:59091300-59088407,59090017-59088407|-	TRIM37	TRIM37	chr17	-	59088407	59091300	59090017	0.9900701806779155	0.9630175956169003	0.027052585061015266	13394.0	9491.0	12	1
TRIM37|chr17:59106441-59091340,59104293-59091340|-	TRIM37	TRIM37	chr17	-	59091340	59106441	59104293	0.040764521427504856	0.20061110525761247	-0.1598465838301076	13394.0	9491.0	4	9
F11R|chr1:161001020-161000348,161000631-161000348|-	F11R	F11R	chr1	-	161000348	161001020	161000631	0.027939821922014125	0.0	0.027939821922014125	3257.0	1918.0	1	1
GGCT|chr7:30504569-30497235,30497741-30497235|-	GGCT	GGCT	chr7	-	30497235	30504569	30497741	0.43884892086330934	0.5670103092783505	-0.12816138841504116	139.0	97.0	1	1
AANAT|chr17:76466232-76468672,76467727-76468672|+	AANAT	AANAT	chr17	+	76468672	76466232	76467727	0.782608695652174	0.6785714285714286	0.10403726708074534	69.0	56.0	1	2
PLEKHA8|chr7:30049382-30050434,30049441-30050434|+	PLEKHA8	PLEKHA8	chr7	+	30050434	30049382	30049441	0.9937441767602821	0.993006993006993	0.0007371837532891279	7513.0	4719.0	7	1
STRN3|chr14:30935163-30913657,30918966-30913657|-	STRN3	STRN3	chr14	-	30913657	30935163	30918966	0.3620269403463759	0.21452732775502936	0.14749961259134653	7795.0	5617.0	1	1
ZNF23|chr16:71456764-71454218,71456072-71454218|-	ZNF23	ZNF23	chr16	-	71454218	71456764	71456072	0.06880189798339265	0.2985685071574642	-0.22976660917407155	843.0	489.0	1	1
ZNF23|chr16:71462210-71456828,71461659-71456828|-	ZNF23	ZNF23	chr16	-	71456828	71462210	71461659	0.3581357318070319	0.5955188679245284	-0.23738313611749645	1223.0	848.0	3	1
ATXN3|chr14:92083126-92081061,92082300-92081061|-	ATXN3	ATXN3	chr14	-	92081061	92083126	92082300	0.09596344249809596	0.0	0.09596344249809596	1313.0	387.0	1	22
ATXN3|chr14:92106529-92082466,92083126-92082466|-	ATXN3	ATXN3	chr14	-	92082466	92106529	92083126	0.0	0.0	0.0	1187.0	387.0	1	21
ATXN3|chr14:92106529-92088817,92093252-92088817|-	ATXN3	ATXN3	chr14	-	92088817	92106529	92093252	0.0	0.0	0.0	1313.0	387.0	1	16
ATXN3|chr14:92106529-92093318,92093746-92093318|-	ATXN3	ATXN3	chr14	-	92093318	92106529	92093746	0.0	0.0	0.0	574.0	387.0	2	7
ATXN3|chr14:92106529-92093831,92096093-92093831|-	ATXN3	ATXN3	chr14	-	92093831	92106529	92096093	0.0	0.0	0.0	454.0	238.0	1	5
ATXN3|chr14:92106529-92096137,92096674-92096137|-	ATXN3	ATXN3	chr14	-	92096137	92106529	92096674	0.0	0.0	0.0	1072.0	238.0	5	14
LNPK|chr2:175937344-175930199,175932088-175930199|-	LNPK	LNPK	chr2	-	175930199	175937344	175932088	0.9754127781765972	0.9631401238041644	0.012272654372432856	5572.0	3554.0	5	1
LNPK|chr2:175947480-175939657,175940988-175939657|-	LNPK	LNPK	chr2	-	175939657	175947480	175940988	1.0	1.0	0.0	5572.0	3554.0	5	1
LNPK|chr2:175995558-175979868,175992231-175979868|-	LNPK	LNPK	chr2	-	175979868	175995558	175992231	0.04953338119167265	0.0	0.04953338119167265	5572.0	3554.0	1	5
LNPK|chr2:175995558-175993223,175994134-175993223|-	LNPK	LNPK	chr2	-	175993223	175995558	175994134	0.9696768481629039	0.9574675324675325	0.012209315695371425	4518.0	3080.0	2	1
LNPK|chr2:176002512-175995646,176002160-175995646|-	LNPK	LNPK	chr2	-	175995646	176002512	176002160	0.024587221823402727	0.03685987619583568	-0.012272654372432953	5572.0	3554.0	1	5
STXBP5|chr6:147334222-147353323,147339384-147353323|+	STXBP5	STXBP5	chr6	+	147353323	147334222	147339384	0.3786622443338861	0.46808510638297873	-0.08942286204909261	3618.0	2068.0	1	1
LINC01297-DUXAP10-NBEAP6|chr14:19337580-19331972,19333702-19331972|-	LINC01297-DUXAP10-NBEAP6	LINC01297-DUXAP10-NBEAP6	chr14	-	19331972	19337580	19333702	0.0	0.0	0.0	500.0	300.0	1	2
LINC01297-DUXAP10-NBEAP6|chr14:19381177-19341440,19368193-19341440|-	LINC01297-DUXAP10-NBEAP6	LINC01297-DUXAP10-NBEAP6	chr14	-	19341440	19381177	19368193	0.0	0.0	0.0	345.0	300.0	1	1
RELCH|chr18:62232427-62244764,62239479-62244764|+	RELCH	RELCH	chr18	+	62244764	62232427	62239479	1.0	1.0	0.0	4171.0	3268.0	10	1
RELCH|chr18:62252754-62255407,62254813-62255407|+	RELCH	RELCH	chr18	+	62255407	62252754	62254813	0.8304812834224599	0.7763157894736842	0.05416549394877568	5610.0	3268.0	12	4
RELCH|chr18:62268948-62273980,62269512-62273980|+	RELCH	RELCH	chr18	+	62273980	62268948	62269512	0.8711229946524064	0.9479804161566707	-0.07685742150426433	5610.0	3268.0	14	2
RELCH|chr18:62275473-62279774,62277655-62279774|+	RELCH	RELCH	chr18	+	62279774	62275473	62277655	0.9056710775047259	0.9451435947079703	-0.039472517203244406	5290.0	3099.0	14	1
RELCH|chr18:62275473-62280360,62279856-62280360|+	RELCH	RELCH	chr18	+	62280360	62275473	62279856	0.28021015761821366	0.2120451693851945	0.06816498823301917	1142.0	797.0	1	4
RELCH|chr18:62279856-62280646,62280442-62280646|+	RELCH	RELCH	chr18	+	62280646	62279856	62280442	0.7964349376114082	0.7561199510403916	0.04031498657101651	5610.0	3268.0	11	5
RELCH|chr18:62291631-62305414,62298860-62305414|+	RELCH	RELCH	chr18	+	62305414	62291631	62298860	0.2089126559714795	0.23561811505507957	-0.02670545908360006	5610.0	3268.0	1	15
CCDC24|chr1:43992004-43992523,43992426-43992523|+	CCDC24	CCDC24	chr1	+	43992523	43992004	43992426	0.3054662379421222	0.2961165048543689	0.009349733087753276	311.0	206.0	1	1
CCDC24|chr1:43992004-43993890,43992639-43993890|+	CCDC24	CCDC24	chr1	+	43993890	43992004	43992639	0.1639784946236559	0.2426470588235294	-0.0786685641998735	372.0	272.0	1	2
TTC26|chr7:139134721-139137847,139134792-139137847|+	TTC26	TTC26	chr7	+	139137847	139134721	139134792	0.0	0.0	0.0	1544.0	848.0	1	6
TTC26|chr7:139134792-139139890,139137939-139139890|+	TTC26	TTC26	chr7	+	139139890	139134792	139137939	0.0	0.0	0.0	1544.0	848.0	1	7
TTC26|chr7:139142305-139160948,139148377-139160948|+	TTC26	TTC26	chr7	+	139160948	139142305	139148377	0.0	0.0	0.0	1378.0	848.0	1	6
TTC26|chr7:139142305-139165132,139161022-139165132|+	TTC26	TTC26	chr7	+	139165132	139142305	139161022	0.10751295336787564	0.0	0.10751295336787564	1544.0	848.0	1	7
TTC26|chr7:139172975-139178515,139178302-139178515|+	TTC26	TTC26	chr7	+	139178515	139172975	139178302	0.0	0.0	0.0	1544.0	848.0	1	7
TTC26|chr7:139181198-139189321,139187539-139189321|+	TTC26	TTC26	chr7	+	139189321	139181198	139187539	0.0	0.4233490566037736	-0.4233490566037736	1544.0	848.0	1	7
SFXN5|chr2:72988258-72961248,72967237-72961248|-	SFXN5	SFXN5	chr2	-	72961248	72988258	72967237	0.6223776223776224	0.4642857142857143	0.1580919080919081	286.0	140.0	1	1
SFXN5|chr2:72988258-72968533,72971570-72968533|-	SFXN5	SFXN5	chr2	-	72968533	72988258	72971570	0.06138259833134684	0.11790393013100436	-0.05652133179965752	1678.0	916.0	1	15
SFXN5|chr2:72988281-72971685,72988258-72971685|-	SFXN5	SFXN5	chr2	-	72971685	72988281	72988258	0.0	0.0	0.0	1575.0	808.0	2	14
SFXN5|chr2:73071604-73040931,73041607-73040931|-	SFXN5	SFXN5	chr2	-	73040931	73071604	73041607	0.0	0.0	0.0	114.0	131.0	1	4
SFXN5|chr2:73071604-73058596,73059008-73058596|-	SFXN5	SFXN5	chr2	-	73058596	73071604	73059008	0.9219088937093276	0.8962655601659751	0.025643333543352465	1383.0	723.0	10	4
SPRY2|chr13:80340622-80337756,80338733-80337756|-	SPRY2	SPRY2	chr13	-	80337756	80340622	80338733	1.0	0.4866666666666667	0.5133333333333333	426.0	300.0	1	1
CMIP|chr16:81445541-81607567,81495494-81607567|+	CMIP	CMIP	chr16	+	81607567	81445541	81495494	0.9362953578861641	0.9597033720442144	-0.023408014158050272	11051.0	7147.0	1	1
ANAPC15|chr11:72112650-72111286,72111412-72111286|-	ANAPC15	ANAPC15	chr11	-	72111286	72112650	72111412	0.05545286506469501	0.05641025641025641	-0.0009573913455614008	1623.0	975.0	1	6
ANAPC15|chr11:72112734-72111496,72111924-72111496|-	ANAPC15	ANAPC15	chr11	-	72111496	72112734	72111924	0.06923950056753689	0.16791044776119404	-0.09867094719365715	881.0	536.0	1	1
EPB41L5|chr2:120013210-120019077,120013681-120019077|+	EPB41L5	EPB41L5	chr2	+	120019077	120013210	120013681	0.9554578474479067	0.93375	0.02170784744790677	5231.0	3200.0	7	1
EPB41L5|chr2:120019264-120042006,120019268-120042006|+	EPB41L5	EPB41L5	chr2	+	120042006	120019264	120019268	1.0	1.0	0.0	5231.0	3200.0	7	1
EPB41L5|chr2:120167507-120174841,120168007-120174841|+	EPB41L5	EPB41L5	chr2	+	120174841	120167507	120168007	0.05111965618638317	0.0	0.05111965618638317	4421.0	2818.0	1	2
FGFR2|chr10:121519979-121503941,121515117-121503941|-	FGFR2	FGFR2	chr10	-	121503941	121519979	121515117	0.0	0.0	0.0	182.0	130.0	1	10
FGFR2|chr10:121538592-121520169,121526155-121520169|-	FGFR2	FGFR2	chr10	-	121520169	121538592	121526155	1.0	1.0	0.0	182.0	130.0	11	1
FGFR2|chr10:121593709-121551459,121564502-121551459|-	FGFR2	FGFR2	chr10	-	121551459	121593709	121564502	0.0	0.0	0.0	182.0	130.0	3	9
FGFR2|chr10:121593709-121564579,121565438-121564579|-	FGFR2	FGFR2	chr10	-	121564579	121593709	121565438	0.0	0.0	0.0	182.0	130.0	3	6
FGFR2|chr10:121597962-121593967,121596477-121593967|-	FGFR2	FGFR2	chr10	-	121593967	121597962	121596477	1.0	1.0	0.0	182.0	130.0	7	1
MECP2|chrX:154097604-154032557,154039792-154032557|-	MECP2	MECP2	chrX	-	154032557	154097604	154039792	0.7512531328320802	0.5030487804878049	0.2482043523442753	1596.0	328.0	1	2
PKP4|chr2:158674000-158678581,158676867-158678581|+	PKP4	PKP4	chr2	+	158678581	158674000	158676867	0.5419968304278923	0.62883046237534	-0.08683363194744775	15144.0	11030.0	1	3
PRELID3A|chr18:12429433-12431150,12429436-12431150|+	PRELID3A	PRELID3A	chr18	+	12431150	12429433	12429436	0.4332191780821918	0.3842662632375189	0.0489529148446729	1168.0	661.0	1	2
FAM210A|chr18:13726329-13682105,13687743-13682105|-	FAM210A	FAM210A	chr18	-	13682105	13726329	13687743	0.680010710938546	0.7662753468516542	-0.08626463591310818	7469.0	3748.0	1	1
ERI3|chr1:44284835-44221640,44247939-44221640|-	ERI3	ERI3	chr1	-	44221640	44284835	44247939	0.16429699842022116	0.1919191919191919	-0.027622193498970743	5064.0	2772.0	1	4
ERI3|chr1:44352850-44319744,44339045-44319744|-	ERI3	ERI3	chr1	-	44319744	44352850	44339045	0.029028436018957347	0.03571428571428571	-0.006685849695328365	5064.0	2772.0	1	4
ERI3|chr1:44355260-44339322,44352850-44339322|-	ERI3	ERI3	chr1	-	44339322	44355260	44352850	0.3176078151060281	0.3028708133971292	0.014737001708898911	4197.0	2090.0	1	2
ERI3|chr1:44355260-44352925,44354892-44352925|-	ERI3	ERI3	chr1	-	44352925	44355260	44354892	0.3251411491198937	0.4055269922879177	-0.080385843168024	3011.0	1556.0	2	1
INSIG2|chr2:118106903-118108281,118107189-118108281|+	INSIG2	INSIG2	chr2	+	118108281	118106903	118107189	0.0	0.0	0.0	1244.0	984.0	1	5
TMEM53|chr1:44674331-44655209,44660174-44655209|-	TMEM53	TMEM53	chr1	-	44655209	44674331	44660174	0.2605042016806723	0.31958762886597936	-0.05908342718530707	357.0	194.0	1	1
TMTC4|chr13:100612398-100606427,100607392-100606427|-	TMTC4	TMTC4	chr13	-	100606427	100612398	100607392	1.0	1.0	0.0	1856.0	1110.0	8	1
TMTC4|chr13:100637544-100636734,100637538-100636734|-	TMTC4	TMTC4	chr13	-	100636734	100637544	100637538	0.14224137931034483	0.0	0.14224137931034483	1856.0	1110.0	2	7
TMTC4|chr13:100642211-100638022,100638681-100638022|-	TMTC4	TMTC4	chr13	-	100638022	100642211	100638681	0.7537715517241379	0.6198198198198198	0.13395173190431808	1856.0	1110.0	7	2
TMTC4|chr13:100668579-100656468,100662964-100656468|-	TMTC4	TMTC4	chr13	-	100656468	100668579	100662964	0.0	0.2594594594594595	-0.2594594594594595	1856.0	1110.0	1	8
TMTC4|chr13:100674744-100668794,100670283-100668794|-	TMTC4	TMTC4	chr13	-	100668794	100674744	100670283	0.6131805157593123	1.0	-0.3868194842406877	698.0	662.0	5	1
UBL7|chr15:74461158-74458896,74459019-74458896|-	UBL7	UBL7	chr15	-	74458896	74461158	74459019	0.9691675231243576	0.9543795620437956	0.014787961080562018	973.0	548.0	1	1
PUS1|chr12:131929380-131929907,131929796-131929907|+	PUS1	PUS1	chr12	+	131929907	131929380	131929796	0.24096796182685754	0.17035217035217035	0.07061579147468719	2934.0	1221.0	1	1
SLC2A11|chr22_KI270879v1_alt:93353-98466,94391-98466|+	SLC2A11	SLC2A11	chr22_KI270879v1_alt	+	98466	93353	94391	0.14663951120162932	0.2375	-0.09086048879837066	491.0	400.0	2	1
SLC2A11|chr22_KI270879v1_alt:113533-118821,114231-118821|+	SLC2A11	SLC2A11	chr22_KI270879v1_alt	+	118821	113533	114231	0.08108108108108109	0.0817490494296578	-0.0006679683485767141	888.0	526.0	1	5
CALCRL|chr2:187387666-187385631,187387329-187385631|-	CALCRL	CALCRL	chr2	-	187385631	187387666	187387329	0.0	0.0	0.0	99.0	95.0	2	2
CALCRL|chr2:187448039-187387756,187431297-187387756|-	CALCRL	CALCRL	chr2	-	187387756	187448039	187431297	1.0	0.0	1.0	99.0	95.0	2	2
FAM228B|chr2:24095229-24135119,24124460-24135119|+	FAM228B	FAM228B	chr2	+	24135119	24095229	24124460	0.5247524752475248	0.48626373626373626	0.03848873898378852	505.0	364.0	2	1
FAM228B|chr2:24135187-24139370,24138100-24139370|+	FAM228B	FAM228B	chr2	+	24139370	24135187	24138100	0.4678492239467849	0.4228395061728395	0.04500971777394541	451.0	324.0	1	1
FAM228B|chr2:24135187-24164198,24161613-24164198|+	FAM228B	FAM228B	chr2	+	24164198	24135187	24161613	0.10693069306930693	0.10989010989010989	-0.0029594168208029598	505.0	364.0	1	2
FAM228B|chr2:24164335-24169356,24167683-24169356|+	FAM228B	FAM228B	chr2	+	24169356	24164335	24167683	0.10693069306930693	0.10989010989010989	-0.0029594168208029598	505.0	364.0	1	2
ATL2|chr2:38298144-38296590,38296686-38296590|-	ATL2	ATL2	chr2	-	38296590	38298144	38296686	0.7362848893166506	0.9492260061919504	-0.21294111687529982	1039.0	1615.0	1	5
ATL2|chr2:38318535-38315334,38317239-38315334|-	ATL2	ATL2	chr2	-	38315334	38318535	38317239	0.8873157203327982	0.4845650140318054	0.40275070630099274	6851.0	4276.0	9	1
ATL2|chr2:38377143-38319019,38343268-38319019|-	ATL2	ATL2	chr2	-	38319019	38377143	38343268	0.008251068218653308	0.07507015902712816	-0.06681909080847485	6787.0	4276.0	2	7
ATL2|chr2:38378022-38343512,38376116-38343512|-	ATL2	ATL2	chr2	-	38343512	38378022	38376116	0.0	0.0	0.0	88.0	82.0	1	2
ENO3|chr17:4950630-4951828,4951224-4951828|+	ENO3	ENO3	chr17	+	4951828	4950630	4951224	1.0	1.0	0.0	102.0	276.0	1	1
ENO3|chr17:4952890-4953712,4953341-4953712|+	ENO3	ENO3	chr17	+	4953712	4952890	4953341	0.0	0.0	0.0	343.0	276.0	1	4
TAP1|chr6_GL000252v2_alt:4096609-4096072,4096165-4096072|-	TAP1	TAP1	chr6_GL000252v2_alt	-	4096072	4096609	4096165	1.0	1.0	0.0	497.0	273.0	1	1
NKIRAS2|chr17:42017626-42021564,42020204-42021564|+	NKIRAS2	NKIRAS2	chr17	+	42021564	42017626	42020204	0.00994783452626471	0.1801951422046917	-0.170247307678427	8243.0	4817.0	1	3
NKIRAS2|chr17:42022472-42023654,42022640-42023654|+	NKIRAS2	NKIRAS2	chr17	+	42023654	42022472	42022640	0.0832	0.12857393439747414	-0.04537393439747414	8750.0	5701.0	1	4
HDHD5|chr22:17165209-17149745,17159126-17149745|-	HDHD5	HDHD5	chr22	-	17149745	17165209	17159126	0.094007348283289	0.06699576868829338	0.027011579594995616	7893.0	4254.0	1	1
MATR3|chr5:139279129-139314675,139308327-139314675|+	MATR3	MATR3	chr5	+	139314675	139279129	139308327	0.002235691573926868	0.0026659289253288397	-0.00043023735140197174	60384.0	39761.0	1	4
ZNF79|chr9:127424803-127428832,127428682-127428832|+	ZNF79	ZNF79	chr9	+	127428832	127424803	127428682	0.36077481840193704	0.1791044776119403	0.18167034078999675	413.0	335.0	1	1
ZNF79|chr9:127428920-127444029,127436003-127444029|+	ZNF79	ZNF79	chr9	+	127444029	127428920	127436003	0.0	0.0	0.0	869.0	631.0	1	4
ERGIC3|chr20:35548865-35555044,35554386-35555044|+	ERGIC3	ERGIC3	chr20	+	35555044	35548865	35554386	0.9940436353901754	0.9940402284579091	3.4069322663032864e-06	14942.0	8054.0	1	1
PLEKHA8|chr7:30062742-30117970,30074132-30117970|+	PLEKHA8	PLEKHA8	chr7	+	30117970	30062742	30074132	1.0	1.0	0.0	47.0	33.0	2	1
STK36|chr2:218672215-218672741,218672365-218672741|+	STK36	STK36	chr2	+	218672741	218672215	218672365	0.17441041886659628	0.29320155735250075	-0.11879113848590447	5682.0	3339.0	2	1
CANX|chr5:179698603-179705679,179699770-179705679|+	CANX	CANX	chr5	+	179705679	179698603	179699770	0.3693101830126701	0.2495076801890508	0.11980250282361929	8524.0	5078.0	1	1
CANX|chr5:179705852-179708239,179707190-179708239|+	CANX	CANX	chr5	+	179708239	179705852	179707190	0.02748888792991844	0.018634106337418563	0.008854781592499878	69519.0	43898.0	1	10
CANX|chr5:179710065-179716105,179716000-179716105|+	CANX	CANX	chr5	+	179716105	179710065	179716000	0.9449314235150978	0.9403050974678234	0.0046263260472744205	72328.0	45297.0	11	1
FAM168A|chr11:73419874-73407643,73409487-73407643|-	FAM168A	FAM168A	chr11	-	73407643	73419874	73409487	0.015959700579068783	0.020340236686390532	-0.0043805361073217496	21241.0	13520.0	1	2
FAM168A|chr11:73430690-73419999,73425022-73419999|-	FAM168A	FAM168A	chr11	-	73419999	73430690	73425022	0.7316510522103479	0.8365384615384616	-0.10488740932811369	21241.0	13520.0	2	1
GCDH|chr19:12892178-12893483,12892434-12893483|+	GCDH	GCDH	chr19	+	12893483	12892178	12892434	0.9717153284671532	1.0	-0.02828467153284675	1096.0	665.0	3	1
SYTL4|chrX:100678391-100676176,100678116-100676176|-	SYTL4	SYTL4	chrX	-	100676176	100678391	100678116	0.9320175438596491	1.0	-0.06798245614035092	912.0	645.0	12	1
SYTL4|chrX:100732004-100702107,100703093-100702107|-	SYTL4	SYTL4	chrX	-	100702107	100732004	100703093	0.8152941176470588	0.4613686534216336	0.35392546422542526	850.0	453.0	1	8
SYTL4|chrX:100732004-100703185,100704811-100703185|-	SYTL4	SYTL4	chrX	-	100703185	100732004	100704811	1.0	1.0	0.0	157.0	244.0	1	4
ZNF512|chr2:27583128-27583658,27583526-27583658|+	ZNF512	ZNF512	chr2	+	27583658	27583128	27583526	0.6855895196506551	0.0	0.6855895196506551	229.0	119.0	1	1
ZNF512|chr2:27583142-27598067,27583716-27598067|+	ZNF512	ZNF512	chr2	+	27598067	27583142	27583716	0.1126926090363019	0.1032312925170068	0.009461316519295104	7658.0	5880.0	1	3
ZNF512|chr2:27599678-27600691,27600053-27600691|+	ZNF512	ZNF512	chr2	+	27600691	27599678	27600053	0.07903494176372712	0.06091447668236366	0.01812046508136346	8414.0	6583.0	2	4
YIPF5|chr5:144170284-144165604,144169846-144165604|-	YIPF5	YIPF5	chr5	-	144165604	144170284	144169846	0.015315890236119975	0.0	0.015315890236119975	3134.0	1957.0	1	2
YIPF5|chr5:144170535-144169965,144170284-144169965|-	YIPF5	YIPF5	chr5	-	144169965	144170535	144170284	0.8930654569021387	0.9519672968829842	-0.05890183998084553	3086.0	1957.0	1	1
TAP1|chr6_GL000251v2_alt:4265238-4264701,4264794-4264701|-	TAP1	TAP1	chr6_GL000251v2_alt	-	4264701	4265238	4264794	0.9084380610412927	1.0	-0.09156193895870735	557.0	291.0	1	1
ENAH|chr1:225507951-225501070,225504991-225501070|-	ENAH	ENAH	chr1	-	225501070	225507951	225504991	0.8060482360388058	0.7622764852912901	0.043771750747515714	77411.0	52010.0	1	1
CSDE1|chr1:114737963-114736855,114737471-114736855|-	CSDE1	CSDE1	chr1	-	114736855	114737963	114737471	0.8904681154893124	0.752110500728364	0.13835761476094832	89636.0	56977.0	3	3
CSDE1|chr1:114757925-114739890,114741527-114739890|-	CSDE1	CSDE1	chr1	-	114739890	114757925	114741527	0.5172513772107857	0.535596275157705	-0.018344897946919292	3449.0	3329.0	2	2
SMARCA1|chrX:129496750-129492093,129493040-129492093|-	SMARCA1	SMARCA1	chrX	-	129492093	129496750	129493040	0.4284077892325315	0.48628294782140935	-0.05787515858887787	20952.0	14872.0	1	2
AVPR2|chrX:153902892-153904974,153904771-153904974|+	AVPR2	AVPR2	chrX	+	153904974	153902892	153904771	0.0	0.0	0.0	51.0	33.0	1	2
ZNF133|chr20:18288604-18297985,18290074-18297985|+	ZNF133	ZNF133	chr20	+	18297985	18288604	18290074	1.0	0.91005291005291	0.08994708994709	931.0	567.0	13	2
ZNF133|chr20:18288604-18305008,18298464-18305008|+	ZNF133	ZNF133	chr20	+	18305008	18288604	18298464	0.0	0.0	0.0	607.0	393.0	1	8
ZNF133|chr20:18288604-18305681,18305178-18305681|+	ZNF133	ZNF133	chr20	+	18305681	18288604	18305178	0.0761904761904762	0.1493212669683258	-0.07313079077784959	420.0	221.0	2	7
ZNF133|chr20:18288604-18306298,18305807-18306298|+	ZNF133	ZNF133	chr20	+	18306298	18288604	18305807	0.0	0.06396255850234009	-0.06396255850234009	963.0	641.0	1	25
NDRG2|chr14:21018763-21018239,21018457-21018239|-	NDRG2	NDRG2	chr14	-	21018239	21018763	21018457	0.054498269896193774	0.08028335301062574	-0.025785083114431964	2312.0	1694.0	1	26
NDRG2|chr14:21018796-21018504,21018763-21018504|-	NDRG2	NDRG2	chr14	-	21018504	21018796	21018763	0.020128087831655993	0.0	0.020128087831655993	2186.0	1558.0	1	23
NDRG2|chr14:21023241-21022497,21022864-21022497|-	NDRG2	NDRG2	chr14	-	21022497	21023241	21022864	0.43814878892733566	0.5188902007083825	-0.08074141178104688	2312.0	1694.0	13	14
NDRG2|chr14:21025677-21024096,21024563-21024096|-	NDRG2	NDRG2	chr14	-	21024096	21025677	21024563	0.0	1.0	-1.0	34.0	146.0	4	1
RPS15|chr19:1438428-1438807,1438580-1438807|+	RPS15	RPS15	chr19	+	1438807	1438428	1438580	0.9813388980835193	0.9801867698753683	0.0011521282081509154	41691.0	28163.0	1	1
LRRCC1|chr8:85107399-85110115,85109800-85110115|+	LRRCC1	LRRCC1	chr8	+	85110115	85107399	85109800	0.5461538461538461	0.0	0.5461538461538461	130.0	106.0	2	2
LRRCC1|chr8:85113099-85123413,85115584-85123413|+	LRRCC1	LRRCC1	chr8	+	85123413	85113099	85115584	0.0	0.0	0.0	130.0	106.0	1	3
LRRCC1|chr8:85113099-85124792,85123606-85124792|+	LRRCC1	LRRCC1	chr8	+	85124792	85113099	85123606	0.0	0.0	0.0	130.0	106.0	1	4
BEAN1|chr16:66427431-66469602,66437701-66469602|+	BEAN1	BEAN1	chr16	+	66469602	66427431	66437701	0.0	0.0	0.0	46.0	49.0	3	1
PSD|chr10:102410858-102407266,102408895-102407266|-	PSD	PSD	chr10	-	102407266	102410858	102408895	0.6856435643564357	0.7022900763358778	-0.016646511979442113	404.0	262.0	3	1
TMEM183A|chr1:203007574-203008643,203007863-203008643|+	TMEM183A	TMEM183A	chr1	+	203008643	203007574	203007863	0.0	0.03034257748776509	-0.03034257748776509	9214.0	6130.0	2	16
TMEM183A|chr1:203015048-203015960,203015229-203015960|+	TMEM183A	TMEM183A	chr1	+	203015960	203015048	203015229	0.9939222921640981	0.9698205546492659	0.024101737514832244	9214.0	6130.0	15	3
TMEM183A|chr1:203016140-203018501,203017919-203018501|+	TMEM183A	TMEM183A	chr1	+	203018501	203016140	203017919	0.05639614855570839	0.3004807692307692	-0.24408462067506081	727.0	416.0	2	2
ATG101|chr12:52070071-52070354,52070242-52070354|+	ATG101	ATG101	chr12	+	52070354	52070071	52070242	0.03504510756419153	0.027985074626865673	0.00706003293732586	2882.0	1608.0	1	1
PGM3|chr6:83170305-83169323,83170301-83169323|-	PGM3	PGM3	chr6	-	83169323	83170305	83170301	1.0	1.0	0.0	6262.0	3823.0	6	1
PGM3|chr6:83174374-83170478,83171937-83170478|-	PGM3	PGM3	chr6	-	83170478	83174374	83171937	0.05062280421590546	0.03662045513994246	0.014002349075963004	6262.0	3823.0	1	6
PGM3|chr6:83193179-83188798,83190809-83188798|-	PGM3	PGM3	chr6	-	83188798	83193179	83190809	0.0	0.0	0.0	6262.0	3823.0	1	6
PGM3|chr6:83193179-83191014,83191187-83191014|-	PGM3	PGM3	chr6	-	83191014	83193179	83191187	1.0	1.0	0.0	6262.0	3823.0	4	2
ARHGEF28|chr5:73795391-73832338,73813673-73832338|+	ARHGEF28	ARHGEF28	chr5	+	73832338	73795391	73813673	1.0	1.0	0.0	731.0	487.0	2	1
ARHGEF28|chr5:73911575-73940844,73923164-73940844|+	ARHGEF28	ARHGEF28	chr5	+	73940844	73911575	73923164	1.0	0.6960985626283368	0.3039014373716632	731.0	487.0	2	1
BID|chr22:17774381-17739488,17743803-17739488|-	BID	BID	chr22	-	17739488	17774381	17743803	0.08815088150881509	0.09673024523160763	-0.00857936372279254	2439.0	1468.0	1	4
NRM|chr6_GL000252v2_alt:1946696-1944796,1945130-1944796|-	NRM	NRM	chr6_GL000252v2_alt	-	1944796	1946696	1945130	0.08683473389355742	0.0	0.08683473389355742	357.0	221.0	1	4
NRM|chr6_GL000252v2_alt:1946696-1945306,1945879-1945306|-	NRM	NRM	chr6_GL000252v2_alt	-	1945306	1946696	1945879	0.06593406593406594	0.0	0.06593406593406594	273.0	111.0	1	1
NRM|chr6_GL000252v2_alt:1946696-1946097,1946447-1946097|-	NRM	NRM	chr6_GL000252v2_alt	-	1946097	1946696	1946447	1.0	1.0	0.0	399.0	221.0	5	1
CEP164|chr11:117321837-117338566,117335680-117338566|+	CEP164	CEP164	chr11	+	117338566	117321837	117335680	0.26276935355147646	0.31610275689223055	-0.05333340334075409	5012.0	3192.0	1	1
CEP164|chr11:117380705-117381701,117380714-117381701|+	CEP164	CEP164	chr11	+	117381701	117380705	117380714	0.7372306464485235	0.6838972431077694	0.05333340334075409	5012.0	3192.0	1	1
CEP164|chr11:117409004-117409618,117409028-117409618|+	CEP164	CEP164	chr11	+	117409618	117409004	117409028	0.26276935355147646	0.31610275689223055	-0.05333340334075409	5012.0	3192.0	1	1
IFT22|chr7:101321671-101316542,101318124-101316542|-	IFT22	IFT22	chr7	-	101316542	101321671	101318124	0.014608018178867067	0.02412950519242517	-0.009521487013558101	6161.0	3274.0	1	4
IFT22|chr7:101321671-101318213,101318956-101318213|-	IFT22	IFT22	chr7	-	101318213	101321671	101318956	0.08186460220721463	0.09577464788732394	-0.013910045680109312	6071.0	3195.0	1	3
IFT22|chr7:101321671-101319032,101321427-101319032|-	IFT22	IFT22	chr7	-	101319032	101321671	101321427	0.9655751469353484	0.9235352532274081	0.04203989370794026	5955.0	3021.0	2	1
EXO5|chr1:40508877-40509733,40509625-40509733|+	EXO5	EXO5	chr1	+	40509733	40508877	40509625	0.0	0.07543520309477757	-0.07543520309477757	823.0	517.0	1	4
EXO5|chr1:40508877-40514515,40509790-40514515|+	EXO5	EXO5	chr1	+	40514515	40508877	40509790	0.05813040062843677	0.0	0.05813040062843677	1273.0	741.0	1	8
LMF1|chr16:868944-854706,855107-854706|-	LMF1	LMF1	chr16	-	854706	868944	855107	1.0	0.7130801687763713	0.28691983122362874	1355.0	948.0	6	1
LMF1|chr16:869963-869056,869883-869056|-	LMF1	LMF1	chr16	-	869056	869963	869883	0.0	0.17827004219409281	-0.17827004219409281	1355.0	948.0	1	6
LMF1|chr16:981145-954666,970788-954666|-	LMF1	LMF1	chr16	-	954666	981145	970788	0.24428044280442804	0.4345991561181435	-0.19031871331371544	1355.0	948.0	3	4
NSUN4|chr1:46340919-46344801,46341865-46344801|+	NSUN4	NSUN4	chr1	+	46344801	46340919	46341865	0.7758513931888545	0.6198581560283688	0.15599323716048574	1615.0	705.0	3	1
NSUN4|chr1:46344962-46352868,46347075-46352868|+	NSUN4	NSUN4	chr1	+	46352868	46344962	46347075	0.0	0.0	0.0	1872.0	1234.0	1	3
TLE1|chr9:81613422-81611959,81613377-81611959|-	TLE1	TLE1	chr9	-	81611959	81613422	81613377	0.017171988194258116	0.058982440342188205	-0.04181045214793009	3727.0	2221.0	1	2
TLE1|chr9:81652214-81634301,81652184-81634301|-	TLE1	TLE1	chr9	-	81634301	81652214	81652184	0.5336731955996781	0.5583070688878884	-0.024633873288210317	3727.0	2221.0	2	1
ENSA|chr1:150627467-150625808,150626479-150625808|-	ENSA	ENSA	chr1	-	150625808	150627467	150626479	0.6521320627586871	0.7238757047331847	-0.07174364197449767	10389.0	7627.0	4	3
ENSA|chr1:150629414-150627592,150629061-150627592|-	ENSA	ENSA	chr1	-	150627592	150629414	150629061	0.8111100684995778	0.8105503423788993	0.0005597261206784498	10657.0	7886.0	5	3
TMED8|chr14:77376936-77351751,77373691-77351751|-	TMED8	TMED8	chr14	-	77351751	77376936	77373691	0.9876476422324407	0.8721107266435986	0.11553691558884216	11091.0	7225.0	3	1
MMP11|chr22:23779368-23780359,23779416-23780359|+	MMP11	MMP11	chr22	+	23780359	23779368	23779416	0.0	0.0	0.0	519.0	304.0	1	1
MOB3C|chr1:46616711-46613371,46614971-46613371|-	MOB3C	MOB3C	chr1	-	46613371	46616711	46614971	1.0	1.0	0.0	706.0	487.0	1	1
SH2B1|chr16:28863754-28866012,28864262-28866012|+	SH2B1	SH2B1	chr16	+	28866012	28863754	28864262	0.8258145363408521	0.8991228070175439	-0.07330827067669177	1596.0	684.0	1	1
SH2B1|chr16:28872705-28873447,28873269-28873447|+	SH2B1	SH2B1	chr16	+	28873447	28872705	28873269	0.166823087752229	0.12669962917181707	0.04012345858041194	8524.0	4854.0	2	5
RDM1|chr17_KI270857v1_alt:160047-152975,154719-152975|-	RDM1	RDM1	chr17_KI270857v1_alt	-	152975	160047	154719	0.0	0.0	0.0	217.0	139.0	2	9
RDM1|chr17_KI270857v1_alt:160047-154804,157109-154804|-	RDM1	RDM1	chr17_KI270857v1_alt	-	154804	160047	157109	0.09941520467836257	0.0	0.09941520467836257	171.0	98.0	2	5
RDM1|chr17_KI270857v1_alt:165164-160169,164608-160169|-	RDM1	RDM1	chr17_KI270857v1_alt	-	160169	165164	164608	0.0	0.0	0.0	433.0	248.0	1	13
DIDO1|chr20:62937796-62914406,62926432-62914406|-	DIDO1	DIDO1	chr20	-	62914406	62937796	62926432	0.9036509495743288	0.880811731183543	0.022839218390785843	24432.0	14389.0	3	1
ADAT1|chr16:75612243-75603171,75608224-75603171|-	ADAT1	ADAT1	chr16	-	75603171	75612243	75608224	0.35685814771395075	0.5137738393373146	-0.15691569162336383	8530.0	5191.0	5	5
ADAT1|chr16:75620266-75617272,75618586-75617272|-	ADAT1	ADAT1	chr16	-	75617272	75620266	75618586	0.11852286049237984	0.08264303602388749	0.03587982446849235	8530.0	5191.0	2	8
ADAT1|chr16:75620266-75618640,75619632-75618640|-	ADAT1	ADAT1	chr16	-	75618640	75620266	75619632	0.518919743667989	0.5995110024449878	-0.0805912587769988	6554.0	4090.0	4	1
ADAT1|chr16:75622497-75620820,75622403-75620820|-	ADAT1	ADAT1	chr16	-	75620820	75622497	75622403	0.36963657678780776	0.3155461375457523	0.05409043924205548	8530.0	5191.0	1	9
EFCAB14-AS1|chr1:46674219-46686673,46682264-46686673|+	EFCAB14-AS1	EFCAB14-AS1	chr1	+	46686673	46674219	46682264	0.0	0.0	0.0	22.0	20.0	1	1
TMEM234|chr1:32221131-32217351,32217437-32217351|-	TMEM234	TMEM234	chr1	-	32217351	32221131	32217437	0.6634615384615384	0.5464601769911505	0.11700136147038798	728.0	452.0	3	2
FAM120B|chr6_KI270798v1_alt:18310-44608,34080-44608|+	FAM120B	FAM120B	chr6_KI270798v1_alt	+	44608	18310	34080	0.0	0.0	0.0	3191.0	2075.0	1	1
FAM120B|chr6_KI270798v1_alt:34080-57687,50497-57687|+	FAM120B	FAM120B	chr6_KI270798v1_alt	+	57687	34080	50497	0.0	0.0	0.0	3191.0	2075.0	1	3
DEDD2|chr19:42215133-42199829,42201989-42199829|-	DEDD2	DEDD2	chr19	-	42199829	42215133	42201989	0.0	0.0	0.0	49.0	63.0	1	1
DEDD2|chr19:42215148-42209840,42215133-42209840|-	DEDD2	DEDD2	chr19	-	42209840	42215148	42215133	0.12643678160919541	0.17569786535303777	-0.04926108374384236	2958.0	1827.0	2	7
DEDD2|chr19:42220074-42215252,42216680-42215252|-	DEDD2	DEDD2	chr19	-	42215252	42220074	42216680	0.09278350515463918	0.31449407474931634	-0.22171056959467716	1261.0	1097.0	1	3
PRUNE1|chr1:151008671-151025515,151024795-151025515|+	PRUNE1	PRUNE1	chr1	+	151025515	151008671	151024795	0.0	0.0	0.0	3747.0	2229.0	1	3
PRUNE1|chr1:151017904-151027233,151025673-151027233|+	PRUNE1	PRUNE1	chr1	+	151027233	151017904	151025673	0.008575883575883576	0.0	0.008575883575883576	3848.0	2269.0	1	5
PRUNE1|chr1:151027327-151033806,151028944-151033806|+	PRUNE1	PRUNE1	chr1	+	151033806	151027327	151028944	0.2975708502024291	0.25385632437197003	0.043714525830459094	3952.0	2269.0	4	3
ZNF511|chr10:133310229-133311716,133310288-133311716|+	ZNF511	ZNF511	chr10	+	133311716	133310229	133310288	0.03962818003913894	0.019359145527369826	0.020269034511769115	2044.0	1498.0	1	1
NDUFB3|chr2:201072059-201078881,201072361-201078881|+	NDUFB3	NDUFB3	chr2	+	201078881	201072059	201072361	0.9644422795908427	0.9686274509803922	-0.004185171389549436	2053.0	1275.0	1	1
MLEC|chr12:120687531-120694091,120688434-120694091|+	MLEC	MLEC	chr12	+	120694091	120687531	120688434	0.9853512339826906	0.8998027203820995	0.08554851360059113	32699.0	19262.0	2	1
MLEC|chr12:120694269-120696316,120695152-120696316|+	MLEC	MLEC	chr12	+	120696316	120694269	120695152	0.014342946267469953	0.01308275360814038	0.001260192659329572	32699.0	19262.0	1	2
IFT52|chr20:43591029-43594693,43591054-43594693|+	IFT52	IFT52	chr20	+	43594693	43591029	43591054	0.5217589428115744	0.4948314606741573	0.026927482137417136	4389.0	2225.0	4	3
IFT52|chr20:43605073-43613850,43605216-43613850|+	IFT52	IFT52	chr20	+	43613850	43605073	43605216	0.9234449760765551	0.6826966292134832	0.2407483468630719	4389.0	2225.0	5	2
IFT52|chr20:43613976-43618940,43618353-43618940|+	IFT52	IFT52	chr20	+	43618940	43613976	43618353	0.8122579175210755	0.7289887640449438	0.08326915347613162	4389.0	2225.0	5	2
IFT52|chr20:43637253-43646936,43642624-43646936|+	IFT52	IFT52	chr20	+	43646936	43637253	43642624	0.02939166097060834	0.0	0.02939166097060834	4389.0	2225.0	1	6
NRM|chr6_GL000253v2_alt:2001095-1999195,1999529-1999195|-	NRM	NRM	chr6_GL000253v2_alt	-	1999195	2001095	1999529	0.08	0.18686868686868688	-0.10686868686868688	350.0	198.0	1	4
NRM|chr6_GL000253v2_alt:2001095-2000496,2000846-2000496|-	NRM	NRM	chr6_GL000253v2_alt	-	2000496	2001095	2000846	1.0	1.0	0.0	431.0	210.0	5	1
NRM|chr6_GL000251v2_alt:2170586-2168686,2169020-2168686|-	NRM	NRM	chr6_GL000251v2_alt	-	2168686	2170586	2169020	0.12096774193548387	0.0	0.12096774193548387	372.0	157.0	1	4
NRM|chr6_GL000251v2_alt:2170586-2169987,2170337-2169987|-	NRM	NRM	chr6_GL000251v2_alt	-	2169987	2170586	2170337	1.0	1.0	0.0	423.0	193.0	5	1
SPECC1L|chr22:24270983-24302195,24276803-24302195|+	SPECC1L	SPECC1L	chr22	+	24302195	24270983	24276803	0.18742240215924427	0.1339933430058889	0.053429059153355385	18525.0	11717.0	2	1
SPECC1L|chr22:24338477-24347086,24344518-24347086|+	SPECC1L	SPECC1L	chr22	+	24347086	24338477	24344518	1.0	1.0	0.0	18525.0	11717.0	3	1
SPECC1L|chr22:24369320-24412648,24411704-24412648|+	SPECC1L	SPECC1L	chr22	+	24412648	24369320	24411704	0.03190283400809717	0.048903302893232053	-0.017000468885134887	18525.0	11717.0	1	3
USP33|chr1:77759643-77741748,77745421-77741748|-	USP33	USP33	chr1	-	77741748	77759643	77745421	0.44173290048136127	0.32869030390738063	0.11304259657398064	8933.0	5528.0	1	2
CCDC148|chr2:158340598-158339085,158340242-158339085|-	CCDC148	CCDC148	chr2	-	158339085	158340598	158340242	0.0	0.0	0.0	288.0	236.0	1	2
CCDC148|chr2:158358449-158340680,158345215-158340680|-	CCDC148	CCDC148	chr2	-	158340680	158358449	158345215	0.0	0.0	0.0	288.0	236.0	1	2
EVI5|chr1:92665939-92636336,92662719-92636336|-	EVI5	EVI5	chr1	-	92636336	92665939	92662719	0.0665083135391924	0.0588109495295124	0.007697364009679998	7578.0	4676.0	1	2
EVI5|chr1:92792344-92736627,92784836-92736627|-	EVI5	EVI5	chr1	-	92736627	92792344	92784836	0.10034338038916445	0.08881987577639752	0.011523504612766924	7863.0	4830.0	2	2
SIGIRR|chr11:417325-410027,414823-410027|-	SIGIRR	SIGIRR	chr11	-	410027	417325	414823	0.0	0.0	0.0	570.0	464.0	1	1
C16orf70|chr16:67109989-67110119,67110004-67110119|+	C16orf70	C16orf70	chr16	+	67110119	67109989	67110004	0.4847560975609756	0.3927255985267035	0.09203049903427207	4264.0	2172.0	1	1
BBS12|chr4:122732884-122741883,122734091-122741883|+	BBS12	BBS12	chr4	+	122741883	122732884	122734091	0.7529880478087649	0.6150537634408603	0.13793428436790467	753.0	465.0	1	1
SPATA6|chr1:48355718-48305878,48355670-48305878|-	SPATA6	SPATA6	chr1	-	48305878	48355718	48355670	0.6292728402734618	0.7298850574712644	-0.10061221719780267	3218.0	2262.0	1	2
SPATA6|chr1:48451552-48411588,48413110-48411588|-	SPATA6	SPATA6	chr1	-	48411588	48451552	48413110	0.061218147917961464	0.0636604774535809	-0.0024423295356194377	3218.0	2262.0	1	2
GFOD2|chr16:67719163-67676053,67685457-67676053|-	GFOD2	GFOD2	chr16	-	67676053	67719163	67685457	0.0	0.0	0.0	2327.0	1138.0	1	1
LRIF1|chr1:110963621-110950123,110951288-110950123|-	LRIF1	LRIF1	chr1	-	110950123	110963621	110951288	0.13466915191053122	0.16530483972344437	-0.030635687812913148	2146.0	1591.0	1	1
UFSP2|chr4:185418612-185418507,185418587-185418507|-	UFSP2	UFSP2	chr4	-	185418507	185418612	185418587	0.03835360149672591	0.056818181818181816	-0.018464580321455905	3207.0	2024.0	1	2
IQCA1|chr2:236344557-236338382,236343702-236338382|-	IQCA1	IQCA1	chr2	-	236338382	236344557	236343702	0.13800424628450106	0.0	0.13800424628450106	471.0	360.0	3	1
IQCA1|chr2:236441040-236399488,236419149-236399488|-	IQCA1	IQCA1	chr2	-	236399488	236441040	236419149	0.0	0.0	0.0	471.0	360.0	1	3
IQCA1|chr2:236507257-236497487,236503631-236497487|-	IQCA1	IQCA1	chr2	-	236497487	236507257	236503631	1.0	1.0	0.0	471.0	360.0	3	1
PAF1|chr19:39388339-39386799,39387159-39386799|-	PAF1	PAF1	chr19	-	39386799	39388339	39387159	0.976876042245692	0.99452183440288	-0.01764579215718798	8995.0	6389.0	2	1
PAF1|chr19:39390069-39389546,39389640-39389546|-	PAF1	PAF1	chr19	-	39389546	39390069	39389640	0.02312395775430795	0.00547816559712005	0.017645792157187902	8995.0	6389.0	1	2
PAF1|chr19:39390818-39390161,39390260-39390161|-	PAF1	PAF1	chr19	-	39390161	39390818	39390260	0.035686492495831015	0.024886523712631083	0.010799968783199932	8995.0	6389.0	1	2
PSPH|chr7:56031929-56021231,56030774-56021231|-	PSPH	PSPH	chr7	-	56021231	56031929	56030774	0.977673084801311	1.0	-0.022326915198689012	4882.0	2399.0	20	1
PSPH|chr7:56051138-56032054,56033381-56032054|-	PSPH	PSPH	chr7	-	56032054	56051138	56033381	0.0	0.071875	-0.071875	2391.0	1280.0	1	10
PSPH|chr7:56051138-56034154,56042391-56034154|-	PSPH	PSPH	chr7	-	56034154	56051138	56042391	0.6176900584795322	0.5602310231023102	0.05745903537722197	2736.0	1212.0	4	3
FHL1|chrX:136169980-136206407,136204939-136206407|+	FHL1	FHL1	chrX	+	136206407	136169980	136204939	0.989681668496158	1.0	-0.010318331503841982	9110.0	5022.0	12	1
FHL1|chrX:136207961-136209871,136209442-136209871|+	FHL1	FHL1	chrX	+	136209871	136207961	136209442	0.19659735349716445	0.24434389140271492	-0.047746537905550474	1058.0	663.0	2	4
SATB2|chr2:199460452-199456096,199457339-199456096|-	SATB2	SATB2	chr2	-	199456096	199460452	199457339	0.0	0.0	0.0	1187.0	983.0	2	2
ACIN1|chr14:23078151-23069617,23071125-23069617|-	ACIN1	ACIN1	chr14	-	23069617	23078151	23071125	0.9411343333895162	0.8898512521182451	0.051283081271271125	23732.0	15933.0	3	1
ZNRD1|chr6_GL000256v2_alt:1360591-1361146,1360939-1361146|+	ZNRD1	ZNRD1	chr6_GL000256v2_alt	+	1361146	1360591	1360939	0.0	0.0	0.0	134.0	59.0	1	4
DPY19L1|chr7:35037818-35018596,35037097-35018596|-	DPY19L1	DPY19L1	chr7	-	35018596	35037818	35037097	0.07773564463705308	0.04829643225880464	0.029439212378248446	14768.0	8717.0	1	1
NAP1L1|chr12:76074203-76060279,76067371-76060279|-	NAP1L1	NAP1L1	chr12	-	76060279	76074203	76067371	0.06498996411410499	0.03794488597097443	0.027045078143130556	65764.0	46304.0	1	4
SLC52A2|chr8:144358658-144359188,144359065-144359188|+	SLC52A2	SLC52A2	chr8	+	144359188	144358658	144359065	0.0	0.09634551495016612	-0.09634551495016612	648.0	301.0	1	1
SLC52A2|chr8:144359320-144359623,144359423-144359623|+	SLC52A2	SLC52A2	chr8	+	144359623	144359320	144359423	0.031420045638055116	0.0	0.031420045638055116	5697.0	2216.0	1	6
CFAP298|chr21:32603161-32601973,32602272-32601973|-	CFAP298	CFAP298	chr21	-	32601973	32603161	32602272	0.45025380710659896	0.6110772976262934	-0.1608234905196944	1970.0	1643.0	1	2
CFAP298|chr21:32609838-32604283,32607649-32604283|-	CFAP298	CFAP298	chr21	-	32604283	32609838	32607649	0.12119148936170213	0.10121977316499037	0.01997171619671176	5875.0	4673.0	1	4
RNF19A|chr8:100313291-100288267,100300528-100288267|-	RNF19A	RNF19A	chr8	-	100288267	100313291	100300528	0.0	0.10344827586206896	-0.10344827586206896	908.0	870.0	1	2
KANK1|chr9:677009-710804,707251-710804|+	KANK1	KANK1	chr9	+	710804	677009	707251	1.0	1.0	0.0	3798.0	2577.0	6	1
KANK1|chr9:730194-731158,730248-731158|+	KANK1	KANK1	chr9	+	731158	730194	730248	0.10160965794768612	0.09507178890182383	0.006537869045862288	3976.0	2577.0	3	9
KANK1|chr9:731266-734748,732617-734748|+	KANK1	KANK1	chr9	+	734748	731266	732617	0.037977867203219315	0.07605743112145906	-0.038079563918239745	3976.0	2577.0	3	9
KANK1|chr9:734835-738285,736557-738285|+	KANK1	KANK1	chr9	+	738285	734835	736557	1.0	1.0	0.0	3976.0	2577.0	11	1
NFYC|chr1:40691867-40738836,40723792-40738836|+	NFYC	NFYC	chr1	+	40738836	40691867	40723792	0.9184054811585176	0.9719363891487371	-0.053530907990219534	3211.0	3207.0	4	1
NFYC|chr1:40747605-40753151,40749686-40753151|+	NFYC	NFYC	chr1	+	40753151	40747605	40749686	0.0625667022411953	0.09669861554845581	-0.03413191330726051	7496.0	4695.0	1	6
NFYC|chr1:40766703-40769356,40766974-40769356|+	NFYC	NFYC	chr1	+	40769356	40766703	40766974	0.6183297758804696	0.7480298189563366	-0.12970004307586702	7496.0	4695.0	5	2
FRMD4A|chr10:13737844-13707113,13707346-13707113|-	FRMD4A	FRMD4A	chr10	-	13707113	13737844	13707346	1.0	1.0	0.0	304.0	225.0	3	1
TUBB|chr6_GL000256v2_alt:2021349-2023323,2022781-2023323|+	TUBB	TUBB	chr6_GL000256v2_alt	+	2023323	2021349	2022781	1.0	1.0	0.0	29385.0	18242.0	3	1
TUBB|chr6_GL000256v2_alt:2021326-2023704,2023431-2023704|+	TUBB	TUBB	chr6_GL000256v2_alt	+	2023704	2021326	2023431	0.11416945907132599	0.14794520547945206	-0.03377574640812607	33424.0	21535.0	1	6
TUBB|chr6_GL000254v2_alt:2064638-2066612,2066070-2066612|+	TUBB	TUBB	chr6_GL000254v2_alt	+	2066612	2064638	2066070	1.0	1.0	0.0	29783.0	18152.0	3	1
TUBB|chr6_GL000254v2_alt:2064615-2066993,2066720-2066993|+	TUBB	TUBB	chr6_GL000254v2_alt	+	2066993	2064615	2066720	0.11776164335045157	0.16038949108947273	-0.04262784773902116	33882.0	21772.0	1	6
FGFR1|chr8:38419539-38418373,38419533-38418373|-	FGFR1	FGFR1	chr8	-	38418373	38419539	38419533	0.3497202713962623	0.35888865677877585	-0.009168385382513522	16802.0	9574.0	4	9
FGFR1|chr8:38428352-38428093,38428346-38428093|-	FGFR1	FGFR1	chr8	-	38428093	38428352	38428346	0.44203071062968696	0.4974932107791937	-0.05546250014950671	16802.0	9574.0	8	5
FGFR1|chr8:38457356-38428435,38429682-38428435|-	FGFR1	FGFR1	chr8	-	38428435	38457356	38429682	0.44899416736102843	0.501462293712137	-0.05246812635110859	16802.0	9574.0	5	8
FGFR1|chr8:38457356-38429948,38440306-38429948|-	FGFR1	FGFR1	chr8	-	38429948	38457356	38440306	0.9833657377403326	0.9790488162581186	0.004316921482214076	9258.0	4773.0	7	1
FGFR1|chr8:38467981-38457534,38461096-38457534|-	FGFR1	FGFR1	chr8	-	38457534	38467981	38461096	1.0	1.0	0.0	16742.0	9574.0	9	1
C1orf109|chr1:37690334-37689886,37690002-37689886|-	C1orf109	C1orf109	chr1	-	37689886	37690334	37690002	0.24320457796852646	0.09408602150537634	0.14911855646315011	699.0	372.0	3	2
BTF3L4|chr1:52056379-52064825,52059901-52064825|+	BTF3L4	BTF3L4	chr1	+	52064825	52056379	52059901	0.04150467584322791	0.01403937128032962	0.027465304562898286	9517.0	6553.0	1	2
BTF3L4|chr1:52064938-52086112,52083541-52086112|+	BTF3L4	BTF3L4	chr1	+	52086112	52064938	52083541	0.13260481244089525	0.17106668701358158	-0.03846187457268632	9517.0	6553.0	1	2
TMEM70|chr8:73978861-73981155,73979171-73981155|+	TMEM70	TMEM70	chr8	+	73981155	73978861	73979171	0.815863032844165	0.8086614173228347	0.007201615521330251	2862.0	1270.0	1	1
CAB39L|chr13:49433318-49382941,49401133-49382941|-	CAB39L	CAB39L	chr13	-	49382941	49433318	49401133	0.8087431693989071	1.0	-0.1912568306010929	366.0	267.0	1	3
MTMR2|chr11:95888156-95865676,95882374-95865676|-	MTMR2	MTMR2	chr11	-	95865676	95888156	95882374	0.6752215444815284	0.6834179653300648	-0.008196420848536445	8689.0	5711.0	2	2
MTMR2|chr11:95888156-95882496,95887612-95882496|-	MTMR2	MTMR2	chr11	-	95882496	95888156	95887612	0.3586109142452162	0.2538716814159292	0.10473923282928699	2822.0	1808.0	1	1
MTMR2|chr11:95923875-95888261,95914242-95888261|-	MTMR2	MTMR2	chr11	-	95888261	95923875	95914242	0.18575210035677292	0.12659779373139554	0.05915430662537738	8689.0	5711.0	1	3
DHDDS|chr1:26442873-26447559,26446432-26447559|+	DHDDS	DHDDS	chr1	+	26447559	26442873	26446432	0.0702880658436214	0.15897580191333707	-0.08868773606971567	6075.0	3554.0	1	3
DHDDS|chr1:26446432-26457791,26447660-26457791|+	DHDDS	DHDDS	chr1	+	26457791	26446432	26447660	0.23023314749113025	0.2375026818279339	-0.0072695343368036625	7892.0	4661.0	1	4
TSC22D3|chrX:107775100-107715950,107716315-107715950|-	TSC22D3	TSC22D3	chrX	-	107715950	107775100	107716315	0.0	0.0	0.0	157.0	61.0	3	1
YBX1|chr1:42683365-42693490,42683466-42693490|+	YBX1	YBX1	chr1	+	42693490	42683365	42683466	0.018735734599470272	0.010927043101705555	0.007808691497764718	81929.0	93987.0	1	1
PSPH|chr7:56051314-56034106,56043148-56034106|-	PSPH	PSPH	chr7	-	56034106	56051314	56043148	0.0	0.0	0.0	87.0	123.0	1	1
CCDC90B|chr11:83285873-83274740,83278726-83274740|-	CCDC90B	CCDC90B	chr11	-	83274740	83285873	83278726	0.025510204081632654	0.053367217280813214	-0.02785701319918056	2548.0	1574.0	1	3
CCDC90B|chr11:83286100-83280260,83285127-83280260|-	CCDC90B	CCDC90B	chr11	-	83280260	83286100	83285127	0.45156482861400893	0.5204081632653061	-0.06884333465129722	671.0	392.0	1	1
LDHA|chr11:18394636-18396819,18396610-18396819|+	LDHA	LDHA	chr11	+	18396819	18394636	18396610	0.980277611849632	0.9848708212344576	-0.004593209384825547	98771.0	67155.0	5	1
LDHA|chr11:18396968-18400837,18399548-18400837|+	LDHA	LDHA	chr11	+	18400837	18396968	18399548	0.004228891295021349	0.004202686129640154	2.620516538119448e-05	97898.0	66862.0	1	4
LDHA|chr11:18399548-18402840,18401010-18402840|+	LDHA	LDHA	chr11	+	18402840	18399548	18401010	0.008838626722418523	0.00436304072667709	0.004475585995741433	98771.0	67155.0	1	5
LDHA|chr11:18403811-18407117,18405572-18407117|+	LDHA	LDHA	chr11	+	18407117	18403811	18405572	0.014178394926286975	0.007477263016541537	0.006701131909745438	95709.0	65532.0	1	4
ECHDC2|chr1:52904646-52897484,52899174-52897484|-	ECHDC2	ECHDC2	chr1	-	52897484	52904646	52899174	0.0	0.0	0.0	578.0	310.0	1	3
ECHDC2|chr1:52907868-52905090,52906519-52905090|-	ECHDC2	ECHDC2	chr1	-	52905090	52907868	52906519	0.8996539792387543	0.867741935483871	0.031912043754883324	578.0	310.0	3	1
FLOT1|chr6:30741614-30740798,30741190-30740798|-	FLOT1	FLOT1	chr6	-	30740798	30741614	30741190	0.0841564598972738	0.12162162162162163	-0.03746516172434783	2531.0	1628.0	1	1
TPM3|chr1:154170400-154157721,154169305-154157721|-	TPM3	TPM3	chr1	-	154157721	154170400	154169305	0.9384937828741863	0.9359450536493338	0.0025487292248524973	49621.0	33924.0	8	2
ANAPC13|chr3:134485952-134482931,134485320-134482931|-	ANAPC13	ANAPC13	chr3	-	134482931	134485952	134485320	0.3581363004172462	0.4173461823573017	-0.0592098819400555	4314.0	2698.0	1	1
HDHD3|chr9:113376729-113374529,113375453-113374529|-	HDHD3	HDHD3	chr9	-	113374529	113376729	113375453	0.0	0.04065040650406504	-0.04065040650406504	1633.0	861.0	1	4
HDHD3|chr9:113376926-113375567,113376729-113375567|-	HDHD3	HDHD3	chr9	-	113375567	113376926	113376729	0.0	0.0	0.0	411.0	162.0	1	1
WNT5B|chr12:1617143-1631298,1629371-1631298|+	WNT5B	WNT5B	chr12	+	1631298	1617143	1629371	0.0	0.0	0.0	212.0	117.0	1	1
SURF4|chr9:133365985-133363759,133364840-133363759|-	SURF4	SURF4	chr9	-	133363759	133365985	133364840	0.022152267692666434	0.03891344184542417	-0.016761174152757734	34308.0	18554.0	1	5
SURF4|chr9:133367259-133366028,133366599-133366028|-	SURF4	SURF4	chr9	-	133366028	133367259	133366599	0.0013990905911157748	0.0	0.0013990905911157748	34308.0	18554.0	1	6
SURF4|chr9:133377850-133367445,133375239-133367445|-	SURF4	SURF4	chr9	-	133367445	133377850	133375239	0.028656716417910448	0.0	0.028656716417910448	8375.0	2286.0	1	1
DGCR2|chr22:19122128-19068225,19089368-19068225|-	DGCR2	DGCR2	chr22	-	19068225	19122128	19089368	0.12140154630695837	0.11076923076923077	0.010632315537727602	12158.0	6825.0	3	2
USP45|chr6:99439769-99435846,99437246-99435846|-	USP45	USP45	chr6	-	99435846	99439769	99437246	0.12217598097502973	0.1928909952606635	-0.07071501428563377	3364.0	2110.0	2	11
USP45|chr6:99464604-99443662,99445797-99443662|-	USP45	USP45	chr6	-	99443662	99464604	99445797	0.04191438763376932	0.06398104265402843	-0.02206665502025911	3364.0	2110.0	1	12
USP45|chr6:99476143-99465136,99466672-99465136|-	USP45	USP45	chr6	-	99465136	99476143	99466672	0.0	0.0	0.0	3768.0	1292.0	2	8
USP45|chr6:99482753-99476230,99479766-99476230|-	USP45	USP45	chr6	-	99476230	99482753	99479766	0.8626152754788367	0.7025801952580195	0.16003508022081714	4229.0	2868.0	12	4
USP45|chr6:99515392-99510230,99514041-99510230|-	USP45	USP45	chr6	-	99510230	99515392	99514041	0.6262458471760798	0.9204460966542751	-0.29420024947819534	4214.0	2690.0	14	2
CCDC138|chr2:108786804-108788032,108786933-108788032|+	CCDC138	CCDC138	chr2	+	108788032	108786804	108786933	0.40425531914893614	0.2554112554112554	0.14884406373768072	611.0	462.0	2	4
CCDC138|chr2:108786804-108788852,108788089-108788852|+	CCDC138	CCDC138	chr2	+	108788852	108786804	108788089	0.0	0.0	0.0	2615.0	1229.0	1	14
CCDC138|chr2:108816105-108846738,108839301-108846738|+	CCDC138	CCDC138	chr2	+	108846738	108816105	108839301	0.022735743570629893	0.026052104208416832	-0.0033163606377869387	2683.0	1497.0	2	15
CCDC138|chr2:108816105-108873451,108865719-108873451|+	CCDC138	CCDC138	chr2	+	108873451	108816105	108865719	0.0	0.0	0.0	110.0	78.0	1	2
CCDC138|chr2:108856970-108876088,108873589-108876088|+	CCDC138	CCDC138	chr2	+	108876088	108856970	108873589	0.0722495894909688	0.11747643219724438	-0.04522684270627558	2436.0	1379.0	5	11
ERBIN|chr5:66044298-66046353,66044310-66046353|+	ERBIN	ERBIN	chr5	+	66046353	66044298	66044310	0.23489208633093525	0.16181206088992975	0.0730800254410055	19460.0	13664.0	1	5
ERBIN|chr5:66054951-66075024,66072291-66075024|+	ERBIN	ERBIN	chr5	+	66075024	66054951	66072291	0.7527592315029296	0.7074621485219899	0.04529708298093971	14678.0	11096.0	3	1
ERBIN|chr5:66054951-66076316,66075230-66076316|+	ERBIN	ERBIN	chr5	+	66076316	66054951	66075230	0.23186022610483042	0.16569086651053863	0.0661693595942918	19460.0	13664.0	1	5
ERBIN|chr5:66076408-66078423,66076949-66078423|+	ERBIN	ERBIN	chr5	+	66078423	66076408	66076949	0.0	0.0	0.0	19460.0	13664.0	1	5
TRAPPC3|chr1:36149337-36137322,36137796-36137322|-	TRAPPC3	TRAPPC3	chr1	-	36137322	36149337	36137796	0.013373253493013972	0.018614586512053707	-0.005241333019039736	5010.0	3277.0	1	6
TRAPPC3|chr1:36149337-36137978,36139720-36137978|-	TRAPPC3	TRAPPC3	chr1	-	36137978	36149337	36139720	0.0	0.033271144278606966	-0.033271144278606966	4943.0	3216.0	1	4
ITGA2|chr5:52989532-53042112,53026868-53042112|+	ITGA2	ITGA2	chr5	+	53042112	52989532	53026868	0.1367171510437986	0.4588235294117647	-0.3221063783679661	2443.0	1615.0	1	5
ITGA2|chr5:53072695-53074385,53073259-53074385|+	ITGA2	ITGA2	chr5	+	53074385	53072695	53073259	0.0	0.0	0.0	2443.0	1615.0	1	5
ITGA2|chr5:53075304-53080511,53078874-53080511|+	ITGA2	ITGA2	chr5	+	53080511	53075304	53078874	0.0	0.0	0.0	2443.0	1615.0	1	5
CD36|chr7:80646181-80646652,80646359-80646652|+	CD36	CD36	chr7	+	80646652	80646181	80646359	1.0	1.0	0.0	258.0	117.0	11	1
AUH|chr9:91217277-91214425,91216059-91214425|-	AUH	AUH	chr9	-	91214425	91217277	91216059	0.24444444444444444	0.189873417721519	0.054571026722925436	720.0	474.0	1	4
AUH|chr9:91355883-91298076,91325318-91298076|-	AUH	AUH	chr9	-	91298076	91355883	91325318	0.08055555555555556	0.24472573839662448	-0.16417018284106893	720.0	474.0	1	4
AUH|chr9:91361628-91356155,91360279-91356155|-	AUH	AUH	chr9	-	91356155	91361628	91360279	1.0	0.875	0.125	360.0	384.0	2	1
DGAT2|chr11:75769112-75790188,75784746-75790188|+	DGAT2	DGAT2	chr11	+	75790188	75769112	75784746	0.16881594372801875	0.083984375	0.08483156872801875	853.0	512.0	1	1
TFDP1|chr13:113584730-113585774,113584888-113585774|+	TFDP1	TFDP1	chr13	+	113585774	113584730	113584888	0.12964482475676942	0.1305375073833432	-0.0008926826265737708	8531.0	5079.0	1	1
TFDP1|chr13:113623286-113633120,113631744-113633120|+	TFDP1	TFDP1	chr13	+	113633120	113623286	113631744	0.12964482475676942	0.1305375073833432	-0.0008926826265737708	8531.0	5079.0	1	1
TFDP1|chr13:113637884-113640120,113637896-113640120|+	TFDP1	TFDP1	chr13	+	113640120	113637884	113637896	0.12964482475676942	0.1305375073833432	-0.0008926826265737708	8531.0	5079.0	1	1
ATAT1|chr6:30626992-30627460,30627274-30627460|+	ATAT1	ATAT1	chr6	+	30627460	30626992	30627274	0.6933333333333334	0.7288135593220338	-0.03548022598870049	300.0	177.0	5	2
ATAT1|chr6:30640422-30642176,30640603-30642176|+	ATAT1	ATAT1	chr6	+	30642176	30640422	30640603	0.11666666666666667	0.0	0.11666666666666667	300.0	177.0	3	4
PANK2|chr20:3888904-3907926,3891411-3907926|+	PANK2	PANK2	chr20	+	3907926	3888904	3891411	0.7738825591586328	0.3716012084592145	0.4022813506994183	1141.0	662.0	1	1
PANK2|chr20:3908135-3910577,3908278-3910577|+	PANK2	PANK2	chr20	+	3910577	3908135	3908278	0.603363159518667	0.7402728650833754	-0.13690970556470838	6482.0	3958.0	2	4
C17orf80|chr17:73232489-73233220,73232717-73233220|+	C17orf80	C17orf80	chr17	+	73233220	73232489	73232717	0.299079754601227	0.5109001406469761	-0.2118203860457491	3912.0	2844.0	3	4
C17orf80|chr17:73236995-73242896,73242351-73242896|+	C17orf80	C17orf80	chr17	+	73242896	73236995	73242351	0.17075664621676892	0.4170182841068917	-0.24626163789012276	3912.0	2844.0	4	4
CASC1|chr12:25123211-25114870,25119145-25114870|-	CASC1	CASC1	chr12	-	25114870	25123211	25119145	0.0	0.0	0.0	75.0	52.0	6	10
CASC1|chr12:25147001-25123286,25144365-25123286|-	CASC1	CASC1	chr12	-	25123286	25147001	25144365	0.0	0.0	0.0	75.0	52.0	1	17
CASC1|chr12:25195076-25155412,25158472-25155412|-	CASC1	CASC1	chr12	-	25155412	25195076	25158472	0.0	0.0	0.0	75.0	52.0	2	13
CASC1|chr12:25195076-25158737,25161113-25158737|-	CASC1	CASC1	chr12	-	25158737	25195076	25161113	0.0	0.0	0.0	75.0	52.0	1	2
PTPN5|chr11:18791525-18765883,18771939-18765883|-	PTPN5	PTPN5	chr11	-	18765883	18791525	18771939	0.0	0.0	0.0	161.0	97.0	2	4
MEA1|chr6:43016420-43013389,43013786-43013389|-	MEA1	MEA1	chr6	-	43013389	43016420	43013786	0.020252881280071612	0.028835884656461374	-0.008583003376389762	8937.0	5618.0	1	1
CDC42|chr1:22052742-22078429,22074219-22078429|+	CDC42	CDC42	chr1	+	22078429	22052742	22074219	0.584444495976625	0.6897286012526096	-0.10528410527598464	43123.0	23950.0	2	1
CDK5RAP2|chr9:120408347-120404113,120407012-120404113|-	CDK5RAP2	CDK5RAP2	chr9	-	120404113	120408347	120407012	0.27457042630358525	0.19263879128601546	0.08193163501756978	16819.0	11384.0	1	7
CDK5RAP2|chr9:120467860-120448126,120453456-120448126|-	CDK5RAP2	CDK5RAP2	chr9	-	120448126	120467860	120453456	0.02954991378797788	0.15100140548137736	-0.12145149169339947	16819.0	11384.0	1	7
CDK5RAP2|chr9:120518427-120491477,120517757-120491477|-	CDK5RAP2	CDK5RAP2	chr9	-	120491477	120518427	120517757	0.9364409299007075	0.9924455375966268	-0.056004607695919306	16819.0	11384.0	7	1
CDK5RAP2|chr9:120571977-120568388,120571974-120568388|-	CDK5RAP2	CDK5RAP2	chr9	-	120568388	120571977	120571974	0.08151495332659492	0.02977863668306395	0.05173631664353097	16819.0	11384.0	2	6
ARL4A|chr7:12687043-12688166,12687728-12688166|+	ARL4A	ARL4A	chr7	+	12688166	12687043	12687728	0.1370450734786468	0.16201965327155068	-0.024974579792903878	20278.0	12517.0	1	1
NBPF8|chr1:120415304-120419850,120417811-120419850|+	NBPF8	NBPF8	chr1	+	120419850	120415304	120417811	0.6093023255813953	0.8570042057586541	-0.2477018801772588	5160.0	3091.0	2	1
NBPF8|chr1:120441489-120449193,120447841-120449193|+	NBPF8	NBPF8	chr1	+	120449193	120441489	120447841	0.6736434108527132	0.6994500161759948	-0.025806605323281606	5160.0	3091.0	2	1
NBPF8|chr1:120455460-120460573,120459530-120460573|+	NBPF8	NBPF8	chr1	+	120460573	120455460	120459530	0.7170542635658915	0.443545778065351	0.2735084855005405	5160.0	3091.0	2	1
COA8|chr14:103563124-103571623,103563379-103571623|+	COA8	COA8	chr14	+	103571623	103563124	103563379	0.8533333333333334	0.8476253298153035	0.005708003518029914	2475.0	1516.0	5	1
COA8|chr14:103571820-103587274,103581656-103587274|+	COA8	COA8	chr14	+	103587274	103571820	103581656	0.3333333333333333	1.0	-0.6666666666666667	141.0	27.0	1	1
TCF12|chr15:56921098-57063750,57001384-57063750|+	TCF12	TCF12	chr15	+	57063750	56921098	57001384	0.9379135200160396	0.9629169256266833	-0.025003405610643736	14963.0	9654.0	14	1
TCF12|chr15:57063823-57091789,57072714-57091789|+	TCF12	TCF12	chr15	+	57091789	57063823	57072714	0.7463075586446568	0.6182929355707478	0.12801462307390898	14963.0	9654.0	13	2
TCF12|chr15:57197825-57231152,57219590-57231152|+	TCF12	TCF12	chr15	+	57231152	57197825	57219590	0.9952773712917388	0.9789089434191848	0.016368427872553992	15034.0	9862.0	15	3
TCF12|chr15:57231257-57232712,57232430-57232712|+	TCF12	TCF12	chr15	+	57232712	57231257	57232430	0.004722628708261275	0.0	0.004722628708261275	15034.0	9862.0	1	17
TCF12|chr15:57251423-57253262,57252492-57253262|+	TCF12	TCF12	chr15	+	57253262	57251423	57252492	0.46820295404814005	0.33222110999888776	0.1359818440492523	14624.0	8991.0	8	9
PFKFB4|chr3:48535512-48523830,48525565-48523830|-	PFKFB4	PFKFB4	chr3	-	48523830	48535512	48525565	0.0	0.0	0.0	2167.0	1491.0	1	5
PFKFB4|chr3:48535533-48525669,48535512-48525669|-	PFKFB4	PFKFB4	chr3	-	48525669	48535533	48535512	0.0	0.0	0.0	2167.0	1491.0	1	4
PFKFB4|chr3:48549864-48543646,48548532-48543646|-	PFKFB4	PFKFB4	chr3	-	48543646	48549864	48548532	0.6829718504845408	0.7974513749161637	-0.1144795244316229	2167.0	1491.0	5	1
ATXN1|chr6:16761298-16753347,16754043-16753347|-	ATXN1	ATXN1	chr6	-	16753347	16761298	16754043	0.0	0.0	0.0	266.0	210.0	1	3
ATXN1|chr6:16761298-16754091,16760057-16754091|-	ATXN1	ATXN1	chr6	-	16754091	16761298	16760057	1.0	1.0	0.0	266.0	210.0	2	1
EXD2|chr14:69191591-69228816,69210201-69228816|+	EXD2	EXD2	chr14	+	69228816	69191591	69210201	0.08886389201349831	0.8322440087145969	-0.7433801167010986	889.0	459.0	1	2
AURKB|chr17:8207318-8206639,8206740-8206639|-	AURKB	AURKB	chr17	-	8206639	8207318	8206740	0.11903114186851212	0.11978021978021978	-0.0007490779117076685	1445.0	910.0	1	1
AURKB|chr17:8207318-8206888,8207176-8206888|-	AURKB	AURKB	chr17	-	8206888	8207318	8207176	0.027448467371568943	0.029906542056074768	-0.0024580746845058246	9363.0	5885.0	1	7
AURKB|chr17:8210530-8207840,8209954-8207840|-	AURKB	AURKB	chr17	-	8207840	8210530	8209954	0.8124303232998885	0.8342807170966331	-0.021850393796744583	3588.0	2287.0	2	1
CMC1|chr3:28241812-28253731,28253085-28253731|+	CMC1	CMC1	chr3	+	28253731	28241812	28253085	0.6563146997929606	1.0	-0.34368530020703936	483.0	164.0	1	1
CMC1|chr3:28241812-28263291,28253765-28263291|+	CMC1	CMC1	chr3	+	28263291	28241812	28253765	0.6400894187779433	0.8452830188679246	-0.20519360008998122	1342.0	1060.0	2	2
CMC1|chr3:28241812-28316333,28294529-28316333|+	CMC1	CMC1	chr3	+	28316333	28241812	28294529	0.31669865642994244	0.18653846153846154	0.1301601948914809	521.0	520.0	2	1
CMC1|chr3:28316423-28319509,28316859-28319509|+	CMC1	CMC1	chr3	+	28319509	28316423	28316859	1.0	1.0	0.0	1678.0	1240.0	6	1
WNK4|chr17:42784579-42785266,42785185-42785266|+	WNK4	WNK4	chr17	+	42785266	42784579	42785185	0.0	0.0	0.0	224.0	185.0	1	1
SLC22A17|chr14:23347514-23347212,23347460-23347212|-	SLC22A17	SLC22A17	chr14	-	23347212	23347514	23347460	0.5068027210884354	0.5636192271442035	-0.05681650605576816	3234.0	2122.0	3	1
SLC22A17|chr14:23348161-23347731,23347891-23347731|-	SLC22A17	SLC22A17	chr14	-	23347731	23348161	23347891	0.18738404452690166	0.11027332704995288	0.07711071747694878	3234.0	2122.0	1	3
SLC22A17|chr14:23351948-23349426,23351752-23349426|-	SLC22A17	SLC22A17	chr14	-	23349426	23351948	23351752	0.18738404452690166	0.11027332704995288	0.07711071747694878	3234.0	2122.0	1	3
ATAT1|chr6_GL000255v2_alt:1882080-1882548,1882362-1882548|+	ATAT1	ATAT1	chr6_GL000255v2_alt	+	1882548	1882080	1882362	0.6030769230769231	0.8343949044585988	-0.2313179813816757	325.0	157.0	5	2
ATAT1|chr6_GL000255v2_alt:1895510-1897264,1895691-1897264|+	ATAT1	ATAT1	chr6_GL000255v2_alt	+	1897264	1895510	1895691	0.3169230769230769	0.0	0.3169230769230769	325.0	157.0	3	4
NUP93|chr16:56758655-56798476,56783872-56798476|+	NUP93	NUP93	chr16	+	56798476	56758655	56783872	1.0	1.0	0.0	14253.0	8474.0	1	1
ATP2A3|chr17:3928663-3925441,3927981-3925441|-	ATP2A3	ATP2A3	chr17	-	3925441	3928663	3927981	1.0	1.0	0.0	289.0	224.0	1	2
TAMM41|chr3:11809517-11790581,11807833-11790581|-	TAMM41	TAMM41	chr3	-	11790581	11809517	11807833	0.23515981735159816	0.05291005291005291	0.18224976444154525	876.0	567.0	1	11
TAMM41|chr3:11809517-11807895,11808335-11807895|-	TAMM41	TAMM41	chr3	-	11807895	11809517	11808335	1.0	1.0	0.0	405.0	537.0	6	3
TAMM41|chr3:11817192-11809682,11810776-11809682|-	TAMM41	TAMM41	chr3	-	11809682	11817192	11810776	0.9497716894977168	1.0	-0.05022831050228316	876.0	567.0	11	1
TAMM41|chr3:11829714-11817337,11826718-11817337|-	TAMM41	TAMM41	chr3	-	11817337	11829714	11826718	0.8430451127819549	1.0	-0.15695488721804507	1064.0	567.0	14	1
TAMM41|chr3:11839222-11829864,11830722-11829864|-	TAMM41	TAMM41	chr3	-	11829864	11839222	11830722	1.0	1.0	0.0	620.0	533.0	6	1
TAMM41|chr3:11846502-11844211,11844891-11844211|-	TAMM41	TAMM41	chr3	-	11844211	11846502	11844891	0.9586466165413534	1.0	-0.041353383458646586	1064.0	567.0	10	5
CDK5RAP1|chr20:33385650-33374212,33379461-33374212|-	CDK5RAP1	CDK5RAP1	chr20	-	33374212	33385650	33379461	0.09499521836149187	0.0	0.09499521836149187	3137.0	1785.0	1	5
CDK5RAP1|chr20:33385650-33379691,33383480-33379691|-	CDK5RAP1	CDK5RAP1	chr20	-	33379691	33385650	33383480	0.6731243395561818	0.8341736694677871	-0.16104932991160537	2839.0	1785.0	4	1
C6orf136|chr6_GL000255v2_alt:1902391-1906082,1905047-1906082|+	C6orf136	C6orf136	chr6_GL000255v2_alt	+	1906082	1902391	1905047	0.0	0.0	0.0	274.0	192.0	1	2
C6orf136|chr6_GL000255v2_alt:1902391-1904646,1902934-1904646|+	C6orf136	C6orf136	chr6_GL000255v2_alt	+	1904646	1902391	1902934	0.39416058394160586	0.3802083333333333	0.013952250608272543	274.0	192.0	1	1
PUF60|chr8_KI270816v1_alt:298644-295581,297713-295581|-	PUF60	PUF60	chr8_KI270816v1_alt	-	295581	298644	297713	0.37776731040979744	0.4589285714285714	-0.08116126101877397	6369.0	3360.0	5	6
SF3A3|chr1:37989548-37984779,37987573-37984779|-	SF3A3	SF3A3	chr1	-	37984779	37989548	37987573	0.03182231458630991	0.05226071638285379	-0.02043840179654388	15398.0	10218.0	1	1
WDR54|chr2:74421816-74422870,74422375-74422870|+	WDR54	WDR54	chr2	+	74422870	74421816	74422375	0.028182941903584672	0.03842832469775475	-0.010245382794170078	4045.0	2316.0	1	3
DMXL1|chr5:119098104-119101935,119099416-119101935|+	DMXL1	DMXL1	chr5	+	119101935	119098104	119099416	0.9385689707519482	1.0	-0.06143102924805177	9881.0	6054.0	3	1
DMXL1|chr5:119203436-119216901,119206896-119216901|+	DMXL1	DMXL1	chr5	+	119216901	119203436	119206896	0.35775731201295413	0.8184671291707961	-0.460709817157842	9881.0	6054.0	2	2
NEK11|chr3:131027006-131027930,131027218-131027930|+	NEK11	NEK11	chr3	+	131027930	131027006	131027218	0.888	1.0	-0.11199999999999999	375.0	242.0	16	4
NEK11|chr3:131027006-131029613,131028002-131029613|+	NEK11	NEK11	chr3	+	131029613	131027006	131028002	0.19527896995708155	0.38107416879795397	-0.18579519884087242	466.0	391.0	10	22
NEK11|chr3:131029878-131080423,131078590-131080423|+	NEK11	NEK11	chr3	+	131080423	131029878	131078590	1.0	1.0	0.0	276.0	391.0	23	3
NEK11|chr3:131029878-131109803,131097735-131109803|+	NEK11	NEK11	chr3	+	131109803	131029878	131097735	1.0	0.0	1.0	125.0	121.0	3	5
NEK11|chr3:131109921-131152388,131133956-131152388|+	NEK11	NEK11	chr3	+	131152388	131109921	131133956	0.0	0.0	0.0	466.0	391.0	1	27
NEK11|chr3:131133956-131162408,131155121-131162408|+	NEK11	NEK11	chr3	+	131162408	131133956	131155121	0.0	0.0	0.0	466.0	391.0	5	28
NEK11|chr3:131165519-131170773,131168937-131170773|+	NEK11	NEK11	chr3	+	131170773	131165519	131168937	0.2875536480686695	0.0	0.2875536480686695	466.0	391.0	6	27
NEK11|chr3:131243496-131349557,131273574-131349557|+	NEK11	NEK11	chr3	+	131349557	131243496	131273574	0.0	0.0	0.0	398.0	361.0	10	21
TM2D1|chr1:61700934-61683546,61686792-61683546|-	TM2D1	TM2D1	chr1	-	61683546	61700934	61686792	0.09287925696594428	0.0	0.09287925696594428	323.0	222.0	1	2
CFD|chr19_KI270868v1_alt:38624-39496,38645-39496|+	CFD	CFD	chr19_KI270868v1_alt	+	39496	38624	38645	0.0	0.0	0.0	287.0	178.0	1	1
CTSB|chr8:11850866-11848152,11849046-11848152|-	CTSB	CTSB	chr8	-	11848152	11850866	11849046	0.011450069518279218	0.0	0.011450069518279218	12227.0	6942.0	1	5
CTSB|chr8:11868001-11853479,11861361-11853479|-	CTSB	CTSB	chr8	-	11853479	11868001	11861361	1.0	1.0	0.0	11721.0	6749.0	1	1
RIOX2|chr3:97972381-97967632,97971914-97967632|-	RIOX2	RIOX2	chr3	-	97967632	97972381	97971914	0.5545984995832176	0.7925665494726268	-0.23796804988940923	3599.0	1991.0	2	2
EEF1D|chr8_KI270816v1_alt:71326-71194,71269-71194|-	EEF1D	EEF1D	chr8_KI270816v1_alt	-	71194	71326	71269	0.052201659221442244	0.06901991717609939	-0.01681825795465714	7835.0	5071.0	1	9
EEF1D|chr8_KI270816v1_alt:76769-71368,76259-71368|-	EEF1D	EEF1D	chr8_KI270816v1_alt	-	71368	76769	76259	0.07287811104020421	0.08085190297771642	-0.007973791937512215	7835.0	5071.0	3	7
EEF1D|chr8_KI270816v1_alt:87388-76892,79031-76892|-	EEF1D	EEF1D	chr8_KI270816v1_alt	-	76892	87388	79031	0.1942348616753724	0.2800517018526497	-0.08581684017727731	5169.0	2321.0	3	2
EEF1D|chr8_KI270816v1_alt:82687-80121,80648-80121|-	EEF1D	EEF1D	chr8_KI270816v1_alt	-	80121	82687	80648	0.2693877551020408	0.6594853381208857	-0.3900975830188449	4165.0	1671.0	1	1
UBE2F|chr2:237967132-237973092,237968909-237973092|+	UBE2F	UBE2F	chr2	+	237973092	237967132	237968909	0.9673607203151379	1.0	-0.03263927968486213	3554.0	1930.0	6	1
UBE2F|chr2:237973225-238016566,237994809-238016566|+	UBE2F	UBE2F	chr2	+	238016566	237973225	237994809	0.14973861090365945	0.03389830508474576	0.11584030581891369	2678.0	1652.0	1	6
UBE2F|chr2:237994809-238025342,238016633-238025342|+	UBE2F	UBE2F	chr2	+	238025342	237994809	238016633	0.28491321762349797	0.14404145077720207	0.1408717668462959	3745.0	1930.0	1	7
UBE2F|chr2:238025412-238035878,238032254-238035878|+	UBE2F	UBE2F	chr2	+	238035878	238025412	238032254	0.11562043795620439	0.021739130434782608	0.09388130752142178	3425.0	1886.0	1	6
UBE2F|chr2:238032254-238041288,238035940-238041288|+	UBE2F	UBE2F	chr2	+	238041288	238032254	238035940	0.08544726301735647	0.022797927461139896	0.06264933555621657	3745.0	1930.0	1	7
THADA|chr2:43595931-43592416,43592844-43592416|-	THADA	THADA	chr2	-	43592416	43595931	43592844	0.612409689757756	0.51976401179941	0.092645677958346	2353.0	1695.0	6	1
STAMBP|chr2:73828996-73830845,73829510-73830845|+	STAMBP	STAMBP	chr2	+	73830845	73828996	73829510	0.4689162881245944	0.7901883486640385	-0.3212720605394441	7705.0	4566.0	5	10
STAMBP|chr2:73828996-73844813,73831059-73844813|+	STAMBP	STAMBP	chr2	+	73844813	73828996	73831059	0.012018420757048186	0.0	0.012018420757048186	8903.0	4923.0	1	16
STAMBP|chr2:73844888-73845167,73845036-73845167|+	STAMBP	STAMBP	chr2	+	73845167	73844888	73845036	0.8655509378861058	0.9744058500914077	-0.10885491220530186	8903.0	4923.0	12	5
STAMBP|chr2:73860151-73862203,73860589-73862203|+	STAMBP	STAMBP	chr2	+	73862203	73860151	73860589	0.9237335729529372	0.9313426772293317	-0.007609104276394496	8903.0	4923.0	14	3
EP300|chr22:41141222-41147837,41146816-41147837|+	EP300	EP300	chr22	+	41147837	41141222	41146816	0.0805618060878811	0.11053659242117443	-0.029974786333293327	40441.0	27656.0	1	1
NEDD9|chr6:11305992-11213727,11232504-11213727|-	NEDD9	NEDD9	chr6	-	11213727	11305992	11232504	0.0	0.0	0.0	2676.0	1542.0	1	2
ITGB3BP|chr1:63453918-63441103,63446806-63441103|-	ITGB3BP	ITGB3BP	chr1	-	63441103	63453918	63446806	0.0337013364323068	0.0361260568793236	-0.002424720447016797	1721.0	1301.0	1	4
ITGB3BP|chr1:63453918-63446856,63447565-63446856|-	ITGB3BP	ITGB3BP	chr1	-	63446856	63453918	63447565	0.2988574864702345	0.6491228070175439	-0.35026532054730936	1663.0	1254.0	3	1
ITGB3BP|chr1:63523129-63490218,63508528-63490218|-	ITGB3BP	ITGB3BP	chr1	-	63490218	63523129	63508528	0.07965056526207605	0.012309920347574221	0.06734064491450183	1946.0	1381.0	1	5
ITGB3BP|chr1:63523129-63508570,63510065-63508570|-	ITGB3BP	ITGB3BP	chr1	-	63508570	63523129	63510065	0.8799553322166388	0.9750733137829912	-0.09511798156635243	1791.0	1364.0	4	1
SLC25A37|chr8:23529212-23566108,23543211-23566108|+	SLC25A37	SLC25A37	chr8	+	23566108	23529212	23543211	0.9578544061302682	1.0	-0.04214559386973182	4959.0	2927.0	2	1
SLC25A37|chr8:23566336-23568322,23566813-23568322|+	SLC25A37	SLC25A37	chr8	+	23568322	23566336	23566813	0.1512401693889897	0.06867099419200547	0.08256917519698424	4959.0	2927.0	3	1
KLHL24|chr3:183635747-183650296,183645886-183650296|+	KLHL24	KLHL24	chr3	+	183650296	183635747	183645886	0.6103286384976526	0.42021803766105054	0.19011060083660208	426.0	1009.0	1	1
KLHL24|chr3:183651276-183663458,183654089-183663458|+	KLHL24	KLHL24	chr3	+	183663458	183651276	183654089	0.9096642236236577	1.0	-0.09033577637634227	5867.0	3667.0	17	2
KLHL24|chr3:183663642-183671034,183667188-183671034|+	KLHL24	KLHL24	chr3	+	183671034	183663642	183667188	0.2142515542802487	0.34017595307917886	-0.12592439879893016	2091.0	341.0	2	6
TRAK1|chr3:42087400-42125420,42091560-42125420|+	TRAK1	TRAK1	chr3	+	42125420	42087400	42091560	0.955875607742409	0.8960583153347732	0.05981729240763578	10901.0	7408.0	2	4
TRAK1|chr3:42125614-42176814,42160473-42176814|+	TRAK1	TRAK1	chr3	+	42176814	42125614	42160473	0.9878568192115994	0.929718875502008	0.058137943709591355	11035.0	7968.0	6	1
TRAK1|chr3:42209922-42219494,42219390-42219494|+	TRAK1	TRAK1	chr3	+	42219494	42209922	42219390	0.5195777351247601	0.6482084690553745	-0.12863073393061442	10420.0	6754.0	3	1
TRAK1|chr3:42219596-42222942,42220591-42222942|+	TRAK1	TRAK1	chr3	+	42222942	42219596	42220591	0.978534079442253	1.0	-0.021465920557746987	10901.0	7098.0	6	1
PITRM1|chr10:3148171-3148063,3148168-3148063|-	PITRM1	PITRM1	chr10	-	3148063	3148171	3148168	0.8970043236565781	0.9116781157998037	-0.014673792143225617	6476.0	4076.0	6	3
KLHL24|chr3:183635747-183643480,183636311-183643480|+	KLHL24	KLHL24	chr3	+	183643480	183635747	183636311	0.4920894708128751	0.7510460251046025	-0.2589565542917274	1833.0	478.0	2	3
ANKRD45|chr1:173646846-173624925,173627065-173624925|-	ANKRD45	ANKRD45	chr1	-	173624925	173646846	173627065	0.0	0.0	0.0	219.0	128.0	1	1
CCNH|chr5:87407976-87401772,87404844-87401772|-	CCNH	CCNH	chr5	-	87401772	87407976	87404844	0.11303145523677843	0.0872885979268958	0.025742857309882627	2893.0	1833.0	2	7
CCNH|chr5:87412678-87411346,87412435-87411346|-	CCNH	CCNH	chr5	-	87411346	87412678	87412435	0.5928102315935015	0.707583196944899	-0.11477296535139747	2893.0	1833.0	6	3
CEP57|chr11:95790743-95799232,95795559-95799232|+	CEP57	CEP57	chr11	+	95799232	95790743	95795559	0.8826491092176607	0.9047746065617498	-0.022125497344089085	5164.0	3749.0	2	1
CEP57|chr11:95821978-95827786,95822576-95827786|+	CEP57	CEP57	chr11	+	95827786	95821978	95822576	0.08346065699006876	0.10616164310482795	-0.022700986114759195	5236.0	3749.0	1	3
NAGK|chr2:71068336-71070502,71068841-71070502|+	NAGK	NAGK	chr2	+	71070502	71068336	71068841	0.6781609195402298	1.0	-0.32183908045977017	174.0	220.0	1	1
NAGK|chr2:71068712-71070741,71070586-71070741|+	NAGK	NAGK	chr2	+	71070741	71068712	71070586	0.056709713644020214	0.0	0.056709713644020214	1781.0	1063.0	1	3
RALGPS1|chr9:126914975-126962225,126915493-126962225|+	RALGPS1	RALGPS1	chr9	+	126962225	126914975	126915493	1.0	1.0	0.0	291.0	240.0	2	1
RALGPS1|chr9:127034514-127052847,127050132-127052847|+	RALGPS1	RALGPS1	chr9	+	127052847	127034514	127050132	0.052406417112299465	0.05408112168252378	-0.0016747045702243182	2805.0	1997.0	1	11
RALGPS1|chr9:127195217-127210695,127199066-127210695|+	RALGPS1	RALGPS1	chr9	+	127210695	127195217	127199066	0.8211320754716981	0.8507306889352818	-0.029598613463583723	1325.0	958.0	5	1
RALGPS1|chr9:127199066-127212131,127210778-127212131|+	RALGPS1	RALGPS1	chr9	+	127212131	127199066	127210778	0.05361640878013674	0.07461191787681522	-0.02099550909667848	2779.0	1997.0	2	9
RPGR|chrX:38273386-38269832,38272311-38269832|-	RPGR	RPGR	chrX	-	38269832	38273386	38272311	1.0	1.0	0.0	709.0	559.0	12	2
RPGR|chrX:38290959-38276772,38287094-38276772|-	RPGR	RPGR	chrX	-	38276772	38290959	38287094	0.0	0.3434704830053667	-0.3434704830053667	709.0	559.0	9	5
RPGR|chrX:38297284-38291024,38291393-38291024|-	RPGR	RPGR	chrX	-	38291024	38297284	38291393	0.0	0.0	0.0	817.0	632.0	1	14
RPGR|chrX:38297284-38291484,38295985-38291484|-	RPGR	RPGR	chrX	-	38291484	38297284	38295985	1.0	1.0	0.0	817.0	632.0	13	1
RPGR|chrX:38301247-38297452,38298956-38297452|-	RPGR	RPGR	chrX	-	38297452	38301247	38298956	0.20195838433292534	0.0	0.20195838433292534	817.0	632.0	2	12
RPGR|chrX:38317407-38310773,38317316-38310773|-	RPGR	RPGR	chrX	-	38310773	38317407	38317316	0.0	0.0	0.0	520.0	336.0	1	12
RPGR|chrX:38327340-38323524,38325773-38323524|-	RPGR	RPGR	chrX	-	38323524	38327340	38325773	1.0	1.0	0.0	817.0	632.0	13	1
DUS3L|chr19:5790260-5788398,5789207-5788398|-	DUS3L	DUS3L	chr19	-	5788398	5790260	5789207	0.0	0.0	0.0	1817.0	966.0	1	1
DGKA|chr12:55931344-55936423,55936135-55936423|+	DGKA	DGKA	chr12	+	55936423	55931344	55936135	1.0	1.0	0.0	553.0	477.0	1	1
DGKA|chr12:55937543-55937978,55937557-55937978|+	DGKA	DGKA	chr12	+	55937978	55937543	55937557	1.0	0.9503407984420643	0.049659201557935684	1441.0	1027.0	12	2
DGKA|chr12:55938560-55938915,55938698-55938915|+	DGKA	DGKA	chr12	+	55938915	55938560	55938698	1.0	1.0	0.0	1441.0	1027.0	13	1
DGKA|chr12:55939529-55940314,55940170-55940314|+	DGKA	DGKA	chr12	+	55940314	55939529	55940170	0.0	0.09931840311587146	-0.09931840311587146	1441.0	1027.0	3	11
DGKA|chr12:55942263-55951623,55943418-55951623|+	DGKA	DGKA	chr12	+	55951623	55942263	55943418	1.0	1.0	0.0	1441.0	1027.0	12	2
ZNF23|chr16:71456764-71449885,71450594-71449885|-	ZNF23	ZNF23	chr16	-	71449885	71456764	71450594	0.0	0.0	0.0	380.0	359.0	1	1
OSMR|chr5:38846126-38869032,38846387-38869032|+	OSMR	OSMR	chr5	+	38869032	38846126	38846387	0.6315034086831719	0.6942871847658261	-0.06278377608265417	2787.0	1943.0	4	2
FAM71F2|chr7:128672550-128675675,128673457-128675675|+	FAM71F2	FAM71F2	chr7	+	128675675	128672550	128673457	1.0	1.0	0.0	334.0	323.0	1	1
KCNMB3|chr3:179244495-179240064,179242809-179240064|-	KCNMB3	KCNMB3	chr3	-	179240064	179244495	179242809	0.0	0.0	0.0	142.0	121.0	1	1
CRYZ|chr1:74710098-74706994,74707103-74706994|-	CRYZ	CRYZ	chr1	-	74706994	74710098	74707103	0.41452038126140744	0.4228627579430069	-0.008342376681599428	4931.0	3053.0	1	3
CRYZ|chr1:74723118-74714630,74719209-74714630|-	CRYZ	CRYZ	chr1	-	74714630	74723118	74719209	0.028391806935712836	0.05011464133639044	-0.021722834400677602	4931.0	3053.0	1	3
CRYZ|chr1:74732956-74723270,74724711-74723270|-	CRYZ	CRYZ	chr1	-	74723270	74732956	74724711	0.028391806935712836	0.05011464133639044	-0.021722834400677602	4931.0	3053.0	1	3
CRYZ|chr1:74732956-74724834,74730382-74724834|-	CRYZ	CRYZ	chr1	-	74724834	74732956	74730382	0.5537466082237529	0.5386206896551724	0.015125918568580476	4791.0	2900.0	2	1
UBE2D3|chr4:102799407-102797460,102798928-102797460|-	UBE2D3	UBE2D3	chr4	-	102797460	102799407	102798928	0.8658748164953957	0.7025763504243102	0.16329846607108545	29972.0	19679.0	9	1
UBE2D3|chr4:102868715-102809855,102825239-102809855|-	UBE2D3	UBE2D3	chr4	-	102809855	102868715	102825239	0.8239268680445151	0.7631578947368421	0.06076897330767295	2516.0	950.0	1	1
UBE2D3|chr4:102868715-102826636,102827427-102826636|-	UBE2D3	UBE2D3	chr4	-	102826636	102868715	102827427	0.16603850463481715	0.21521570151574038	-0.04917719688092323	19634.0	10292.0	1	1
RGS12|chr4:3343053-3386416,3370321-3386416|+	RGS12	RGS12	chr4	+	3386416	3343053	3370321	1.0	1.0	0.0	5770.0	3595.0	2	1
ING5|chr2:241690653-241704653,241702102-241704653|+	ING5	ING5	chr2	+	241704653	241690653	241702102	0.31079737522370254	0.31796769851951545	-0.007170323295812908	5029.0	2972.0	1	2
CPT1C|chr19:49691340-49692239,49691953-49692239|+	CPT1C	CPT1C	chr19	+	49692239	49691340	49691953	0.6953939977531697	0.7206886316414366	-0.025294633888266915	6231.0	3369.0	1	1
CPT1C|chr19:49692393-49697326,49696602-49697326|+	CPT1C	CPT1C	chr19	+	49697326	49692393	49696602	0.7852613780470621	0.7780172413793104	0.007244136667751699	14194.0	8816.0	4	1
MFSD2A|chr1:39955385-39965211,39958825-39965211|+	MFSD2A	MFSD2A	chr1	+	39965211	39955385	39958825	0.0	0.0	0.0	1122.0	568.0	1	7
MFSD2A|chr1:39967169-39967804,39967711-39967804|+	MFSD2A	MFSD2A	chr1	+	39967804	39967169	39967711	0.0	0.0	0.0	1122.0	568.0	1	6
MFSD2A|chr1:39967169-39968334,39967916-39968334|+	MFSD2A	MFSD2A	chr1	+	39968334	39967169	39967916	0.0	0.0	0.0	1122.0	568.0	1	7
RFWD3|chr16:74632523-74628666,74630781-74628666|-	RFWD3	RFWD3	chr16	-	74628666	74632523	74630781	0.21564515490840028	0.23194444444444445	-0.016299289536044176	25273.0	15120.0	1	8
RFWD3|chr16:74651920-74644735,74645491-74644735|-	RFWD3	RFWD3	chr16	-	74644735	74651920	74645491	0.7172949002217295	0.14514407684098185	0.5721508233807476	1804.0	1874.0	1	1
RFWD3|chr16:74660932-74649202,74651920-74649202|-	RFWD3	RFWD3	chr16	-	74649202	74660932	74651920	0.037352268858518556	0.07156398104265403	-0.034211712184135476	20561.0	12660.0	1	6
RFWD3|chr16:74664624-74652122,74660932-74652122|-	RFWD3	RFWD3	chr16	-	74652122	74664624	74660932	0.03986941440522342	0.015899817081750388	0.023969597323473035	24505.0	14214.0	1	7
RFWD3|chr16:74666842-74661451,74664624-74661451|-	RFWD3	RFWD3	chr16	-	74661451	74666842	74664624	0.24430612533597398	0.4059147180192572	-0.16160859268328323	14138.0	7270.0	1	3
FAM186B|chr12:49605382-49604538,49605202-49604538|-	FAM186B	FAM186B	chr12	-	49604538	49605382	49605202	0.5462184873949579	0.49606299212598426	0.05015549526897367	238.0	127.0	1	1
ITPRIP|chr10:104338246-104316064,104328865-104316064|-	ITPRIP	ITPRIP	chr10	-	104316064	104338246	104328865	1.0	1.0	0.0	2199.0	1184.0	1	1
TMEM120A|chr7:75987718-75987428,75987538-75987428|-	TMEM120A	TMEM120A	chr7	-	75987428	75987718	75987538	0.3308596165739023	0.2899022801302932	0.040957336443609105	1617.0	921.0	2	2
RAB40C|chr16:589547-590261,590119-590261|+	RAB40C	RAB40C	chr16	+	590261	589547	590119	0.2570093457943925	0.2804878048780488	-0.02347845908365631	428.0	164.0	1	2
EIF4E3|chr3:71728476-71710484,71725192-71710484|-	EIF4E3	EIF4E3	chr3	-	71710484	71728476	71725192	0.5061795569374271	0.5099601593625498	-0.003780602425122681	12865.0	9036.0	4	1
EIF4E3|chr3:71754644-71728623,71729074-71728623|-	EIF4E3	EIF4E3	chr3	-	71728623	71754644	71729074	0.4131944444444444	0.8760262725779967	-0.4628318281335523	1152.0	1218.0	1	1
PKN3|chr9:128720239-128720394,128720283-128720394|+	PKN3	PKN3	chr9	+	128720394	128720239	128720283	0.07266300078554595	0.13204559848005065	-0.0593825976945047	5092.0	3158.0	1	1
PDE9A|chr21:42653883-42687917,42686262-42687917|+	PDE9A	PDE9A	chr21	+	42687917	42653883	42686262	0.0	0.0	0.0	84.0	32.0	5	4
PDE9A|chr21:42653883-42733356,42732124-42733356|+	PDE9A	PDE9A	chr21	+	42733356	42653883	42732124	0.0	0.0	0.0	84.0	32.0	2	12
PDE9A|chr21:42733426-42751116,42743860-42751116|+	PDE9A	PDE9A	chr21	+	42751116	42733426	42743860	0.0	0.0	0.0	84.0	32.0	2	19
PCID2|chr13:113178966-113178287,113178962-113178287|-	PCID2	PCID2	chr13	-	113178287	113178966	113178962	0.9591377091377091	0.8955135773317592	0.06362413180594995	3108.0	1694.0	11	3
PCID2|chr13:113190872-113185560,113187200-113185560|-	PCID2	PCID2	chr13	-	113185560	113190872	113187200	0.23616473616473616	0.35064935064935066	-0.1144846144846145	3108.0	1694.0	13	1
PCID2|chr13:113200427-113198264,113200381-113198264|-	PCID2	PCID2	chr13	-	113198264	113200427	113200381	0.953989703989704	0.9515938606847698	0.002395843304934142	3108.0	1694.0	12	2
PCID2|chr13:113208603-113200516,113208024-113200516|-	PCID2	PCID2	chr13	-	113200516	113208603	113208024	0.0	0.0	0.0	404.0	196.0	1	4
PDIA4|chr7:149012238-149012004,149012155-149012004|-	PDIA4	PDIA4	chr7	-	149012004	149012238	149012155	0.016854554716396093	0.03477109609086475	-0.017916541374468655	45151.0	28702.0	1	7
[truncated: 14,332 more rows]

## Sheet: C33A MXE events
gene_id	gene_name	chrom	strand	exon_number	exonA_start	exonA_end	exonB_start	exonB_end	n_tx_exonA	n_tx_exonB	PSI_treated	PSI_untreated	Delta_PSI	support_treated	support_untreated
CIC	CIC	chr19	+	1	42284665	42284771	42268537	42268594	1	1	0.32319630872483224	0.3768930309052285	-0.053696722180396284	23840	14593
CIC	CIC	chr19	+	2	42286771	42286920	42271774	42274577	1	1	0.32319630872483224	0.3768930309052285	-0.053696722180396284	23840	14593
CIC	CIC	chr19	+	3	42287006	42287240	42286771	42286920	1	1	0.32319630872483224	0.3768930309052285	-0.053696722180396284	23840	14593
CIC	CIC	chr19	+	4	42287320	42287449	42287006	42287240	1	1	0.32319630872483224	0.3768930309052285	-0.053696722180396284	23840	14593
CIC	CIC	chr19	+	5	42287545	42287727	42287320	42287449	1	1	0.32319630872483224	0.3768930309052285	-0.053696722180396284	23840	14593
CIC	CIC	chr19	+	6	42287810	42287975	42287545	42287727	1	1	0.32319630872483224	0.3768930309052285	-0.053696722180396284	23840	14593
CIC	CIC	chr19	+	7	42288888	42289090	42287810	42287975	1	1	0.32319630872483224	0.3768930309052285	-0.053696722180396284	23840	14593
CIC	CIC	chr19	+	8	42289181	42289406	42288888	42289090	1	1	0.32319630872483224	0.3768930309052285	-0.053696722180396284	23840	14593
CIC	CIC	chr19	+	9	42289848	42289951	42289181	42289406	1	1	0.32319630872483224	0.3768930309052285	-0.053696722180396284	23840	14593
CIC	CIC	chr19	+	10	42290233	42291466	42289848	42289951	1	1	0.32319630872483224	0.3768930309052285	-0.053696722180396284	23840	14593
CIC	CIC	chr19	+	11	42291558	42291745	42290233	42291466	1	1	0.32319630872483224	0.3768930309052285	-0.053696722180396284	23840	14593
CIC	CIC	chr19	+	12	42292086	42292207	42291558	42291745	1	1	0.32319630872483224	0.3768930309052285	-0.053696722180396284	23840	14593
CIC	CIC	chr19	+	13	42292300	42292466	42292086	42292207	1	1	0.32319630872483224	0.3768930309052285	-0.053696722180396284	23840	14593
CIC	CIC	chr19	+	14	42292566	42292859	42292300	42292466	1	1	0.32319630872483224	0.3768930309052285	-0.053696722180396284	23840	14593
CIC	CIC	chr19	+	15	42292956	42293281	42292566	42292859	1	1	0.32319630872483224	0.3768930309052285	-0.053696722180396284	23840	14593
CIC	CIC	chr19	+	16	42293592	42293836	42292956	42293281	1	1	0.32319630872483224	0.3768930309052285	-0.053696722180396284	23840	14593
CIC	CIC	chr19	+	17	42293935	42294089	42293592	42293836	1	1	0.32319630872483224	0.3768930309052285	-0.053696722180396284	23840	14593
CIC	CIC	chr19	+	18	42294173	42294304	42293935	42294089	1	1	0.32319630872483224	0.3768930309052285	-0.053696722180396284	23840	14593
CIC	CIC	chr19	+	19	42294604	42294735	42294173	42294304	1	1	0.32319630872483224	0.3768930309052285	-0.053696722180396284	23840	14593
CIC	CIC	chr19	+	20	42294824	42295796	42294604	42294735	1	1	0.32319630872483224	0.3768930309052285	-0.053696722180396284	23840	14593
NFIC	NFIC	chr19	+	1	3359630	3359685	3366583	3366666	1	2	0.27042543795083174	0.30971316818774447	-0.03928773023691273	20379	15340
NFIC	NFIC	chr19	+	9	3456550	3456635	3453763	3453916	2	1	0.6478237401246381	0.6305736636245111	0.017250076500127	20379	15340
NFIC	NFIC	chr19	+	10	3462752	3469217	3456550	3456635	2	1	0.6478237401246381	0.6305736636245111	0.017250076500127	20379	15340
ILF3	ILF3	chr19	+	18	10684416	10685765	10687346	10687708	2	1	0.4454005826213083	0.4720494742494846	-0.026648891628176297	82043	57727
EIF4G1	EIF4G1	chr3	+	1	184314606	184314674	184315164	184315545	3	1	0.9229403934329241	0.8738504928066728	0.04908990062625129	108176	66659
EIF4G1	EIF4G1	chr3	+	2	184317321	184317497	184315489	184315545	1	2	0.07197516025641025	0.07239484978540772	-0.0004196895289974717	99840	58250
EIF4G1	EIF4G1	chr3	+	2	184317321	184317497	184315763	184315856	1	1	0.4629558046643474	0.3339933470616189	0.1289624576027285	15522	12626
EIF4G1	EIF4G1	chr3	+	2	184315489	184315545	184315763	184315856	2	1	0.9174571739776215	0.8653310271932353	0.05212614678438621	100990	62442
EIF4G1	EIF4G1	chr3	+	3	184317717	184317816	184315763	184315856	1	2	0.07197516025641025	0.07239484978540772	-0.0004196895289974717	99840	58250
EIF4G1	EIF4G1	chr3	+	3	184317717	184317816	184316132	184316218	1	1	0.4629558046643474	0.3339933470616189	0.1289624576027285	15522	12626
EIF4G1	EIF4G1	chr3	+	3	184315763	184315856	184316132	184316218	2	1	0.9174571739776215	0.8653310271932353	0.05212614678438621	100990	62442
EIF4G1	EIF4G1	chr3	+	4	184319689	184319801	184316132	184316218	1	1	0.08853133585482142	0.08219792214880221	0.006333413706019211	81169	51303
EIF4G1	EIF4G1	chr3	+	4	184319689	184319801	184317321	184317497	1	1	0.4629558046643474	0.3339933470616189	0.1289624576027285	15522	12626
EIF4G1	EIF4G1	chr3	+	4	184319689	184319801	184316072	184316218	1	1	0.27791313764164444	0.3777319957004658	-0.09981885805882135	25857	11164
EIF4G1	EIF4G1	chr3	+	5	184320630	184320722	184317321	184317497	1	2	0.07197516025641025	0.07239484978540772	-0.0004196895289974717	99840	58250
EIF4G1	EIF4G1	chr3	+	5	184320630	184320722	184317717	184317816	1	1	0.4629558046643474	0.3339933470616189	0.1289624576027285	15522	12626
EIF4G1	EIF4G1	chr3	+	5	184317321	184317497	184317717	184317816	2	1	0.9174571739776215	0.8653310271932353	0.05212614678438621	100990	62442
EIF4G1	EIF4G1	chr3	+	6	184320927	184320993	184317717	184317816	1	2	0.07197516025641025	0.07239484978540772	-0.0004196895289974717	99840	58250
EIF4G1	EIF4G1	chr3	+	6	184320927	184320993	184319689	184319801	1	1	0.4629558046643474	0.3339933470616189	0.1289624576027285	15522	12626
EIF4G1	EIF4G1	chr3	+	6	184317717	184317816	184319689	184319801	2	1	0.9174571739776215	0.8653310271932353	0.05212614678438621	100990	62442
EIF4G1	EIF4G1	chr3	+	7	184321282	184322103	184319689	184319801	1	2	0.07197516025641025	0.07239484978540772	-0.0004196895289974717	99840	58250
EIF4G1	EIF4G1	chr3	+	7	184321282	184322103	184320630	184320722	1	1	0.4629558046643474	0.3339933470616189	0.1289624576027285	15522	12626
EIF4G1	EIF4G1	chr3	+	7	184319689	184319801	184320630	184320722	2	1	0.9174571739776215	0.8653310271932353	0.05212614678438621	100990	62442
EIF4G1	EIF4G1	chr3	+	8	184322362	184322450	184320630	184320722	1	2	0.07197516025641025	0.07239484978540772	-0.0004196895289974717	99840	58250
EIF4G1	EIF4G1	chr3	+	8	184322362	184322450	184320927	184320993	1	1	0.4629558046643474	0.3339933470616189	0.1289624576027285	15522	12626
EIF4G1	EIF4G1	chr3	+	8	184320630	184320722	184320927	184320993	2	1	0.9174571739776215	0.8653310271932353	0.05212614678438621	100990	62442
EIF4G1	EIF4G1	chr3	+	9	184322544	184322730	184320927	184320993	1	2	0.07197516025641025	0.07239484978540772	-0.0004196895289974717	99840	58250
EIF4G1	EIF4G1	chr3	+	9	184322544	184322730	184321282	184322103	1	1	0.4629558046643474	0.3339933470616189	0.1289624576027285	15522	12626
EIF4G1	EIF4G1	chr3	+	9	184320927	184320993	184321282	184322103	2	1	0.9174571739776215	0.8653310271932353	0.05212614678438621	100990	62442
EIF4G1	EIF4G1	chr3	+	10	184322821	184322954	184321282	184322103	1	2	0.07197516025641025	0.07239484978540772	-0.0004196895289974717	99840	58250
EIF4G1	EIF4G1	chr3	+	10	184322821	184322954	184322362	184322450	1	1	0.4629558046643474	0.3339933470616189	0.1289624576027285	15522	12626
EIF4G1	EIF4G1	chr3	+	10	184321282	184322103	184322362	184322450	2	1	0.9174571739776215	0.8653310271932353	0.05212614678438621	100990	62442
EIF4G1	EIF4G1	chr3	+	11	184323083	184323241	184322362	184322450	1	2	0.07197516025641025	0.07239484978540772	-0.0004196895289974717	99840	58250
EIF4G1	EIF4G1	chr3	+	11	184323083	184323241	184322544	184322730	1	1	0.4629558046643474	0.3339933470616189	0.1289624576027285	15522	12626
EIF4G1	EIF4G1	chr3	+	11	184322362	184322450	184322544	184322730	2	1	0.9174571739776215	0.8653310271932353	0.05212614678438621	100990	62442
EIF4G1	EIF4G1	chr3	+	12	184323408	184323593	184322544	184322730	1	2	0.07197516025641025	0.07239484978540772	-0.0004196895289974717	99840	58250
EIF4G1	EIF4G1	chr3	+	12	184323408	184323593	184322821	184322954	1	1	0.4629558046643474	0.3339933470616189	0.1289624576027285	15522	12626
EIF4G1	EIF4G1	chr3	+	12	184322544	184322730	184322821	184322954	2	1	0.9174571739776215	0.8653310271932353	0.05212614678438621	100990	62442
EIF4G1	EIF4G1	chr3	+	13	184323780	184323977	184322821	184322954	1	2	0.07197516025641025	0.07239484978540772	-0.0004196895289974717	99840	58250
EIF4G1	EIF4G1	chr3	+	13	184323780	184323977	184323083	184323241	1	1	0.4629558046643474	0.3339933470616189	0.1289624576027285	15522	12626
EIF4G1	EIF4G1	chr3	+	13	184322821	184322954	184323083	184323241	2	1	0.9174571739776215	0.8653310271932353	0.05212614678438621	100990	62442
EIF4G1	EIF4G1	chr3	+	14	184324201	184324347	184323083	184323241	1	2	0.07197516025641025	0.07239484978540772	-0.0004196895289974717	99840	58250
EIF4G1	EIF4G1	chr3	+	14	184324201	184324347	184323405	184323593	1	1	0.4629558046643474	0.3339933470616189	0.1289624576027285	15522	12626
EIF4G1	EIF4G1	chr3	+	14	184323083	184323241	184323405	184323593	2	1	0.9174571739776215	0.8653310271932353	0.05212614678438621	100990	62442
EIF4G1	EIF4G1	chr3	+	15	184324878	184325114	184323408	184323593	1	2	0.07197516025641025	0.07239484978540772	-0.0004196895289974717	99840	58250
EIF4G1	EIF4G1	chr3	+	15	184324878	184325114	184323780	184323977	1	1	0.4629558046643474	0.3339933470616189	0.1289624576027285	15522	12626
EIF4G1	EIF4G1	chr3	+	15	184323408	184323593	184323780	184323977	2	1	0.9174571739776215	0.8653310271932353	0.05212614678438621	100990	62442
EIF4G1	EIF4G1	chr3	+	16	184325269	184325373	184323780	184323977	1	2	0.07197516025641025	0.07239484978540772	-0.0004196895289974717	99840	58250
EIF4G1	EIF4G1	chr3	+	16	184325269	184325373	184324201	184324347	1	1	0.4629558046643474	0.3339933470616189	0.1289624576027285	15522	12626
EIF4G1	EIF4G1	chr3	+	16	184323780	184323977	184324201	184324347	2	1	0.9174571739776215	0.8653310271932353	0.05212614678438621	100990	62442
EIF4G1	EIF4G1	chr3	+	17	184325480	184325639	184324201	184324347	1	2	0.07197516025641025	0.07239484978540772	-0.0004196895289974717	99840	58250
EIF4G1	EIF4G1	chr3	+	17	184325480	184325639	184324878	184325114	1	1	0.4629558046643474	0.3339933470616189	0.1289624576027285	15522	12626
EIF4G1	EIF4G1	chr3	+	17	184324201	184324347	184324878	184325114	2	1	0.9174571739776215	0.8653310271932353	0.05212614678438621	100990	62442
EIF4G1	EIF4G1	chr3	+	18	184325851	184325951	184324878	184325114	1	2	0.07197516025641025	0.07239484978540772	-0.0004196895289974717	99840	58250
EIF4G1	EIF4G1	chr3	+	18	184325851	184325951	184325269	184325373	1	1	0.4629558046643474	0.3339933470616189	0.1289624576027285	15522	12626
EIF4G1	EIF4G1	chr3	+	18	184324878	184325114	184325269	184325373	2	1	0.9174571739776215	0.8653310271932353	0.05212614678438621	100990	62442
EIF4G1	EIF4G1	chr3	+	19	184326527	184326629	184325269	184325373	1	2	0.07197516025641025	0.07239484978540772	-0.0004196895289974717	99840	58250
EIF4G1	EIF4G1	chr3	+	19	184326527	184326629	184325480	184325639	1	1	0.4629558046643474	0.3339933470616189	0.1289624576027285	15522	12626
EIF4G1	EIF4G1	chr3	+	19	184325269	184325373	184325480	184325639	2	1	0.9174571739776215	0.8653310271932353	0.05212614678438621	100990	62442
EIF4G1	EIF4G1	chr3	+	20	184326881	184326983	184325480	184325639	1	2	0.07197516025641025	0.07239484978540772	-0.0004196895289974717	99840	58250
EIF4G1	EIF4G1	chr3	+	20	184326881	184326983	184325851	184325951	1	1	0.4629558046643474	0.3339933470616189	0.1289624576027285	15522	12626
EIF4G1	EIF4G1	chr3	+	20	184325480	184325639	184325851	184325951	2	1	0.9174571739776215	0.8653310271932353	0.05212614678438621	100990	62442
EIF4G1	EIF4G1	chr3	+	21	184327216	184327448	184325851	184325951	1	2	0.07197516025641025	0.07239484978540772	-0.0004196895289974717	99840	58250
EIF4G1	EIF4G1	chr3	+	21	184327216	184327448	184326527	184326629	1	1	0.4629558046643474	0.3339933470616189	0.1289624576027285	15522	12626
EIF4G1	EIF4G1	chr3	+	21	184325851	184325951	184326527	184326629	2	1	0.9174571739776215	0.8653310271932353	0.05212614678438621	100990	62442
EIF4G1	EIF4G1	chr3	+	22	184327586	184327704	184326527	184326629	1	2	0.07197516025641025	0.07239484978540772	-0.0004196895289974717	99840	58250
EIF4G1	EIF4G1	chr3	+	22	184327586	184327704	184326881	184326983	1	1	0.4629558046643474	0.3339933470616189	0.1289624576027285	15522	12626
EIF4G1	EIF4G1	chr3	+	22	184326527	184326629	184326881	184326983	2	1	0.9174571739776215	0.8653310271932353	0.05212614678438621	100990	62442
EIF4G1	EIF4G1	chr3	+	23	184327830	184328002	184326881	184326983	1	2	0.07197516025641025	0.07239484978540772	-0.0004196895289974717	99840	58250
EIF4G1	EIF4G1	chr3	+	23	184327830	184328002	184327216	184327448	1	1	0.4629558046643474	0.3339933470616189	0.1289624576027285	15522	12626
EIF4G1	EIF4G1	chr3	+	23	184326881	184326983	184327216	184327448	2	1	0.9174571739776215	0.8653310271932353	0.05212614678438621	100990	62442
EIF4G1	EIF4G1	chr3	+	24	184328631	184328756	184327216	184327448	1	2	0.07197516025641025	0.07239484978540772	-0.0004196895289974717	99840	58250
EIF4G1	EIF4G1	chr3	+	24	184328631	184328756	184327586	184327704	1	1	0.4629558046643474	0.3339933470616189	0.1289624576027285	15522	12626
EIF4G1	EIF4G1	chr3	+	24	184327216	184327448	184327586	184327704	2	1	0.9174571739776215	0.8653310271932353	0.05212614678438621	100990	62442
EIF4G1	EIF4G1	chr3	+	25	184328909	184328990	184327586	184327704	1	2	0.07197516025641025	0.07239484978540772	-0.0004196895289974717	99840	58250
EIF4G1	EIF4G1	chr3	+	25	184328909	184328990	184327830	184328002	1	1	0.4629558046643474	0.3339933470616189	0.1289624576027285	15522	12626
EIF4G1	EIF4G1	chr3	+	25	184327586	184327704	184327830	184328002	2	1	0.9174571739776215	0.8653310271932353	0.05212614678438621	100990	62442
EIF4G1	EIF4G1	chr3	+	26	184331266	184331364	184327830	184328002	1	2	0.07197516025641025	0.07239484978540772	-0.0004196895289974717	99840	58250
EIF4G1	EIF4G1	chr3	+	26	184331266	184331364	184328631	184328756	1	1	0.4629558046643474	0.3339933470616189	0.1289624576027285	15522	12626
EIF4G1	EIF4G1	chr3	+	26	184327830	184328002	184328631	184328756	2	1	0.9174571739776215	0.8653310271932353	0.05212614678438621	100990	62442
EIF4G1	EIF4G1	chr3	+	27	184331472	184331606	184328631	184328756	1	2	0.07197516025641025	0.07239484978540772	-0.0004196895289974717	99840	58250
EIF4G1	EIF4G1	chr3	+	27	184331472	184331606	184328909	184328990	1	1	0.4629558046643474	0.3339933470616189	0.1289624576027285	15522	12626
EIF4G1	EIF4G1	chr3	+	27	184328631	184328756	184328909	184328990	2	1	0.9174571739776215	0.8653310271932353	0.05212614678438621	100990	62442
EIF4G1	EIF4G1	chr3	+	28	184331728	184331809	184328909	184328990	1	2	0.07197516025641025	0.07239484978540772	-0.0004196895289974717	99840	58250
EIF4G1	EIF4G1	chr3	+	28	184331728	184331809	184331266	184331364	1	1	0.4629558046643474	0.3339933470616189	0.1289624576027285	15522	12626
EIF4G1	EIF4G1	chr3	+	28	184328909	184328990	184331266	184331364	2	1	0.9174571739776215	0.8653310271932353	0.05212614678438621	100990	62442
EIF4G1	EIF4G1	chr3	+	29	184331946	184332086	184331266	184331364	1	2	0.07197516025641025	0.07239484978540772	-0.0004196895289974717	99840	58250
EIF4G1	EIF4G1	chr3	+	29	184331946	184332086	184331472	184331606	1	1	0.4629558046643474	0.3339933470616189	0.1289624576027285	15522	12626
EIF4G1	EIF4G1	chr3	+	29	184331266	184331364	184331472	184331606	2	1	0.9174571739776215	0.8653310271932353	0.05212614678438621	100990	62442
EIF4G1	EIF4G1	chr3	+	30	184334727	184335353	184331472	184331606	1	2	0.07197516025641025	0.07239484978540772	-0.0004196895289974717	99840	58250
EIF4G1	EIF4G1	chr3	+	30	184334727	184335353	184331728	184331809	1	1	0.4629558046643474	0.3339933470616189	0.1289624576027285	15522	12626
EIF4G1	EIF4G1	chr3	+	30	184331472	184331606	184331728	184331809	2	1	0.9174571739776215	0.8653310271932353	0.05212614678438621	100990	62442
EIF4G1	EIF4G1	chr3	+	31	184331728	184331809	184331946	184332086	2	1	0.9174571739776215	0.8653310271932353	0.05212614678438621	100990	62442
EIF4G1	EIF4G1	chr3	+	32	184331946	184332086	184334727	184335358	2	1	0.9174571739776215	0.8653310271932353	0.05212614678438621	100990	62442
RCC1	RCC1	chr1	+	1	28518226	28518308	28506043	28506084	2	1	0.5160782133259197	0.4063008430705517	0.10977737025536805	21582	13522
RCC1	RCC1	chr1	+	2	28529858	28529939	28508128	28508160	2	1	0.5160782133259197	0.4063008430705517	0.10977737025536805	21582	13522
RCC1	RCC1	chr1	+	3	28531803	28531990	28508830	28508905	1	1	0.3592638036809816	0.2816750178954903	0.07758878578549128	16300	11176
RCC1	RCC1	chr1	+	3	28531803	28531990	28530523	28530573	1	1	0.5257676423056205	0.5729887149617765	-0.04722107265615605	11138	5494
RCC1	RCC1	chr1	+	3	28508830	28508905	28530523	28530573	1	1	0.6641231082284116	0.7738577212261423	-0.10973461299773069	15726	10374
RCC1	RCC1	chr1	+	4	28532171	28532350	28516725	28516867	1	1	0.3592638036809816	0.2816750178954903	0.07758878578549128	16300	11176
RCC1	RCC1	chr1	+	4	28532171	28532350	28531803	28531990	1	1	0.5257676423056205	0.5729887149617765	-0.04722107265615605	11138	5494
RCC1	RCC1	chr1	+	4	28516725	28516867	28531803	28531990	1	1	0.6641231082284116	0.7738577212261423	-0.10973461299773069	15726	10374
RCC1	RCC1	chr1	+	5	28535050	28535146	28529858	28529939	1	1	0.3592638036809816	0.2816750178954903	0.07758878578549128	16300	11176
RCC1	RCC1	chr1	+	5	28535050	28535146	28532171	28532350	1	1	0.5257676423056205	0.5729887149617765	-0.04722107265615605	11138	5494
RCC1	RCC1	chr1	+	5	28529858	28529939	28532171	28532350	1	1	0.6641231082284116	0.7738577212261423	-0.10973461299773069	15726	10374
RCC1	RCC1	chr1	+	6	28535258	28535380	28531803	28531990	1	1	0.3592638036809816	0.2816750178954903	0.07758878578549128	16300	11176
RCC1	RCC1	chr1	+	6	28535258	28535380	28535050	28535146	1	1	0.5257676423056205	0.5729887149617765	-0.04722107265615605	11138	5494
RCC1	RCC1	chr1	+	6	28531803	28531990	28535050	28535146	1	1	0.6641231082284116	0.7738577212261423	-0.10973461299773069	15726	10374
RCC1	RCC1	chr1	+	7	28535871	28536026	28532171	28532350	1	1	0.3592638036809816	0.2816750178954903	0.07758878578549128	16300	11176
RCC1	RCC1	chr1	+	7	28535871	28536026	28535258	28535380	1	1	0.5257676423056205	0.5729887149617765	-0.04722107265615605	11138	5494
RCC1	RCC1	chr1	+	7	28532171	28532350	28535258	28535380	1	1	0.6641231082284116	0.7738577212261423	-0.10973461299773069	15726	10374
RCC1	RCC1	chr1	+	8	28536262	28536381	28535050	28535146	1	1	0.3592638036809816	0.2816750178954903	0.07758878578549128	16300	11176
RCC1	RCC1	chr1	+	8	28536262	28536381	28535871	28536026	1	1	0.5257676423056205	0.5729887149617765	-0.04722107265615605	11138	5494
RCC1	RCC1	chr1	+	8	28535050	28535146	28535871	28536026	1	1	0.6641231082284116	0.7738577212261423	-0.10973461299773069	15726	10374
RCC1	RCC1	chr1	+	9	28536747	28536899	28535258	28535380	1	1	0.3592638036809816	0.2816750178954903	0.07758878578549128	16300	11176
RCC1	RCC1	chr1	+	9	28536747	28536899	28536262	28536381	1	1	0.5257676423056205	0.5729887149617765	-0.04722107265615605	11138	5494
RCC1	RCC1	chr1	+	9	28535258	28535380	28536262	28536381	1	1	0.6641231082284116	0.7738577212261423	-0.10973461299773069	15726	10374
RCC1	RCC1	chr1	+	10	28537832	28539294	28535871	28536026	1	1	0.3592638036809816	0.2816750178954903	0.07758878578549128	16300	11176
RCC1	RCC1	chr1	+	10	28537832	28539294	28536747	28536899	1	1	0.5257676423056205	0.5729887149617765	-0.04722107265615605	11138	5494
RCC1	RCC1	chr1	+	10	28535871	28536026	28536747	28536899	1	1	0.6641231082284116	0.7738577212261423	-0.10973461299773069	15726	10374
RCC1	RCC1	chr1	+	11	28536262	28536381	28537832	28539294	1	1	0.6641231082284116	0.7738577212261423	-0.10973461299773069	15726	10374
GNB1	GNB1	chr1	-	11	1890820	1891117	1839190	1839238	1	1	0.0814210462581739	0.18915965214156163	-0.10773860588338774	66064	43006
CAD	CAD	chr2	+	13	27226525	27226649	27226131	27226319	1	1	0.4611548504898592	0.4718184629658265	-0.01066361247596731	50933	25868
CAD	CAD	chr2	+	14	27226832	27226962	27226525	27226649	1	1	0.4611548504898592	0.4718184629658265	-0.01066361247596731	50933	25868
CAD	CAD	chr2	+	15	27231468	27231580	27226832	27226962	1	1	0.4611548504898592	0.4718184629658265	-0.01066361247596731	50933	25868
CAD	CAD	chr2	+	16	27231980	27232224	27231468	27231580	1	1	0.4611548504898592	0.4718184629658265	-0.01066361247596731	50933	25868
CAD	CAD	chr2	+	17	27232448	27232694	27231980	27232224	1	1	0.4611548504898592	0.4718184629658265	-0.01066361247596731	50933	25868
CAD	CAD	chr2	+	18	27233042	27233140	27232448	27232694	1	1	0.4611548504898592	0.4718184629658265	-0.01066361247596731	50933	25868
CAD	CAD	chr2	+	19	27233312	27233536	27233042	27233140	1	1	0.4611548504898592	0.4718184629658265	-0.01066361247596731	50933	25868
CAD	CAD	chr2	+	20	27233626	27233808	27233312	27233536	1	1	0.4611548504898592	0.4718184629658265	-0.01066361247596731	50933	25868
CAD	CAD	chr2	+	21	27234008	27234226	27233626	27233808	1	1	0.4611548504898592	0.4718184629658265	-0.01066361247596731	50933	25868
CAD	CAD	chr2	+	22	27234518	27234685	27234008	27234226	1	1	0.4611548504898592	0.4718184629658265	-0.01066361247596731	50933	25868
CAD	CAD	chr2	+	23	27235245	27235427	27234518	27234685	1	1	0.4611548504898592	0.4718184629658265	-0.01066361247596731	50933	25868
CAD	CAD	chr2	+	24	27235536	27235640	27235245	27235427	1	1	0.4611548504898592	0.4718184629658265	-0.01066361247596731	50933	25868
CAD	CAD	chr2	+	25	27236284	27236523	27235536	27235640	1	1	0.4611548504898592	0.4718184629658265	-0.01066361247596731	50933	25868
CAD	CAD	chr2	+	26	27236749	27236830	27236284	27236523	1	1	0.4611548504898592	0.4718184629658265	-0.01066361247596731	50933	25868
CAD	CAD	chr2	+	27	27237379	27237545	27236749	27236830	1	1	0.4611548504898592	0.4718184629658265	-0.01066361247596731	50933	25868
CAD	CAD	chr2	+	28	27237718	27237882	27237379	27237545	1	1	0.4611548504898592	0.4718184629658265	-0.01066361247596731	50933	25868
CAD	CAD	chr2	+	29	27238056	27238187	27237718	27237882	1	1	0.4611548504898592	0.4718184629658265	-0.01066361247596731	50933	25868
CAD	CAD	chr2	+	30	27238431	27238632	27238056	27238187	1	1	0.4611548504898592	0.4718184629658265	-0.01066361247596731	50933	25868
CAD	CAD	chr2	+	31	27239042	27239232	27238431	27238632	1	1	0.4611548504898592	0.4718184629658265	-0.01066361247596731	50933	25868
CAD	CAD	chr2	+	32	27239331	27239471	27239042	27239232	1	1	0.4611548504898592	0.4718184629658265	-0.01066361247596731	50933	25868
CAD	CAD	chr2	+	33	27239697	27239798	27239331	27239471	1	1	0.4611548504898592	0.4718184629658265	-0.01066361247596731	50933	25868
CAD	CAD	chr2	+	34	27240265	27240361	27239697	27239798	1	1	0.4611548504898592	0.4718184629658265	-0.01066361247596731	50933	25868
CAD	CAD	chr2	+	35	27240911	27240955	27240265	27240361	1	1	0.4611548504898592	0.4718184629658265	-0.01066361247596731	50933	25868
CAD	CAD	chr2	+	36	27241058	27241227	27240911	27240955	1	1	0.4611548504898592	0.4718184629658265	-0.01066361247596731	50933	25868
CAD	CAD	chr2	+	37	27241322	27241396	27241058	27241227	1	1	0.4611548504898592	0.4718184629658265	-0.01066361247596731	50933	25868
CAD	CAD	chr2	+	38	27241911	27242123	27241322	27241396	1	1	0.4611548504898592	0.4718184629658265	-0.01066361247596731	50933	25868
CAD	CAD	chr2	+	39	27242302	27242427	27241911	27242123	1	1	0.4611548504898592	0.4718184629658265	-0.01066361247596731	50933	25868
CAD	CAD	chr2	+	40	27242620	27242775	27242302	27242427	1	1	0.4611548504898592	0.4718184629658265	-0.01066361247596731	50933	25868
CAD	CAD	chr2	+	41	27242872	27242973	27242620	27242775	1	1	0.4611548504898592	0.4718184629658265	-0.01066361247596731	50933	25868
CAD	CAD	chr2	+	42	27243198	27243292	27242872	27242973	1	1	0.4611548504898592	0.4718184629658265	-0.01066361247596731	50933	25868
CAD	CAD	chr2	+	43	27243416	27243792	27243198	27243292	1	1	0.4611548504898592	0.4718184629658265	-0.01066361247596731	50933	25868
MAGEA4	MAGEA4	chrX	+	1	151918288	151918356	151916237	151916320	1	1	0.3955820702999033	0.4397367922741905	-0.044154721974287214	31010	21124
MAGEA4	MAGEA4	chrX	+	1	151918288	151918356	151912889	151912969	1	1	0.4770553006144513	0.5577304112879016	-0.08067511067345029	25714	16655
MAGEA4	MAGEA4	chrX	+	1	151918288	151918356	151916925	151917002	1	1	0.3955182975979365	0.586945532667762	-0.19142723506982545	31015	15826
TJP1	TJP1	chr15	-	1	29699367	29701689	1983496	1985819	1	1	0.47583735014213324	0.4655157531290462	0.010321597013087047	8091	11585
TJP1	TJP1	chr15	-	2	29704162	29704305	1988292	1988435	1	1	0.47583735014213324	0.4655157531290462	0.010321597013087047	8091	11585
TJP1	TJP1	chr15	-	3	29705528	29705745	1989658	1989875	1	1	0.47583735014213324	0.4655157531290462	0.010321597013087047	8091	11585
TJP1	TJP1	chr15	-	4	29708559	29709036	1992689	1993166	1	1	0.47583735014213324	0.4655157531290462	0.010321597013087047	8091	11585
TJP1	TJP1	chr15	-	5	29710831	29711000	1994961	1995130	1	1	0.47583735014213324	0.4655157531290462	0.010321597013087047	8091	11585
TJP1	TJP1	chr15	-	6	29716611	29716838	2000741	2000968	1	1	0.47583735014213324	0.4655157531290462	0.010321597013087047	8091	11585
TJP1	TJP1	chr15	-	7	29718021	29718118	2002152	2002249	1	1	0.47583735014213324	0.4655157531290462	0.010321597013087047	8091	11585
TJP1	TJP1	chr15	-	8	29718266	29719138	2002397	2003269	1	1	0.47583735014213324	0.4655157531290462	0.010321597013087047	8091	11585
TJP1	TJP1	chr15	-	9	29720358	29720708	2004489	2004839	1	1	0.47583735014213324	0.4655157531290462	0.010321597013087047	8091	11585
TJP1	TJP1	chr15	-	10	29726379	29726479	2010510	2010610	1	1	0.47583735014213324	0.4655157531290462	0.010321597013087047	8091	11585
TJP1	TJP1	chr15	-	11	29726781	29726991	2010912	2011122	1	1	0.47583735014213324	0.4655157531290462	0.010321597013087047	8091	11585
TJP1	TJP1	chr15	-	12	29727937	29728019	2012068	2012150	1	1	0.47583735014213324	0.4655157531290462	0.010321597013087047	8091	11585
TJP1	TJP1	chr15	-	13	29732433	29732528	2016564	2016659	1	1	0.47583735014213324	0.4655157531290462	0.010321597013087047	8091	11585
TJP1	TJP1	chr15	-	14	29732631	29732815	2016762	2016946	1	1	0.47583735014213324	0.4655157531290462	0.010321597013087047	8091	11585
TJP1	TJP1	chr15	-	15	29733094	29733313	2017225	2017444	1	1	0.47583735014213324	0.4655157531290462	0.010321597013087047	8091	11585
TJP1	TJP1	chr15	-	16	29734274	29734382	2018405	2018513	1	1	0.47583735014213324	0.4655157531290462	0.010321597013087047	8091	11585
TJP1	TJP1	chr15	-	17	29737264	29737414	2021396	2021546	1	1	0.47583735014213324	0.4655157531290462	0.010321597013087047	8091	11585
TJP1	TJP1	chr15	-	18	29741331	29741436	2025466	2025571	1	1	0.47583735014213324	0.4655157531290462	0.010321597013087047	8091	11585
TJP1	TJP1	chr15	-	19	29742642	29742781	2026777	2026916	1	1	0.47583735014213324	0.4655157531290462	0.010321597013087047	8091	11585
TJP1	TJP1	chr15	-	20	29761139	29761286	2045266	2045413	1	1	0.47583735014213324	0.4655157531290462	0.010321597013087047	8091	11585
TJP1	TJP1	chr15	-	21	29761601	29761769	2045728	2045896	1	1	0.47583735014213324	0.4655157531290462	0.010321597013087047	8091	11585
TJP1	TJP1	chr15	-	22	29762335	29762438	2046462	2046565	1	1	0.47583735014213324	0.4655157531290462	0.010321597013087047	8091	11585
TJP1	TJP1	chr15	-	23	29766266	29766542	2050395	2050671	1	1	0.47583735014213324	0.4655157531290462	0.010321597013087047	8091	11585
TJP1	TJP1	chr15	-	24	29772064	29772166	2056191	2056293	1	1	0.47583735014213324	0.4655157531290462	0.010321597013087047	8091	11585
TJP1	TJP1	chr15	-	25	29773233	29773357	2057360	2057484	1	1	0.47583735014213324	0.4655157531290462	0.010321597013087047	8091	11585
TJP1	TJP1	chr15	-	26	29800646	29800702	2084765	2084821	1	1	0.47583735014213324	0.4655157531290462	0.010321597013087047	8091	11585
TJP1	TJP1	chr15	-	27	29822002	29822468	2106120	2106586	1	1	0.47583735014213324	0.4655157531290462	0.010321597013087047	8091	11585
RPS18	RPS18	chr6_GL000252v2_alt	+	1	4515589	4515636	33272075	33272122	1	1	0.5019760917296902	0.5014483676505128	0.0005277240791773385	20495	12773
RPS18	RPS18	chr6_GL000252v2_alt	+	1	4515589	4515636	4466492	4466539	1	1	0.5063988974207522	0.5033398821218075	0.0030590152989447006	20316	12725
RPS18	RPS18	chr6_GL000252v2_alt	+	1	4515589	4515636	4683556	4683603	1	1	0.49714893205760124	0.49658861839044816	0.0005603136671530895	20694	12898
RPS18	RPS18	chr6_GL000252v2_alt	+	2	4516142	4516240	33272628	33272726	1	1	0.5019760917296902	0.5014483676505128	0.0005277240791773385	20495	12773
RPS18	RPS18	chr6_GL000252v2_alt	+	2	4516142	4516240	4467045	4467143	1	1	0.5063988974207522	0.5033398821218075	0.0030590152989447006	20316	12725
RPS18	RPS18	chr6_GL000252v2_alt	+	2	4516142	4516240	4684109	4684207	1	1	0.49714893205760124	0.49658861839044816	0.0005603136671530895	20694	12898
RPS18	RPS18	chr6_GL000252v2_alt	+	3	4519311	4519397	33275797	33275883	1	1	0.5019760917296902	0.5014483676505128	0.0005277240791773385	20495	12773
RPS18	RPS18	chr6_GL000252v2_alt	+	3	4519311	4519397	4470217	4470303	1	1	0.5063988974207522	0.5033398821218075	0.0030590152989447006	20316	12725
RPS18	RPS18	chr6_GL000252v2_alt	+	3	4519311	4519397	4687278	4687364	1	1	0.49714893205760124	0.49658861839044816	0.0005603136671530895	20694	12898
RPS18	RPS18	chr6_GL000252v2_alt	+	4	4519479	4519580	33275965	33276066	1	1	0.5019760917296902	0.5014483676505128	0.0005277240791773385	20495	12773
RPS18	RPS18	chr6_GL000252v2_alt	+	4	4519479	4519580	4470385	4470486	1	1	0.5063988974207522	0.5033398821218075	0.0030590152989447006	20316	12725
RPS18	RPS18	chr6_GL000252v2_alt	+	4	4519479	4519580	4687446	4687547	1	1	0.49714893205760124	0.49658861839044816	0.0005603136671530895	20694	12898
RPS18	RPS18	chr6_GL000252v2_alt	+	5	4519690	4519781	33276176	33276267	1	1	0.5019760917296902	0.5014483676505128	0.0005277240791773385	20495	12773
RPS18	RPS18	chr6_GL000252v2_alt	+	5	4519690	4519781	4470596	4470687	1	1	0.5063988974207522	0.5033398821218075	0.0030590152989447006	20316	12725
RPS18	RPS18	chr6_GL000252v2_alt	+	5	4519690	4519781	4687657	4687748	1	1	0.49714893205760124	0.49658861839044816	0.0005603136671530895	20694	12898
RPS18	RPS18	chr6_GL000252v2_alt	+	6	4519905	4520025	33276391	33276511	1	1	0.5019760917296902	0.5014483676505128	0.0005277240791773385	20495	12773
RPS18	RPS18	chr6_GL000252v2_alt	+	6	4519905	4520025	4470811	4470931	1	1	0.5063988974207522	0.5033398821218075	0.0030590152989447006	20316	12725
RPS18	RPS18	chr6_GL000252v2_alt	+	6	4519905	4520025	4687872	4687992	1	1	0.49714893205760124	0.49658861839044816	0.0005603136671530895	20694	12898
PCGF3	PCGF3	chr4	+	4	732400	732498	733672	733789	1	1	0.4646371976647206	0.448493254318497	0.0161439433462236	11990	7931
PCGF3	PCGF3	chr4	+	5	733672	733789	734931	735027	1	1	0.4646371976647206	0.448493254318497	0.0161439433462236	11990	7931
PCGF3	PCGF3	chr4	+	6	734931	735027	737466	737521	1	1	0.4646371976647206	0.448493254318497	0.0161439433462236	11990	7931
PCGF3	PCGF3	chr4	+	7	737466	737521	743474	743584	1	1	0.4646371976647206	0.448493254318497	0.0161439433462236	11990	7931
PCGF3	PCGF3	chr4	+	8	743474	743584	744600	744688	1	1	0.4646371976647206	0.448493254318497	0.0161439433462236	11990	7931
PCGF3	PCGF3	chr4	+	9	744600	744688	761279	761416	1	1	0.4646371976647206	0.448493254318497	0.0161439433462236	11990	7931
PCGF3	PCGF3	chr4	+	10	761279	761416	764984	765064	1	1	0.4646371976647206	0.448493254318497	0.0161439433462236	11990	7931
PCGF3	PCGF3	chr4	+	11	764984	765064	766032	770980	1	1	0.4646371976647206	0.448493254318497	0.0161439433462236	11990	7931
SEC16A	SEC16A	chr9	-	3	136446855	136447015	136445052	136445111	1	1	0.5689341068976148	0.6376611190676083	-0.06872701216999344	35679	20249
SEC16A	SEC16A	chr9	-	4	136447227	136447364	136445645	136445719	1	1	0.5689341068976148	0.6376611190676083	-0.06872701216999344	35679	20249
SEC16A	SEC16A	chr9	-	5	136447569	136447680	136446855	136446949	1	1	0.5689341068976148	0.6376611190676083	-0.06872701216999344	35679	20249
SEC16A	SEC16A	chr9	-	6	136447853	136447909	136447227	136447364	1	1	0.5689341068976148	0.6376611190676083	-0.06872701216999344	35679	20249
SEC16A	SEC16A	chr9	-	7	136448084	136448161	136447569	136447680	1	1	0.5689341068976148	0.6376611190676083	-0.06872701216999344	35679	20249
SEC16A	SEC16A	chr9	-	8	136451256	136451408	136447853	136447909	1	1	0.5689341068976148	0.6376611190676083	-0.06872701216999344	35679	20249
SEC16A	SEC16A	chr9	-	9	136453428	136453510	136448084	136448161	1	1	0.5689341068976148	0.6376611190676083	-0.06872701216999344	35679	20249
SEC16A	SEC16A	chr9	-	10	136454109	136454327	136451256	136451408	1	1	0.5689341068976148	0.6376611190676083	-0.06872701216999344	35679	20249
SEC16A	SEC16A	chr9	-	11	136455601	136455793	136453428	136453510	1	1	0.5689341068976148	0.6376611190676083	-0.06872701216999344	35679	20249
SEC16A	SEC16A	chr9	-	12	136456053	136456166	136454109	136454327	1	1	0.5689341068976148	0.6376611190676083	-0.06872701216999344	35679	20249
SEC16A	SEC16A	chr9	-	13	136457444	136457584	136455601	136455793	1	1	0.5689341068976148	0.6376611190676083	-0.06872701216999344	35679	20249
SEC16A	SEC16A	chr9	-	14	136459134	136459239	136456053	136456166	1	1	0.5689341068976148	0.6376611190676083	-0.06872701216999344	35679	20249
SEC16A	SEC16A	chr9	-	15	136459444	136459555	136457444	136457584	1	1	0.5689341068976148	0.6376611190676083	-0.06872701216999344	35679	20249
SEC16A	SEC16A	chr9	-	16	136459757	136459874	136459134	136459239	1	1	0.5689341068976148	0.6376611190676083	-0.06872701216999344	35679	20249
SEC16A	SEC16A	chr9	-	17	136460042	136460123	136459444	136459555	1	1	0.5689341068976148	0.6376611190676083	-0.06872701216999344	35679	20249
SEC16A	SEC16A	chr9	-	18	136461177	136461274	136459757	136459874	1	1	0.5689341068976148	0.6376611190676083	-0.06872701216999344	35679	20249
SEC16A	SEC16A	chr9	-	19	136462887	136463132	136460042	136460123	1	1	0.5689341068976148	0.6376611190676083	-0.06872701216999344	35679	20249
SEC16A	SEC16A	chr9	-	20	136463463	136463601	136461177	136461274	1	1	0.5689341068976148	0.6376611190676083	-0.06872701216999344	35679	20249
SEC16A	SEC16A	chr9	-	21	136463679	136463740	136462887	136463132	1	1	0.5689341068976148	0.6376611190676083	-0.06872701216999344	35679	20249
SEC16A	SEC16A	chr9	-	22	136464420	136464562	136463463	136463601	1	1	0.5689341068976148	0.6376611190676083	-0.06872701216999344	35679	20249
SEC16A	SEC16A	chr9	-	23	136465962	136466136	136463679	136463740	1	1	0.5689341068976148	0.6376611190676083	-0.06872701216999344	35679	20249
SEC16A	SEC16A	chr9	-	24	136466264	136466462	136464420	136464562	1	1	0.5689341068976148	0.6376611190676083	-0.06872701216999344	35679	20249
SEC16A	SEC16A	chr9	-	25	136466957	136467083	136465962	136466136	1	1	0.5689341068976148	0.6376611190676083	-0.06872701216999344	35679	20249
SEC16A	SEC16A	chr9	-	26	136468415	136468512	136466264	136466462	1	1	0.5689341068976148	0.6376611190676083	-0.06872701216999344	35679	20249
SEC16A	SEC16A	chr9	-	27	136471975	136472111	136466957	136467083	1	1	0.5689341068976148	0.6376611190676083	-0.06872701216999344	35679	20249
SEC16A	SEC16A	chr9	-	28	136474049	136477684	136468415	136468512	1	1	0.5689341068976148	0.6376611190676083	-0.06872701216999344	35679	20249
SEC16A	SEC16A	chr9	-	29	136483510	136483759	136471975	136472111	1	1	0.5689341068976148	0.6376611190676083	-0.06872701216999344	35679	20249
SRRM1	SRRM1	chr1	+	13	24666815	24666925	24663183	24663224	1	1	0.5275814787469676	0.498127765800522	0.02945371294644561	18962	8813
SRRM1	SRRM1	chr1	+	14	24669123	24669587	24666815	24666925	1	1	0.5275814787469676	0.498127765800522	0.02945371294644561	18962	8813
SRRM1	SRRM1	chr1	+	15	24670120	24670315	24669123	24669587	1	1	0.5275814787469676	0.498127765800522	0.02945371294644561	18962	8813
SRRM1	SRRM1	chr1	+	16	24671386	24671595	24670120	24670315	1	1	0.5275814787469676	0.498127765800522	0.02945371294644561	18962	8813
SRRM1	SRRM1	chr1	+	17	24672182	24673281	24671386	24671595	1	1	0.5275814787469676	0.498127765800522	0.02945371294644561	18962	8813
RPL17	RPL17	chr18	-	7	49492275	49492464	49491736	49491833	1	1	0.887551281189051	0.6046746987951808	0.28287658239387026	29738	20750
RPL17	RPL17	chr18	-	7	49491736	49491833	49492258	49492464	1	1	0.1739582791447745	0.3196679786446358	-0.14570969949986132	19223	25661
BRD2	BRD2	chr6_GL000255v2_alt	+	1	4162919	4163381	32968594	32969056	1	1	0.5270233933853187	0.6165331391114348	-0.08950974572611614	11157	5492
BRD2	BRD2	chr6_GL000255v2_alt	+	1	4162919	4163381	4387978	4388440	1	1	0.5023923444976076	0.4217212604309378	0.08067108406666978	11704	8029
BRD2	BRD2	chr6_GL000255v2_alt	+	1	4162919	4163381	4380803	4381265	1	1	0.510372363510112	0.46664829106945976	0.043724072440652184	11521	7256
BRD2	BRD2	chr6_GL000255v2_alt	+	2	4165920	4167252	32971595	32972927	1	1	0.5270233933853187	0.6165331391114348	-0.08950974572611614	11157	5492
BRD2	BRD2	chr6_GL000255v2_alt	+	2	4165920	4167252	4390979	4392311	1	1	0.5023923444976076	0.4217212604309378	0.08067108406666978	11704	8029
BRD2	BRD2	chr6_GL000255v2_alt	+	2	4165920	4167252	4383804	4385136	1	1	0.510372363510112	0.46664829106945976	0.043724072440652184	11521	7256
BRD2	BRD2	chr6_GL000255v2_alt	+	3	4168787	4169090	32974462	32974765	1	1	0.5270233933853187	0.6165331391114348	-0.08950974572611614	11157	5492
BRD2	BRD2	chr6_GL000255v2_alt	+	3	4168787	4169090	4393846	4394149	1	1	0.5023923444976076	0.4217212604309378	0.08067108406666978	11704	8029
BRD2	BRD2	chr6_GL000255v2_alt	+	3	4168787	4169090	4386671	4386974	1	1	0.510372363510112	0.46664829106945976	0.043724072440652184	11521	7256
BRD2	BRD2	chr6_GL000255v2_alt	+	4	4169705	4169842	32975384	32975521	1	1	0.5270233933853187	0.6165331391114348	-0.08950974572611614	11157	5492
BRD2	BRD2	chr6_GL000255v2_alt	+	4	4169705	4169842	4394764	4394901	1	1	0.5023923444976076	0.4217212604309378	0.08067108406666978	11704	8029
BRD2	BRD2	chr6_GL000255v2_alt	+	4	4169705	4169842	4387595	4387732	1	1	0.510372363510112	0.46664829106945976	0.043724072440652184	11521	7256
BRD2	BRD2	chr6_GL000255v2_alt	+	5	4170349	4170487	32976031	32976169	1	1	0.5270233933853187	0.6165331391114348	-0.08950974572611614	11157	5492
BRD2	BRD2	chr6_GL000255v2_alt	+	5	4170349	4170487	4395410	4395548	1	1	0.5023923444976076	0.4217212604309378	0.08067108406666978	11704	8029
BRD2	BRD2	chr6_GL000255v2_alt	+	5	4170349	4170487	4388242	4388380	1	1	0.510372363510112	0.46664829106945976	0.043724072440652184	11521	7256
BRD2	BRD2	chr6_GL000255v2_alt	+	6	4170569	4170783	32976250	32976464	1	1	0.5270233933853187	0.6165331391114348	-0.08950974572611614	11157	5492
BRD2	BRD2	chr6_GL000255v2_alt	+	6	4170569	4170783	4395630	4395844	1	1	0.5023923444976076	0.4217212604309378	0.08067108406666978	11704	8029
BRD2	BRD2	chr6_GL000255v2_alt	+	6	4170569	4170783	4388461	4388675	1	1	0.510372363510112	0.46664829106945976	0.043724072440652184	11521	7256
BRD2	BRD2	chr6_GL000255v2_alt	+	7	4170881	4171255	32976562	32976936	1	1	0.5270233933853187	0.6165331391114348	-0.08950974572611614	11157	5492
BRD2	BRD2	chr6_GL000255v2_alt	+	7	4170881	4171255	4395942	4396316	1	1	0.5023923444976076	0.4217212604309378	0.08067108406666978	11704	8029
BRD2	BRD2	chr6_GL000255v2_alt	+	7	4170881	4171255	4388773	4389147	1	1	0.510372363510112	0.46664829106945976	0.043724072440652184	11521	7256
BRD2	BRD2	chr6_GL000255v2_alt	+	8	4171761	4171889	32977442	32977570	1	1	0.5270233933853187	0.6165331391114348	-0.08950974572611614	11157	5492
BRD2	BRD2	chr6_GL000255v2_alt	+	8	4171761	4171889	4396822	4396950	1	1	0.5023923444976076	0.4217212604309378	0.08067108406666978	11704	8029
BRD2	BRD2	chr6_GL000255v2_alt	+	8	4171761	4171889	4389653	4389781	1	1	0.510372363510112	0.46664829106945976	0.043724072440652184	11521	7256
BRD2	BRD2	chr6_GL000255v2_alt	+	9	4172076	4172324	32977757	32978005	1	1	0.5270233933853187	0.6165331391114348	-0.08950974572611614	11157	5492
BRD2	BRD2	chr6_GL000255v2_alt	+	9	4172076	4172324	4397137	4397385	1	1	0.5023923444976076	0.4217212604309378	0.08067108406666978	11704	8029
BRD2	BRD2	chr6_GL000255v2_alt	+	9	4172076	4172324	4389968	4390216	1	1	0.510372363510112	0.46664829106945976	0.043724072440652184	11521	7256
BRD2	BRD2	chr6_GL000255v2_alt	+	10	4172445	4172707	32978126	32978388	1	1	0.5270233933853187	0.6165331391114348	-0.08950974572611614	11157	5492
BRD2	BRD2	chr6_GL000255v2_alt	+	10	4172445	4172707	4397506	4397768	1	1	0.5023923444976076	0.4217212604309378	0.08067108406666978	11704	8029
BRD2	BRD2	chr6_GL000255v2_alt	+	10	4172445	4172707	4390337	4390599	1	1	0.510372363510112	0.46664829106945976	0.043724072440652184	11521	7256
BRD2	BRD2	chr6_GL000255v2_alt	+	11	4174146	4174450	32979828	32980132	1	1	0.5270233933853187	0.6165331391114348	-0.08950974572611614	11157	5492
BRD2	BRD2	chr6_GL000255v2_alt	+	11	4174146	4174450	4399206	4399510	1	1	0.5023923444976076	0.4217212604309378	0.08067108406666978	11704	8029
BRD2	BRD2	chr6_GL000255v2_alt	+	11	4174146	4174450	4392043	4392347	1	1	0.510372363510112	0.46664829106945976	0.043724072440652184	11521	7256
BRD2	BRD2	chr6_GL000255v2_alt	+	12	4174660	4174782	32980342	32980464	1	1	0.5270233933853187	0.6165331391114348	-0.08950974572611614	11157	5492
BRD2	BRD2	chr6_GL000255v2_alt	+	12	4174660	4174782	4399720	4399842	1	1	0.5023923444976076	0.4217212604309378	0.08067108406666978	11704	8029
BRD2	BRD2	chr6_GL000255v2_alt	+	12	4174660	4174782	4392557	4392679	1	1	0.510372363510112	0.46664829106945976	0.043724072440652184	11521	7256
BRD2	BRD2	chr6_GL000255v2_alt	+	13	4174900	4175818	32980582	32981500	1	1	0.5270233933853187	0.6165331391114348	-0.08950974572611614	11157	5492
BRD2	BRD2	chr6_GL000255v2_alt	+	13	4174900	4175818	4399960	4400878	1	1	0.5023923444976076	0.4217212604309378	0.08067108406666978	11704	8029
BRD2	BRD2	chr6_GL000255v2_alt	+	13	4174900	4175818	4392797	4393715	1	1	0.510372363510112	0.46664829106945976	0.043724072440652184	11521	7256
ANKRD11	ANKRD11	chr16	-	13	89490245	89490561	89431256	89431326	1	1	0.5579285714285714	0.8272040715810212	-0.2692755001524497	14000	12182
TBC1D14	TBC1D14	chr4	+	1	6987209	6987349	6909826	6909951	1	1	0.40873634945397813	0.372592319960741	0.03614402949323714	14743	8151
TBC1D14	TBC1D14	chr4	+	2	6994184	6994302	6923373	6924111	1	1	0.40873634945397813	0.372592319960741	0.03614402949323714	14743	8151
TBC1D14	TBC1D14	chr4	+	3	6996325	6996407	6967304	6967424	1	1	0.40873634945397813	0.372592319960741	0.03614402949323714	14743	8151
TBC1D14	TBC1D14	chr4	+	4	6999085	6999202	6994184	6994302	1	1	0.40873634945397813	0.372592319960741	0.03614402949323714	14743	8151
TBC1D14	TBC1D14	chr4	+	5	7001145	7001251	6996325	6996407	1	1	0.40873634945397813	0.372592319960741	0.03614402949323714	14743	8151
TBC1D14	TBC1D14	chr4	+	6	7004844	7004924	6999085	6999202	1	1	0.40873634945397813	0.372592319960741	0.03614402949323714	14743	8151
TBC1D14	TBC1D14	chr4	+	7	7006632	7006726	7001145	7001251	1	1	0.40873634945397813	0.372592319960741	0.03614402949323714	14743	8151
TBC1D14	TBC1D14	chr4	+	8	7009877	7009948	7004844	7004924	1	1	0.40873634945397813	0.372592319960741	0.03614402949323714	14743	8151
TBC1D14	TBC1D14	chr4	+	9	7010653	7010781	7006632	7006726	1	1	0.40873634945397813	0.372592319960741	0.03614402949323714	14743	8151
TBC1D14	TBC1D14	chr4	+	10	7014448	7014557	7009877	7009948	1	1	0.40873634945397813	0.372592319960741	0.03614402949323714	14743	8151
TBC1D14	TBC1D14	chr4	+	11	7025004	7025262	7010653	7010781	1	1	0.40873634945397813	0.372592319960741	0.03614402949323714	14743	8151
TBC1D14	TBC1D14	chr4	+	12	7030327	7033114	7014448	7014557	1	1	0.40873634945397813	0.372592319960741	0.03614402949323714	14743	8151
CALU	CALU	chr7	+	3	128754262	128754455	128754529	128754722	1	1	0.7151329509906152	0.7047678210902314	0.010365129900383852	46032	32195
OSBPL9	OSBPL9	chr1	+	9	51756320	51756358	51760690	51760780	1	1	0.4767368892873151	0.6006789075759914	-0.12394201828867629	11155	6481
OSBPL9	OSBPL9	chr1	+	10	51760690	51760780	51761867	51761971	1	1	0.4767368892873151	0.6006789075759914	-0.12394201828867629	11155	6481
OSBPL9	OSBPL9	chr1	+	11	51761867	51761971	51765822	51765981	1	1	0.4767368892873151	0.6006789075759914	-0.12394201828867629	11155	6481
OSBPL9	OSBPL9	chr1	+	12	51765822	51765981	51772070	51772182	1	1	0.4767368892873151	0.6006789075759914	-0.12394201828867629	11155	6481
OSBPL9	OSBPL9	chr1	+	13	51772070	51772182	51772605	51772723	1	1	0.4767368892873151	0.6006789075759914	-0.12394201828867629	11155	6481
OSBPL9	OSBPL9	chr1	+	14	51772605	51772723	51776833	51776918	1	1	0.4767368892873151	0.6006789075759914	-0.12394201828867629	11155	6481
OSBPL9	OSBPL9	chr1	+	15	51776833	51776918	51781164	51781335	1	1	0.4767368892873151	0.6006789075759914	-0.12394201828867629	11155	6481
OSBPL9	OSBPL9	chr1	+	16	51781164	51781335	51782559	51782643	1	1	0.4767368892873151	0.6006789075759914	-0.12394201828867629	11155	6481
OSBPL9	OSBPL9	chr1	+	17	51782559	51782643	51783915	51784025	1	1	0.4767368892873151	0.6006789075759914	-0.12394201828867629	11155	6481
OSBPL9	OSBPL9	chr1	+	18	51783915	51784025	51784264	51784327	1	1	0.4767368892873151	0.6006789075759914	-0.12394201828867629	11155	6481
OSBPL9	OSBPL9	chr1	+	19	51784264	51784327	51784442	51784582	1	1	0.4767368892873151	0.6006789075759914	-0.12394201828867629	11155	6481
OSBPL9	OSBPL9	chr1	+	20	51784442	51784582	51785808	51785886	1	1	0.4767368892873151	0.6006789075759914	-0.12394201828867629	11155	6481
OSBPL9	OSBPL9	chr1	+	21	51785808	51785886	51786526	51786617	1	1	0.4767368892873151	0.6006789075759914	-0.12394201828867629	11155	6481
OSBPL9	OSBPL9	chr1	+	22	51786526	51786617	51787353	51787488	1	1	0.4767368892873151	0.6006789075759914	-0.12394201828867629	11155	6481
OSBPL9	OSBPL9	chr1	+	23	51787353	51787488	51787715	51789219	1	1	0.4767368892873151	0.6006789075759914	-0.12394201828867629	11155	6481
CNN3	CNN3	chr1	-	4	94903122	94903188	94902121	94902258	1	1	0.31886142713918314	0.36690140845070424	-0.048039981311521096	22941	15620
CNN3	CNN3	chr1	-	5	94903403	94903524	94903122	94903188	1	1	0.31886142713918314	0.36690140845070424	-0.048039981311521096	22941	15620
CNN3	CNN3	chr1	-	6	94926838	94927223	94903403	94903524	1	1	0.31886142713918314	0.36690140845070424	-0.048039981311521096	22941	15620
GNAS	GNAS	chr20	+	1	58891421	58891865	58889180	58889353	4	1	0.8665778442931625	0.9096569425214766	-0.04307909822831402	164373	123507
GNAS	GNAS	chr20	+	3	58898941	58898985	58903531	58903585	3	1	0.6711165648213727	0.5929977837844762	0.07811878103689651	121426	78061
GNAS	GNAS	chr20	+	3	58898941	58898985	58903528	58903585	3	1	0.6548723058872692	0.5046001569721811	0.1502721489150881	124438	91736
GNAS	GNAS	chr20	+	4	58903528	58903585	58903672	58903791	1	2	0.13737367429564637	0.07322547348712163	0.06414820080852474	96081	83318
GNAS	GNAS	chr20	+	4	58903672	58903791	58903531	58903585	2	2	0.5482556524270047	0.6576921111357171	-0.10943645870871244	151174	117406
GNAS	GNAS	chr20	+	5	58903672	58903791	58905383	58905480	3	2	0.49576876981012696	0.3747965702348855	0.12097219957524147	164373	123507
GNAS	GNAS	chr20	+	6	58905383	58905480	58909162	58909216	3	2	0.49576876981012696	0.3747965702348855	0.12097219957524147	164373	123507
GNAS	GNAS	chr20	+	7	58909162	58909216	58909350	58909423	3	2	0.49576876981012696	0.3747965702348855	0.12097219957524147	164373	123507
GNAS	GNAS	chr20	+	8	58909350	58909423	58909521	58909579	3	2	0.49576876981012696	0.3747965702348855	0.12097219957524147	164373	123507
GNAS	GNAS	chr20	+	9	58909521	58909579	58909684	58909804	3	2	0.49576876981012696	0.3747965702348855	0.12097219957524147	164373	123507
GNAS	GNAS	chr20	+	10	58909684	58909804	58909951	58910081	3	2	0.49576876981012696	0.3747965702348855	0.12097219957524147	164373	123507
GNAS	GNAS	chr20	+	11	58909951	58910081	58910334	58910401	3	2	0.49576876981012696	0.3747965702348855	0.12097219957524147	164373	123507
GNAS	GNAS	chr20	+	12	58910334	58910401	58910683	58911188	3	2	0.49576876981012696	0.3747965702348855	0.12097219957524147	164373	123507
SMAD2	SMAD2	chr18	-	11	47930800	47930872	47930361	47930659	1	1	0.287450713800136	0.3155773611354477	-0.028126647335311727	36775	22828
VCL	VCL	chr10	+	19	74111909	74112112	74114184	74114387	1	1	0.14058780916899513	0.14866843598425916	-0.00808062681526403	38652	21854
VCL	VCL	chr10	+	20	74114184	74114387	74114795	74114899	1	1	0.14058780916899513	0.14866843598425916	-0.00808062681526403	38652	21854
VCL	VCL	chr10	+	21	74114795	74114899	74118023	74121363	1	1	0.14058780916899513	0.14866843598425916	-0.00808062681526403	38652	21854
STOML2	STOML2	chr9	-	5	35101710	35101811	35101426	35101560	1	1	0.8393484509741297	0.0225220439817274	0.8168264069924023	9393	9413
STOML2	STOML2	chr9	-	6	35101904	35101962	35101710	35101811	1	1	0.8393484509741297	0.0225220439817274	0.8168264069924023	9393	9413
STOML2	STOML2	chr9	-	7	35102095	35102194	35101904	35101962	1	1	0.8393484509741297	0.0225220439817274	0.8168264069924023	9393	9413
STOML2	STOML2	chr9	-	8	35102686	35102823	35102095	35102194	1	1	0.8393484509741297	0.0225220439817274	0.8168264069924023	9393	9413
STOML2	STOML2	chr9	-	9	35103050	35103195	35102686	35102823	1	1	0.8393484509741297	0.0225220439817274	0.8168264069924023	9393	9413
CANX	CANX	chr5	+	2	179705679	179705852	179699575	179699770	3	1	0.8943416992590555	0.884480145498636	0.009861553760419528	50881	32990
CANX	CANX	chr5	+	3	179706258	179706331	179705679	179705852	3	1	0.8943416992590555	0.884480145498636	0.009861553760419528	50881	32990
CANX	CANX	chr5	+	4	179707132	179707190	179706258	179706331	3	1	0.8943416992590555	0.884480145498636	0.009861553760419528	50881	32990
CANX	CANX	chr5	+	5	179708239	179708380	179707132	179707190	3	1	0.8943416992590555	0.884480145498636	0.009861553760419528	50881	32990
CANX	CANX	chr5	+	6	179708978	179709059	179708239	179708380	3	1	0.8943416992590555	0.884480145498636	0.009861553760419528	50881	32990
CANX	CANX	chr5	+	7	179709873	179710065	179708978	179709059	3	1	0.8943416992590555	0.884480145498636	0.009861553760419528	50881	32990
CANX	CANX	chr5	+	8	179716105	179716294	179709873	179710065	3	1	0.8943416992590555	0.884480145498636	0.009861553760419528	50881	32990
CANX	CANX	chr5	+	9	179719668	179719781	179716105	179716294	3	1	0.8943416992590555	0.884480145498636	0.009861553760419528	50881	32990
CANX	CANX	chr5	+	10	179720404	179720560	179719668	179719781	3	1	0.8943416992590555	0.884480145498636	0.009861553760419528	50881	32990
CANX	CANX	chr5	+	11	179722804	179723019	179720404	179720560	3	1	0.8943416992590555	0.884480145498636	0.009861553760419528	50881	32990
CANX	CANX	chr5	+	12	179723660	179723779	179722804	179723019	3	1	0.8943416992590555	0.884480145498636	0.009861553760419528	50881	32990
CANX	CANX	chr5	+	13	179724663	179724783	179723660	179723779	1	1	0.7798886341303636	0.7528053447493027	0.02708328938106086	24424	15417
CANX	CANX	chr5	+	13	179723660	179723779	179724657	179724783	1	2	0.16888134954292716	0.17821735877291434	-0.009336009229987174	31833	21384
CANX	CANX	chr5	+	14	179726680	179726759	179724657	179724783	3	1	0.8943416992590555	0.884480145498636	0.009861553760419528	50881	32990
CANX	CANX	chr5	+	15	179728591	179731638	179726680	179726759	3	1	0.8943416992590555	0.884480145498636	0.009861553760419528	50881	32990
FAM168A	FAM168A	chr11	-	6	73430690	73430770	73425022	73425048	1	1	0.7272988230791312	0.8331445828614572	-0.10584575978232602	20902	13245
FAM168A	FAM168A	chr11	-	7	73468405	73468492	73430690	73430770	1	1	0.7272988230791312	0.8331445828614572	-0.10584575978232602	20902	13245
FAM168A	FAM168A	chr11	-	8	73597923	73598112	73468405	73468492	1	1	0.7272988230791312	0.8331445828614572	-0.10584575978232602	20902	13245
ENAH	ENAH	chr1	-	4	225504991	225505053	225507951	225508017	1	1	0.19395176396119415	0.23772351470870987	-0.043771750747515714	77411	52010
ENAH	ENAH	chr1	-	5	225507951	225508017	225511811	225511859	1	1	0.19395176396119415	0.23772351470870987	-0.043771750747515714	77411	52010
ENAH	ENAH	chr1	-	6	225511811	225511859	225512657	225512714	1	1	0.19395176396119415	0.23772351470870987	-0.043771750747515714	77411	52010
ENAH	ENAH	chr1	-	7	225512657	225512714	225512871	225513016	1	1	0.19395176396119415	0.23772351470870987	-0.043771750747515714	77411	52010
ENAH	ENAH	chr1	-	8	225512871	225513016	225514596	225514900	1	1	0.19395176396119415	0.23772351470870987	-0.043771750747515714	77411	52010
ENAH	ENAH	chr1	-	9	225514596	225514900	225517196	225517306	1	1	0.19395176396119415	0.23772351470870987	-0.043771750747515714	77411	52010
ENAH	ENAH	chr1	-	10	225517196	225517306	225519198	225519565	1	1	0.19395176396119415	0.23772351470870987	-0.043771750747515714	77411	52010
ENAH	ENAH	chr1	-	11	225519198	225519565	225530554	225530638	1	1	0.19395176396119415	0.23772351470870987	-0.043771750747515714	77411	52010
ENAH	ENAH	chr1	-	12	225530554	225530638	225554906	225555083	1	1	0.19395176396119415	0.23772351470870987	-0.043771750747515714	77411	52010
ENAH	ENAH	chr1	-	13	225554906	225555083	225567249	225567414	1	1	0.19395176396119415	0.23772351470870987	-0.043771750747515714	77411	52010
ENAH	ENAH	chr1	-	14	225567249	225567414	225652686	225653123	1	1	0.19395176396119415	0.23772351470870987	-0.043771750747515714	77411	52010
SURF4	SURF4	chr9	-	6	133375922	133376060	133375239	133375388	1	1	0.6727016696841682	0.8591844277442405	-0.1864827580600723	24855	16234
SURF4	SURF4	chr9	-	6	133375922	133376166	133375239	133375388	1	1	0.5081620314389359	0.4114315139031926	0.0967305175357433	16540	3884
CDC42	CDC42	chr1	+	2	22074094	22074219	22078429	22078583	1	1	0.42260164135458916	0.3156620364470498	0.10693960490753934	42404	23541
CDC42	CDC42	chr1	+	3	22078429	22078583	22081722	22081794	1	1	0.42260164135458916	0.3156620364470498	0.10693960490753934	42404	23541
CDC42	CDC42	chr1	+	4	22081722	22081794	22086439	22086548	1	1	0.42260164135458916	0.3156620364470498	0.10693960490753934	42404	23541
CDC42	CDC42	chr1	+	5	22086439	22086548	22086669	22086866	1	1	0.42260164135458916	0.3156620364470498	0.10693960490753934	42404	23541
CDC42	CDC42	chr1	+	6	22086669	22086866	22091428	22101360	1	1	0.42260164135458916	0.3156620364470498	0.10693960490753934	42404	23541
DHX9	DHX9	chr1	+	7	182856532	182856578	182855577	182855713	1	1	0.8884914790658531	0.9138210782506084	-0.025329599184755303	47530	27118
DHX9	DHX9	chr1	+	8	182858104	182858240	182856532	182856578	1	1	0.8884914790658531	0.9138210782506084	-0.025329599184755303	47530	27118
DHX9	DHX9	chr1	+	9	182858551	182858640	182858104	182858240	1	1	0.8884914790658531	0.9138210782506084	-0.025329599184755303	47530	27118
DHX9	DHX9	chr1	+	10	182858733	182858894	182858551	182858640	1	1	0.8884914790658531	0.9138210782506084	-0.025329599184755303	47530	27118
DHX9	DHX9	chr1	+	11	182859040	182859117	182858733	182858894	1	1	0.8884914790658531	0.9138210782506084	-0.025329599184755303	47530	27118
DHX9	DHX9	chr1	+	12	182859993	182860184	182859040	182859117	1	1	0.8884914790658531	0.9138210782506084	-0.025329599184755303	47530	27118
DHX9	DHX9	chr1	+	13	182866444	182866585	182859993	182860184	1	1	0.8884914790658531	0.9138210782506084	-0.025329599184755303	47530	27118
DHX9	DHX9	chr1	+	14	182866961	182867043	182866444	182866585	1	1	0.8884914790658531	0.9138210782506084	-0.025329599184755303	47530	27118
DHX9	DHX9	chr1	+	15	182872337	182872493	182866961	182867043	1	1	0.8884914790658531	0.9138210782506084	-0.025329599184755303	47530	27118
DHX9	DHX9	chr1	+	16	182874854	182874954	182872337	182872493	1	1	0.8884914790658531	0.9138210782506084	-0.025329599184755303	47530	27118
DHX9	DHX9	chr1	+	17	182876050	182876263	182874854	182874954	1	1	0.8884914790658531	0.9138210782506084	-0.025329599184755303	47530	27118
DHX9	DHX9	chr1	+	18	182876447	182876541	182876050	182876263	1	1	0.8884914790658531	0.9138210782506084	-0.025329599184755303	47530	27118
DHX9	DHX9	chr1	+	19	182876830	182876903	182876447	182876541	1	1	0.8884914790658531	0.9138210782506084	-0.025329599184755303	47530	27118
DHX9	DHX9	chr1	+	20	182878021	182878173	182876830	182876903	1	1	0.8884914790658531	0.9138210782506084	-0.025329599184755303	47530	27118
DHX9	DHX9	chr1	+	21	182879250	182879410	182878021	182878173	1	1	0.8884914790658531	0.9138210782506084	-0.025329599184755303	47530	27118
DHX9	DHX9	chr1	+	22	182880497	182880608	182879250	182879410	1	1	0.8884914790658531	0.9138210782506084	-0.025329599184755303	47530	27118
DHX9	DHX9	chr1	+	23	182881264	182881425	182880497	182880608	1	1	0.8884914790658531	0.9138210782506084	-0.025329599184755303	47530	27118
DHX9	DHX9	chr1	+	24	182881520	182881647	182881264	182881425	1	1	0.8884914790658531	0.9138210782506084	-0.025329599184755303	47530	27118
DHX9	DHX9	chr1	+	25	182883139	182883368	182881520	182881647	1	1	0.8884914790658531	0.9138210782506084	-0.025329599184755303	47530	27118
DHX9	DHX9	chr1	+	26	182883520	182883635	182883139	182883368	1	1	0.8884914790658531	0.9138210782506084	-0.025329599184755303	47530	27118
DHX9	DHX9	chr1	+	27	182884613	182884813	182883520	182883635	1	1	0.8884914790658531	0.9138210782506084	-0.025329599184755303	47530	27118
DHX9	DHX9	chr1	+	28	182887083	182887982	182884613	182884813	1	1	0.8884914790658531	0.9138210782506084	-0.025329599184755303	47530	27118
ACTG1	ACTG1	chr17	-	2	81510927	81511108	81510479	81510833	1	1	0.9492360165415225	0.9267644457613347	0.0224715707801878	400205	222747
ACTG1	ACTG1	chr17	-	3	81511188	81511626	81510927	81511108	1	1	0.9492360165415225	0.9267644457613347	0.0224715707801878	400205	222747
ACTG1	ACTG1	chr17	-	4	81511903	81512142	81511188	81511626	1	1	0.9492360165415225	0.9267644457613347	0.0224715707801878	400205	222747
ACTG1	ACTG1	chr17	-	5	81512232	81512360	81511903	81512142	1	1	0.9492360165415225	0.9267644457613347	0.0224715707801878	400205	222747
ACTG1	ACTG1	chr17	-	6	81512734	81512799	81512232	81512360	1	1	0.9492360165415225	0.9267644457613347	0.0224715707801878	400205	222747
TAF4	TAF4	chr20	-	1	61974798	61976335	85385	86922	1	1	0.6443626206196038	0.6505623031938822	-0.006199682574278387	15752	11115
TAF4	TAF4	chr20	-	2	61997550	61997669	108137	108256	1	1	0.6443626206196038	0.6505623031938822	-0.006199682574278387	15752	11115
TAF4	TAF4	chr20	-	3	61998136	61998192	108723	108779	1	1	0.6443626206196038	0.6505623031938822	-0.006199682574278387	15752	11115
TAF4	TAF4	chr20	-	4	61998983	61999108	109570	109695	1	1	0.6443626206196038	0.6505623031938822	-0.006199682574278387	15752	11115
TAF4	TAF4	chr20	-	5	62000124	62000254	110711	110841	1	1	0.6443626206196038	0.6505623031938822	-0.006199682574278387	15752	11115
TAF4	TAF4	chr20	-	6	62000552	62000721	111139	111308	1	1	0.6443626206196038	0.6505623031938822	-0.006199682574278387	15752	11115
TAF4	TAF4	chr20	-	7	62003160	62003274	113747	113861	1	1	0.6443626206196038	0.6505623031938822	-0.006199682574278387	15752	11115
TAF4	TAF4	chr20	-	8	62003731	62003878	114318	114465	1	1	0.6443626206196038	0.6505623031938822	-0.006199682574278387	15752	11115
TAF4	TAF4	chr20	-	9	62006510	62006758	117097	117345	1	1	0.6443626206196038	0.6505623031938822	-0.006199682574278387	15752	11115
TAF4	TAF4	chr20	-	10	62007547	62007636	118134	118224	1	1	0.6443626206196038	0.6505623031938822	-0.006199682574278387	15752	11115
CYFIP1	CYFIP1	chr15	-	1	22867053	22870192	744	945	1	1	0.42784340977530694	0.40482855143456964	0.0230148583407373	12951	8574
CYFIP1	CYFIP1	chr15	-	2	22872825	22872972	6233	6352	1	1	0.42784340977530694	0.40482855143456964	0.0230148583407373	12951	8574
CYFIP1	CYFIP1	chr15	-	3	22873491	22873729	7559	7667	1	1	0.42784340977530694	0.40482855143456964	0.0230148583407373	12951	8574
CYFIP1	CYFIP1	chr15	-	4	22874550	22874644	7776	7852	1	1	0.42784340977530694	0.40482855143456964	0.0230148583407373	12951	8574
CYFIP1	CYFIP1	chr15	-	5	22875199	22875271	9218	9314	1	1	0.42784340977530694	0.40482855143456964	0.0230148583407373	12951	8574
CYFIP1	CYFIP1	chr15	-	6	22879913	22880043	11766	11922	1	1	0.42784340977530694	0.40482855143456964	0.0230148583407373	12951	8574
CYFIP1	CYFIP1	chr15	-	7	22881846	22881936	13517	13670	1	1	0.42784340977530694	0.40482855143456964	0.0230148583407373	12951	8574
CYFIP1	CYFIP1	chr15	-	8	22882868	22883011	14827	14974	1	1	0.42784340977530694	0.40482855143456964	0.0230148583407373	12951	8574
CYFIP1	CYFIP1	chr15	-	9	22892890	22892977	15731	15897	1	1	0.42784340977530694	0.40482855143456964	0.0230148583407373	12951	8574
CYFIP1	CYFIP1	chr15	-	10	22903706	22903905	23020	23145	1	1	0.42784340977530694	0.40482855143456964	0.0230148583407373	12951	8574
CYFIP1	CYFIP1	chr15	-	11	22909194	22909313	24945	25067	1	1	0.42784340977530694	0.40482855143456964	0.0230148583407373	12951	8574
CYFIP1	CYFIP1	chr15	-	12	22910520	22910628	29252	29369	1	1	0.42784340977530694	0.40482855143456964	0.0230148583407373	12951	8574
CYFIP1	CYFIP1	chr15	-	13	22910737	22910813	30830	30921	1	1	0.42784340977530694	0.40482855143456964	0.0230148583407373	12951	8574
CYFIP1	CYFIP1	chr15	-	14	22912179	22912275	34135	34239	1	1	0.42784340977530694	0.40482855143456964	0.0230148583407373	12951	8574
CYFIP1	CYFIP1	chr15	-	15	22914726	22914882	36221	36349	1	1	0.42784340977530694	0.40482855143456964	0.0230148583407373	12951	8574
CYFIP1	CYFIP1	chr15	-	16	22916477	22916630	36440	36536	1	1	0.42784340977530694	0.40482855143456964	0.0230148583407373	12951	8574
CYFIP1	CYFIP1	chr15	-	17	22917788	22917935	40205	40386	1	1	0.42784340977530694	0.40482855143456964	0.0230148583407373	12951	8574
CYFIP1	CYFIP1	chr15	-	18	22918692	22918858	41587	41688	1	1	0.42784340977530694	0.40482855143456964	0.0230148583407373	12951	8574
CYFIP1	CYFIP1	chr15	-	19	22925982	22926107	41891	41968	1	1	0.42784340977530694	0.40482855143456964	0.0230148583407373	12951	8574
CYFIP1	CYFIP1	chr15	-	20	22927906	22928028	44031	44120	1	1	0.42784340977530694	0.40482855143456964	0.0230148583407373	12951	8574
CYFIP1	CYFIP1	chr15	-	21	22932223	22932340	44197	44319	1	1	0.42784340977530694	0.40482855143456964	0.0230148583407373	12951	8574
CYFIP1	CYFIP1	chr15	-	22	22933802	22933893	77282	77363	1	1	0.42784340977530694	0.40482855143456964	0.0230148583407373	12951	8574
KTN1	KTN1	chr14	+	2	55612019	55612571	55601757	55601880	2	2	0.776200801629542	0.6072779879813043	0.1689228136482377	45657	44930
KTN1	KTN1	chr14	+	3	55616517	55616654	55612019	55612571	2	2	0.776200801629542	0.6072779879813043	0.1689228136482377	45657	44930
KTN1	KTN1	chr14	+	4	55617964	55618134	55616517	55616654	2	2	0.776200801629542	0.6072779879813043	0.1689228136482377	45657	44930
KTN1	KTN1	chr14	+	5	55619182	55619312	55617964	55618134	2	2	0.776200801629542	0.6072779879813043	0.1689228136482377	45657	44930
KTN1	KTN1	chr14	+	6	55627912	55628028	55619182	55619312	2	2	0.776200801629542	0.6072779879813043	0.1689228136482377	45657	44930
KTN1	KTN1	chr14	+	7	55629957	55630097	55627912	55628028	2	2	0.776200801629542	0.6072779879813043	0.1689228136482377	45657	44930
KTN1	KTN1	chr14	+	8	55633235	55633341	55629957	55630097	2	2	0.776200801629542	0.6072779879813043	0.1689228136482377	45657	44930
KTN1	KTN1	chr14	+	9	55634526	55634658	55633235	55633341	2	2	0.776200801629542	0.6072779879813043	0.1689228136482377	45657	44930
KTN1	KTN1	chr14	+	10	55636449	55636536	55634526	55634658	2	2	0.776200801629542	0.6072779879813043	0.1689228136482377	45657	44930
KTN1	KTN1	chr14	+	11	55637198	55637364	55636449	55636536	2	2	0.776200801629542	0.6072779879813043	0.1689228136482377	45657	44930
KTN1	KTN1	chr14	+	12	55637779	55637847	55637198	55637364	2	2	0.776200801629542	0.6072779879813043	0.1689228136482377	45657	44930
KTN1	KTN1	chr14	+	13	55639185	55639222	55637779	55637847	2	2	0.776200801629542	0.6072779879813043	0.1689228136482377	45657	44930
KTN1	KTN1	chr14	+	14	55639913	55640003	55639185	55639222	2	2	0.776200801629542	0.6072779879813043	0.1689228136482377	45657	44930
KTN1	KTN1	chr14	+	15	55640374	55640442	55639913	55640003	2	2	0.776200801629542	0.6072779879813043	0.1689228136482377	45657	44930
KTN1	KTN1	chr14	+	16	55640933	55640970	55640374	55640442	2	2	0.776200801629542	0.6072779879813043	0.1689228136482377	45657	44930
KTN1	KTN1	chr14	+	17	55641127	55641208	55640933	55640970	2	2	0.776200801629542	0.6072779879813043	0.1689228136482377	45657	44930
KTN1	KTN1	chr14	+	18	55641692	55641760	55641127	55641208	2	2	0.776200801629542	0.6072779879813043	0.1689228136482377	45657	44930
KTN1	KTN1	chr14	+	19	55646973	55647007	55641692	55641760	2	2	0.776200801629542	0.6072779879813043	0.1689228136482377	45657	44930
KTN1	KTN1	chr14	+	20	55648025	55648115	55646973	55647007	2	2	0.776200801629542	0.6072779879813043	0.1689228136482377	45657	44930
KTN1	KTN1	chr14	+	21	55648802	55648870	55648025	55648115	2	2	0.776200801629542	0.6072779879813043	0.1689228136482377	45657	44930
KTN1	KTN1	chr14	+	22	55649776	55649813	55648802	55648870	2	2	0.776200801629542	0.6072779879813043	0.1689228136482377	45657	44930
KTN1	KTN1	chr14	+	23	55650328	55650418	55649776	55649813	2	2	0.776200801629542	0.6072779879813043	0.1689228136482377	45657	44930
KTN1	KTN1	chr14	+	24	55650569	55650637	55650328	55650418	2	2	0.776200801629542	0.6072779879813043	0.1689228136482377	45657	44930
KTN1	KTN1	chr14	+	25	55651890	55651927	55650569	55650637	2	2	0.776200801629542	0.6072779879813043	0.1689228136482377	45657	44930
KTN1	KTN1	chr14	+	26	55652850	55652940	55651890	55651927	2	2	0.776200801629542	0.6072779879813043	0.1689228136482377	45657	44930
KTN1	KTN1	chr14	+	27	55653017	55653085	55652850	55652940	2	2	0.776200801629542	0.6072779879813043	0.1689228136482377	45657	44930
KTN1	KTN1	chr14	+	28	55653559	55653596	55653017	55653085	2	2	0.776200801629542	0.6072779879813043	0.1689228136482377	45657	44930
KTN1	KTN1	chr14	+	29	55656042	55656132	55653559	55653596	2	2	0.776200801629542	0.6072779879813043	0.1689228136482377	45657	44930
KTN1	KTN1	chr14	+	30	55658546	55658614	55656042	55656132	2	2	0.776200801629542	0.6072779879813043	0.1689228136482377	45657	44930
KTN1	KTN1	chr14	+	31	55659666	55659703	55658546	55658614	2	2	0.776200801629542	0.6072779879813043	0.1689228136482377	45657	44930
KTN1	KTN1	chr14	+	32	55661522	55661612	55659666	55659703	2	2	0.776200801629542	0.6072779879813043	0.1689228136482377	45657	44930
KTN1	KTN1	chr14	+	33	55667241	55667330	55661522	55661612	1	2	0.7532241704100855	0.4280388978930308	0.3251852725170547	41406	30850
KTN1	KTN1	chr14	+	33	55667241	55667330	55663955	55664041	1	1	0.8800474054008296	0.48396554883635695	0.39608185656447265	35439	27285
KTN1	KTN1	chr14	+	33	55661522	55661612	55663955	55664041	2	1	0.706199460916442	0.5561859732072498	0.1500134877091922	14469	31725
KTN1	KTN1	chr14	+	34	55670729	55670809	55663955	55664041	1	2	0.7532241704100855	0.4280388978930308	0.3251852725170547	41406	30850
KTN1	KTN1	chr14	+	34	55670729	55670809	55667241	55667330	1	1	0.8800474054008296	0.48396554883635695	0.39608185656447265	35439	27285
KTN1	KTN1	chr14	+	34	55663955	55664041	55667241	55667330	2	1	0.706199460916442	0.5561859732072498	0.1500134877091922	14469	31725
KTN1	KTN1	chr14	+	35	55671566	55671655	55667241	55667330	1	2	0.7532241704100855	0.4280388978930308	0.3251852725170547	41406	30850
KTN1	KTN1	chr14	+	35	55671566	55671655	55670729	55670809	1	1	0.8800474054008296	0.48396554883635695	0.39608185656447265	35439	27285
KTN1	KTN1	chr14	+	35	55667241	55667330	55670729	55670809	2	1	0.706199460916442	0.5561859732072498	0.1500134877091922	14469	31725
KTN1	KTN1	chr14	+	36	55671785	55671877	55670729	55670809	1	2	0.7532241704100855	0.4280388978930308	0.3251852725170547	41406	30850
KTN1	KTN1	chr14	+	36	55671785	55671877	55671566	55671655	1	1	0.8800474054008296	0.48396554883635695	0.39608185656447265	35439	27285
KTN1	KTN1	chr14	+	36	55670729	55670809	55671566	55671655	2	1	0.706199460916442	0.5561859732072498	0.1500134877091922	14469	31725
KTN1	KTN1	chr14	+	37	55672630	55672701	55671566	55671655	1	2	0.7532241704100855	0.4280388978930308	0.3251852725170547	41406	30850
KTN1	KTN1	chr14	+	37	55672630	55672701	55671785	55671877	1	1	0.8800474054008296	0.48396554883635695	0.39608185656447265	35439	27285
KTN1	KTN1	chr14	+	37	55671566	55671655	55671785	55671877	2	1	0.706199460916442	0.5561859732072498	0.1500134877091922	14469	31725
KTN1	KTN1	chr14	+	38	55672929	55673012	55671785	55671877	1	2	0.7532241704100855	0.4280388978930308	0.3251852725170547	41406	30850
KTN1	KTN1	chr14	+	38	55672929	55673012	55672630	55672701	1	1	0.8800474054008296	0.48396554883635695	0.39608185656447265	35439	27285
KTN1	KTN1	chr14	+	38	55671785	55671877	55672630	55672701	2	1	0.706199460916442	0.5561859732072498	0.1500134877091922	14469	31725
KTN1	KTN1	chr14	+	39	55675835	55675918	55672630	55672701	1	2	0.7532241704100855	0.4280388978930308	0.3251852725170547	41406	30850
KTN1	KTN1	chr14	+	39	55675835	55675918	55672929	55673012	1	1	0.8800474054008296	0.48396554883635695	0.39608185656447265	35439	27285
KTN1	KTN1	chr14	+	39	55672630	55672701	55672929	55673012	2	1	0.706199460916442	0.5561859732072498	0.1500134877091922	14469	31725
KTN1	KTN1	chr14	+	40	55678352	55678444	55672929	55673012	1	2	0.7532241704100855	0.4280388978930308	0.3251852725170547	41406	30850
KTN1	KTN1	chr14	+	40	55678352	55678444	55673172	55673255	1	1	0.8800474054008296	0.48396554883635695	0.39608185656447265	35439	27285
KTN1	KTN1	chr14	+	40	55672929	55673012	55673172	55673255	2	1	0.706199460916442	0.5561859732072498	0.1500134877091922	14469	31725
KTN1	KTN1	chr14	+	41	55679565	55679685	55673172	55673255	1	1	0.847085664620566	0.6677623261694058	0.17932333845116022	36818	19775
KTN1	KTN1	chr14	+	41	55679565	55679685	55675835	55675918	1	2	0.77917405751118	0.3442387904066736	0.43493526710450636	40027	38360
KTN1	KTN1	chr14	+	41	55673172	55673255	55675835	55675918	1	2	0.3891077475983136	0.20709219858156028	0.18201554901675335	14469	31725
KTN1	KTN1	chr14	+	42	55684099	55684578	55675835	55675918	1	1	0.847085664620566	0.6677623261694058	0.17932333845116022	36818	19775
KTN1	KTN1	chr14	+	42	55684099	55684578	55678352	55678444	1	2	0.77917405751118	0.3442387904066736	0.43493526710450636	40027	38360
KTN1	KTN1	chr14	+	42	55675835	55675918	55678352	55678444	1	2	0.3891077475983136	0.20709219858156028	0.18201554901675335	14469	31725
KTN1	KTN1	chr14	+	43	55678352	55678444	55679565	55679685	1	2	0.3891077475983136	0.20709219858156028	0.18201554901675335	14469	31725
KTN1	KTN1	chr14	+	44	55679565	55679685	55684099	55684578	1	2	0.3891077475983136	0.20709219858156028	0.18201554901675335	14469	31725
MOV10	MOV10	chr1	+	1	112674738	112675049	112674671	112674729	1	1	0.4214567635450305	0.41516639388979815	0.006290369655232331	13935	7332
MOV10	MOV10	chr1	+	2	112688935	112689138	112674848	112675049	1	1	0.4214567635450305	0.41516639388979815	0.006290369655232331	13935	7332
MOV10	MOV10	chr1	+	3	112689415	112689650	112688935	112689138	1	1	0.4214567635450305	0.41516639388979815	0.006290369655232331	13935	7332
MOV10	MOV10	chr1	+	4	112689840	112690098	112689415	112689650	1	1	0.4214567635450305	0.41516639388979815	0.006290369655232331	13935	7332
MOV10	MOV10	chr1	+	5	112691665	112691799	112689840	112690098	1	1	0.4214567635450305	0.41516639388979815	0.006290369655232331	13935	7332
MOV10	MOV10	chr1	+	6	112692761	112692929	112691665	112691799	1	1	0.4214567635450305	0.41516639388979815	0.006290369655232331	13935	7332
MOV10	MOV10	chr1	+	7	112694018	112694172	112692761	112692929	1	1	0.4214567635450305	0.41516639388979815	0.006290369655232331	13935	7332
MOV10	MOV10	chr1	+	8	112694453	112694629	112694018	112694172	1	1	0.4214567635450305	0.41516639388979815	0.006290369655232331	13935	7332
MOV10	MOV10	chr1	+	9	112694749	112694896	112694453	112694629	1	1	0.4214567635450305	0.41516639388979815	0.006290369655232331	13935	7332
MOV10	MOV10	chr1	+	10	112695416	112695574	112694749	112694896	1	1	0.4214567635450305	0.41516639388979815	0.006290369655232331	13935	7332
MOV10	MOV10	chr1	+	11	112696148	112696251	112695416	112695574	1	1	0.4214567635450305	0.41516639388979815	0.006290369655232331	13935	7332
MOV10	MOV10	chr1	+	12	112696437	112696534	112696148	112696251	1	1	0.4214567635450305	0.41516639388979815	0.006290369655232331	13935	7332
MOV10	MOV10	chr1	+	13	112696630	112696846	112696437	112696534	1	1	0.4214567635450305	0.41516639388979815	0.006290369655232331	13935	7332
MOV10	MOV10	chr1	+	14	112697994	112698111	112696630	112696846	1	1	0.4214567635450305	0.41516639388979815	0.006290369655232331	13935	7332
MOV10	MOV10	chr1	+	15	112698287	112698478	112697994	112698111	1	1	0.4214567635450305	0.41516639388979815	0.006290369655232331	13935	7332
MOV10	MOV10	chr1	+	16	112698715	112698789	112698287	112698478	1	1	0.4214567635450305	0.41516639388979815	0.006290369655232331	13935	7332
MOV10	MOV10	chr1	+	17	112699685	112699810	112698715	112698789	1	1	0.4214567635450305	0.41516639388979815	0.006290369655232331	13935	7332
MOV10	MOV10	chr1	+	18	112699894	112699982	112699685	112699810	1	1	0.4214567635450305	0.41516639388979815	0.006290369655232331	13935	7332
MOV10	MOV10	chr1	+	19	112700219	112700340	112699894	112699982	1	1	0.4214567635450305	0.41516639388979815	0.006290369655232331	13935	7332
MOV10	MOV10	chr1	+	20	112700416	112700737	112700219	112700340	1	1	0.4214567635450305	0.41516639388979815	0.006290369655232331	13935	7332
ZNF451	ZNF451	chr6	+	4	57124734	57124859	57100603	57109714	1	1	0.49867169423258206	0.6154061233049071	-0.11673442907232501	11669	7153
SYNCRIP	SYNCRIP	chr6	-	11	85641292	85641451	85642797	85642922	2	1	0.6600390130385682	0.7095110861107204	-0.04947207307215229	29221	21333
ADD1	ADD1	chr4	+	1	2844150	2844414	2843844	2844024	1	1	0.42932505818463923	0.16541498170614288	0.26391007647849635	12890	5193
ADD1	ADD1	chr4	+	13	2914884	2915040	2909339	2909431	1	1	0.42932505818463923	0.16541498170614288	0.26391007647849635	12890	5193
ADD1	ADD1	chr4	+	14	2926014	2926112	2914884	2915040	1	1	0.42932505818463923	0.16541498170614288	0.26391007647849635	12890	5193
ADD1	ADD1	chr4	+	15	2928171	2930075	2926014	2926112	1	1	0.42932505818463923	0.16541498170614288	0.26391007647849635	12890	5193
BAZ1B	BAZ1B	chr7	-	2	73442181	73442553	73442725	73442828	1	1	0.4595456667185312	0.35522518902728567	0.10432047769124553	38562	27377
BAZ1B	BAZ1B	chr7	-	3	73442725	73442828	73443984	73444129	1	1	0.4595456667185312	0.35522518902728567	0.10432047769124553	38562	27377
[truncated: 4,346 more rows]

## Sheet: C33A SE events
event_id	gene	chrom	start	end	strand	incl_tx_count	excl_tx_count	inc_treated	exc_treated	denom_treated	PSI_treated	inc_untreated	exc_untreated	denom_untreated	PSI_untreated	Delta_PSI	mean_denominator	QC_pass	effect_size
[truncated: 59,234 more rows]

[truncated: 16 more sheets: C33A A3SS Top 10, C33A MXE Top 10, SiHa MXE Top 10, C33A SE Top 10, SiHa A3SS, C33A RI events, SiHa MXE events, SiHa RI events, SiHa SE events, SiHa A5SS events, A3SS SiHa and C33A, A3SS with explanation, SiHa Top 10 A3SS, C33A top events, Sheet6, Sheet1]
